# Supplementary material for: Impact of gut microbiota on the fly's germ line
Source: Nat Commun. 2016 Apr 15;7:11280. doi: 10.1038/ncomms11280 (PMC4835552; doi:10.1038/ncomms11280)
Supplement: Supplementary Data 1 — Summary table for RNA-seq analysis of Dechorionated (2 yw + 2 OrR + 2 CanS) vs Control (2 yw + 2 OrR + 2 CanS) drosophila 2h embryos. [file ncomms11280-s4.xlsx]

## Sheet: Cuffdiff_DESeq
Summary table for RNA-seq analysis of Dechorionated (2 yw + 2 OrR + 2 CanS) vs Control (2 yw + 2 OrR + 2 CanS) drosophila 2h embryos.
The analysis were performed independently with DESeq and Cufflinks. Additionally DESeq was used to infer the genes that were differentially expressed due to bacterial contribution and not genetic line differences.
id	Name	Associated Gene Name	GF reads	naïve reads	log2FoldChange (DESeq )	pval (DESeq )	FDR (DESeq )	Change due to bacteria contribution(DESeq GLM; FDR=0.1)	RPKM>=1 (eXpress)	Is significant according to CuffDiff	GO
FBtr0005088	Pp2A-29B	Protein phosphatase 2A at 29B [Source:FlyBase gene name;Acc:FBgn26439]	1043.44	666.395	-0.646897	0.0475181	0.200546	1	1	1	centrosome duplication|centrosome organization|protein dephosphorylation|chromosome segregation|phagocytosis, engulfment|mitotic spindle organization|neurogenesis|centrosome cycle|spindle assembly|cytoplasm|centriole|protein phosphatase type 2A complex|protein serine/threonine phosphatase complex|protein serine/threonine phosphatase complex|protein serine/threonine phosphatase activity|binding|pr…
FBtr0079419	CG4496		0	27.7776	1000000	1.18283e-06	3.14462e-05	1	1	0	intracellular|nucleic acid binding|zinc ion binding>
FBtr0006151	Adhr	Adh-related [Source:FlyBase gene name;Acc:FBgn56]	3.68996	13.3366	1.85371	0.152873	0.447104	0	1	0	oxidation-reduction process|metabolic process|cellular_component|nucleotide binding|oxidoreductase activity|alcohol dehydrogenase (NAD) activity>
FBtr0070000	Nep3	Neprilysin 3 [Source:FlyBase gene name;Acc:FBgn3181]	0.289963	3.28023	3.49986	0.340246	0.719986	0	0	0	proteolysis|integral to membrane|metalloendopeptidase activity|metallopeptidase activity|metalloendopeptidase activity|metallopeptidase activity>
FBtr0070002	CG9570		0	0	NA	NA	NA	0	0	0
FBtr0070003	Or19b	Odorant receptor 19b [Source:FlyBase gene name;Acc:FBgn62565]	0.202799	0.297566	0.553155	1	1	0	0	0	sensory perception of smell|G-protein coupled receptor signaling pathway|response to stimulus|sensory perception of smell|membrane|integral to membrane|membrane|odorant binding|olfactory receptor activity|olfactory receptor activity>
FBtr0070006	CG9572		4.38559	1.91169	-1.19792	0.759103	1	0	0	0
FBtr0084901	CG5028		0	17.1988	1000000	0.00381756	0.0283293	1	1	1	tricarboxylic acid cycle|tricarboxylic acid cycle|oxidation-reduction process|mitochondrial matrix|microtubule associated complex|mitochondrion|magnesium ion binding|isocitrate dehydrogenase (NAD+) activity|isocitrate dehydrogenase (NAD+) activity|NAD binding|oxidoreductase activity, acting on the CH-OH group of donors, NAD or NADP as acceptor>
FBtr0111166	CG17698		0	138.209	1000000	9.41912e-12	1.27792e-09	1	1	1	protein phosphorylation|protein phosphorylation|protein serine/threonine kinase activity|ATP binding|protein serine/threonine kinase activity|protein kinase activity|calmodulin-dependent protein kinase activity>
FBtr0273185	Mical	Molecule interacting with CasL [Source:FlyBase gene name;Acc:FBgn5328]	0	21.4899	1000000	0.0104358	0.0636283	1	1	0	dendrite morphogenesis|dendrite morphogenesis|neuron remodeling|neuron remodeling|axon guidance|axon guidance|actin modification|NADPH oxidation|sulfur oxidation|actin filament depolymerization|actin filament depolymerization|sarcomere organization|terminal bouton|cytosol|plasma membrane|actin binding|actin binding|zinc ion binding|FAD binding|NADPH:sulfur oxidoreductase activity|protein binding>
FBtr0070026	CG9581		384.089	380.364	-0.0140599	0.779362	1	0	1	0	cellular process|proteolysis|aminopeptidase activity|manganese ion binding|metalloexopeptidase activity|aminopeptidase activity>
FBtr0273304	CG6091		0	70.3903	1000000	1.79585e-06	4.39593e-05	1	1	1
FBtr0070028	Rab35	Rab35 [Source:FlyBase gene name;Acc:FBgn319]	40.8965	11.2822	-1.85793	0.0245722	0.122764	1	1	1	cytokinesis|protein transport|phagocytosis, engulfment|small GTPase mediated signal transduction|lipid particle|GTPase activity|GTP binding>
FBtr0070029	Or19a	Odorant receptor 19a [Source:FlyBase gene name;Acc:FBgn41626]	0.202799	0.148783	-0.446845	0.981863	1	0	0	0	sensory perception of smell|sensory perception of smell|response to stimulus|membrane|integral to membrane|odorant binding|olfactory receptor activity|olfactory receptor activity|olfactory receptor activity>
FBtr0070032	fd19B	forkhead domain 19B [Source:FlyBase gene name;Acc:FBgn3186]	36.2483	17.5401	-1.04725	0.198237	0.526182	0	1	0	neurogenesis|regulation of transcription, DNA-dependent|negative regulation of neuron differentiation|nucleus|sequence-specific DNA binding|sequence-specific DNA binding transcription factor activity|sequence-specific DNA binding transcription factor activity>
FBtr0070034	D2R	Dopamine 2-like receptor [Source:FlyBase gene name;Acc:FBgn53517]	0	0	NA	NA	NA	0	0	0	G-protein coupled receptor signaling pathway|G-protein coupled receptor signaling pathway|dopamine receptor signaling pathway|dopamine receptor signaling pathway|integral to membrane|integral to membrane|integral to membrane|G-protein coupled receptor activity|dopamine neurotransmitter receptor activity, coupled via Gi/Go|dopamine neurotransmitter receptor activity, coupled via Gi/Go|dopamine neu…
FBtr0070035	CG17003		0	0	NA	NA	NA	0	0	0	biological_process|cellular_component|molecular_function|tubulin N-acetyltransferase activity>
FBtr0070036	CG12655		0.652307	1.19503	0.873425	0.896389	1	0	0	0
FBtr0070038	alpha-Cat	alpha Catenin [Source:FlyBase gene name;Acc:FBgn1215]	5168.97	3533.21	-0.548896	0.025411	0.125865	1	1	1	cytoskeletal anchoring at plasma membrane|cell adhesion|cell adhesion|oocyte localization involved in germarium-derived egg chamber formation|establishment or maintenance of cell polarity|adherens junction|cell-cell adherens junction|actin cytoskeleton|zonula adherens|plasma membrane|cell-substrate junction|catenin complex|spot adherens junction|cytoskeletal protein binding|structural molecule ac…
FBtr0070040	CG32230		1.41271	0.260606	-2.43852	0.784312	1	0	0	1	mitochondrial electron transport, NADH to ubiquinone|mitochondrial respiratory chain complex I|NADH dehydrogenase activity>
FBtr0070041	CG32230		3824.97	3036.57	-0.333003	0.134366	0.411107	0	1	1	mitochondrial electron transport, NADH to ubiquinone|mitochondrial respiratory chain complex I|NADH dehydrogenase activity>
FBtr0303709	CG42797		0	24.2946	1000000	0.000430196	0.00467495	1	1	0	cellular protein modification process|intracellular|ubiquitin-protein ligase activity|acid-amino acid ligase activity|protein binding>
FBtr0070043	CkIIalpha	casein kinase IIalpha [Source:FlyBase gene name;Acc:FBgn264492]	530.536	1032.04	0.959984	0.00207808	0.0170925	1	1	1	circadian rhythm|locomotor rhythm|compound eye development|protein phosphorylation|protein phosphorylation|protein phosphorylation|lateral inhibition|Wnt receptor signaling pathway|axon guidance|mitosis|chaeta development|protein phosphorylation|negative regulation of protein ubiquitination|regulation of protein stability|positive regulation of hh target transcription factor activity|positive reg…
FBtr0342654	#N/A	#N/A	0	34.5009	1000000	4.7356e-08	2.04509e-06	1	1	0
FBtr0070045	CG33217		2132.42	1712.18	-0.316654	0.301203	0.673146	0	1	1	biological_process|cellular_component|molecular_function>
FBtr0070046	CG32350		2783.76	2486.24	-0.163073	0.647996	0.973099	0	1	1	protein transport|zinc ion binding|protein binding>
FBtr0070050	CG32819		1.27043	0.847639	-0.583793	0.956595	1	0	0	0	microtubule cytoskeleton organization|microtubule>
FBtr0070051	CG32819		1.34573	0.261963	-2.36095	0.709589	1	0	0	0	microtubule cytoskeleton organization|microtubule>
FBtr0088625	#N/A	#N/A	0.340019	60.896	7.48459	0.0023007	0.0186123	1	1	0
FBtr0070053	CG32820		2.1551	0.730032	-1.56172	0.754118	1	0	0	0	microtubule cytoskeleton organization|microtubule>
FBtr0070054	CG32820		1.5482	0.144356	-3.42288	0.590436	0.941487	0	0	0	microtubule cytoskeleton organization|microtubule>
FBtr0112873	CASK	CASK ortholog [Source:FlyBase gene name;Acc:FBgn13759]	0.139051	16.6594	6.90458	0.00500755	0.0352306	1	1	0	regulation of neurotransmitter secretion|male courtship behavior|adult locomotory behavior|synaptic vesicle targeting|synaptic vesicle docking involved in exocytosis|cell adhesion|protein phosphorylation|protein phosphorylation|lateral inhibition|adult walking behavior|regulation of cell shape|neurotransmitter secretion|establishment or maintenance of cell polarity|calcium- and calmodulin-depende…
FBtr0070056	CG17450		0.872447	0.144356	-2.59544	0.728432	1	0	0	0	microtubule cytoskeleton organization|microtubule>
FBtr0070057	CG17450		0.547441	0.293139	-0.901119	0.831738	1	0	0	0	microtubule cytoskeleton organization|microtubule>
FBtr0070058	CG14476		900.889	671.614	-0.423717	0.0974408	0.331531	0	1	1	carbohydrate metabolic process|microtubule associated complex|glucosidase II complex|carbohydrate binding|maltose alpha-glucosidase activity|hydrolase activity, hydrolyzing O-glycosyl compounds|alpha-glucosidase activity>
FBtr0070059	CG14476		1558.63	1141.74	-0.449038	0.0543919	0.220381	0	1	1	carbohydrate metabolic process|microtubule associated complex|glucosidase II complex|carbohydrate binding|maltose alpha-glucosidase activity|hydrolase activity, hydrolyzing O-glycosyl compounds|alpha-glucosidase activity>
FBtr0070060	CG14476		695.449	464.195	-0.583212	0.0427916	0.185612	0	1	1	carbohydrate metabolic process|microtubule associated complex|glucosidase II complex|carbohydrate binding|maltose alpha-glucosidase activity|hydrolase activity, hydrolyzing O-glycosyl compounds|alpha-glucosidase activity>
FBtr0070061	CG14476		170.979	121.234	-0.496022	0.243723	0.594386	0	1	1	carbohydrate metabolic process|microtubule associated complex|glucosidase II complex|carbohydrate binding|maltose alpha-glucosidase activity|hydrolase activity, hydrolyzing O-glycosyl compounds|alpha-glucosidase activity>
FBtr0070062	CG14476		847.638	618.619	-0.454396	0.0885812	0.309556	0	1	1	carbohydrate metabolic process|microtubule associated complex|glucosidase II complex|carbohydrate binding|maltose alpha-glucosidase activity|hydrolase activity, hydrolyzing O-glycosyl compounds|alpha-glucosidase activity>
FBtr0301707	Men-b	Malic enzyme b [Source:FlyBase gene name;Acc:FBgn29155]	0.289963	30.0382	6.69478	0.0129658	0.0753682	1	1	0	oxidation-reduction process|malate metabolic process|malate metabolic process|pyruvate metabolic process|mitochondrion|metal ion binding|malate dehydrogenase (oxaloacetate-decarboxylating) activity|malic enzyme activity|oxidoreductase activity|malate dehydrogenase (oxaloacetate-decarboxylating) (NADP+) activity|malate dehydrogenase (oxaloacetate-decarboxylating) (NADP+) activity|NAD binding|oxido…
FBtr0331255	Sxl	Sex lethal [Source:FlyBase gene name;Acc:FBgn26427]	0.717887	67.3587	6.55196	1.31302e-07	4.7866e-06	1	1	0	dosage compensation|dosage compensation|reciprocal meiotic recombination|regulation of mRNA splicing, via spliceosome|regulation of mRNA splicing, via spliceosome|imaginal disc growth|germ cell development|oogenesis|smoothened signaling pathway|mRNA splicing, via spliceosome|alternative mRNA splicing, via spliceosome|oocyte differentiation|female germ-line sex determination|female sex determinati…
FBtr0070065	cin	cinnamon [Source:FlyBase gene name;Acc:FBgn316]	1995.13	1296.41	-0.621966	0.0118189	0.0700508	1	1	0	embryonic development via the syncytial blastoderm|molybdopterin cofactor biosynthetic process|Mo-molybdopterin cofactor biosynthetic process|Mo-molybdopterin cofactor biosynthetic process|Mo-molybdopterin cofactor biosynthetic process>
FBtr0070066	CG3777		9.4217	7.388	-0.350803	0.678884	0.988242	0	0	0
FBtr0070067	CG3777		8.31526	6.2255	-0.417571	0.674632	0.986423	0	0	0
FBtr0070068	CG3777		7.67451	5.528	-0.473316	0.674017	0.986024	0	0	0
FBtr0070069	CG12470		1.02006	0	-1000000	0.725514	1	0	0	0	biological_process|cellular_component|molecular_function>
FBtr0070070	Or1a	Odorant receptor 1a [Source:FlyBase gene name;Acc:FBgn29521]	0	0	NA	NA	NA	0	0	0	sensory perception of smell|sensory perception of smell|olfactory behavior|response to stimulus|membrane|integral to membrane|odorant binding|olfactory receptor activity|olfactory receptor activity>
FBtr0070071	y	yellow [Source:FlyBase gene name;Acc:FBgn434]	10.653	7.59441	-0.488245	0.867179	1	0	0	0	developmental pigmentation|developmental pigmentation|developmental pigmentation|melanin biosynthetic process|melanin biosynthetic process from tyrosine|male courtship behavior, veined wing extension|cuticle pigmentation|cuticle pigmentation|regulation of adult chitin-containing cuticle pigmentation|male mating behavior|extracellular region|cytoplasm|cell hair>
FBtr0306634	CG42668		0.341517	30.1474	6.46393	0.00540244	0.0375022	1	1	1	phospholipid binding|oxysterol binding|protein binding>
FBtr0070073	sc	scute [Source:FlyBase gene name;Acc:FBgn417]	138.725	86.9981	-0.673169	0.0969365	0.330241	0	1	0	dosage compensation|central nervous system development|central nervous system development|positive regulation of transcription from RNA polymerase II promoter|negative regulation of apoptotic process|ventral cord development|chaeta morphogenesis|chaeta morphogenesis|regulation of transcription from RNA polymerase II promoter|regulation of mitotic cell cycle|peripheral nervous system development|p…
FBtr0089343	lola	longitudinals lacking [Source:FlyBase gene name;Acc:FBgn563]	1.66295	137.489	6.36943	1.13857e-07	4.2431e-06	1	1	1	locomotion involved in locomotory behavior|axon midline choice point recognition|axon midline choice point recognition|inter-male aggressive behavior|nurse cell apoptotic process|R3/R4 cell fate commitment|R7 cell development|gonad development|axonogenesis|positive regulation of transcription, DNA-dependent|regulation of transcription from RNA polymerase II promoter|antimicrobial humoral response…
FBtr0331268	Sxl	Sex lethal [Source:FlyBase gene name;Acc:FBgn26427]	0.437953	35.5509	6.34297	9.55275e-05	0.00133042	1	1	0	dosage compensation|dosage compensation|reciprocal meiotic recombination|regulation of mRNA splicing, via spliceosome|regulation of mRNA splicing, via spliceosome|imaginal disc growth|germ cell development|oogenesis|smoothened signaling pathway|mRNA splicing, via spliceosome|alternative mRNA splicing, via spliceosome|oocyte differentiation|female germ-line sex determination|female sex determinati…
FBtr0070076	CG13373		6.05196	4.2314	-0.516265	0.885175	1	0	1	1
FBtr0070077	CG32817		2.34717	13.5382	2.52803	0.0472187	0.199726	0	1	0	biological_process|cellular_component|molecular_function>
FBtr0070078	CG3176		5.52165	21.5222	1.96266	0.172893	0.483506	0	1	0
FBtr0070079	CG3156		149.517	280.429	0.907322	0.00963506	0.0595942	1	1	1	mitochondrial transport|transmembrane transport|heme biosynthetic process|transport|mitochondrial inner membrane|integral to membrane|transporter activity|ATPase activity, coupled to transmembrane movement of substances|ATP binding|oligopeptide-transporting ATPase activity|ATPase activity, coupled to transmembrane movement of substances|nucleoside-triphosphatase activity|ATPase activity|xenobioti…
FBtr0070080	CG17778		62.9118	3.32087	-4.24369	0.0692082	0.2618	0	1	1	biological_process|cellular_component|molecular_function>
FBtr0070081	svr	silver [Source:FlyBase gene name;Acc:FBgn4648]	139.383	130.464	-0.0954005	0.977811	1	0	1	0	chitin-based cuticle development|phagocytosis, engulfment|imaginal disc-derived wing morphogenesis|long-term memory|proteolysis|perinuclear region of cytoplasm|carbohydrate binding|zinc ion binding|carboxypeptidase activity|carboxypeptidase activity|metallocarboxypeptidase activity|metallocarboxypeptidase activity|metallocarboxypeptidase activity>
FBtr0070083	svr	silver [Source:FlyBase gene name;Acc:FBgn4648]	75.9705	45.8209	-0.729432	0.217467	0.556658	0	1	0	chitin-based cuticle development|phagocytosis, engulfment|imaginal disc-derived wing morphogenesis|long-term memory|proteolysis|perinuclear region of cytoplasm|carbohydrate binding|zinc ion binding|carboxypeptidase activity|carboxypeptidase activity|metallocarboxypeptidase activity|metallocarboxypeptidase activity|metallocarboxypeptidase activity>
FBtr0070084	svr	silver [Source:FlyBase gene name;Acc:FBgn4648]	283.191	164.768	-0.781334	0.0534296	0.217777	1	1	0	chitin-based cuticle development|phagocytosis, engulfment|imaginal disc-derived wing morphogenesis|long-term memory|proteolysis|perinuclear region of cytoplasm|carbohydrate binding|zinc ion binding|carboxypeptidase activity|carboxypeptidase activity|metallocarboxypeptidase activity|metallocarboxypeptidase activity|metallocarboxypeptidase activity>
FBtr0070085	svr	silver [Source:FlyBase gene name;Acc:FBgn4648]	146.501	154.816	0.0796465	0.779075	1	0	1	0	chitin-based cuticle development|phagocytosis, engulfment|imaginal disc-derived wing morphogenesis|long-term memory|proteolysis|perinuclear region of cytoplasm|carbohydrate binding|zinc ion binding|carboxypeptidase activity|carboxypeptidase activity|metallocarboxypeptidase activity|metallocarboxypeptidase activity|metallocarboxypeptidase activity>
FBtr0070086	svr	silver [Source:FlyBase gene name;Acc:FBgn4648]	58.8489	77.6278	0.399558	0.423821	0.807443	0	1	0	chitin-based cuticle development|phagocytosis, engulfment|imaginal disc-derived wing morphogenesis|long-term memory|proteolysis|perinuclear region of cytoplasm|carbohydrate binding|zinc ion binding|carboxypeptidase activity|carboxypeptidase activity|metallocarboxypeptidase activity|metallocarboxypeptidase activity|metallocarboxypeptidase activity>
FBtr0070087	svr	silver [Source:FlyBase gene name;Acc:FBgn4648]	246.122	233.01	-0.0789849	0.900817	1	0	1	0	chitin-based cuticle development|phagocytosis, engulfment|imaginal disc-derived wing morphogenesis|long-term memory|proteolysis|perinuclear region of cytoplasm|carbohydrate binding|zinc ion binding|carboxypeptidase activity|carboxypeptidase activity|metallocarboxypeptidase activity|metallocarboxypeptidase activity|metallocarboxypeptidase activity>
FBtr0070088	arg	arginase [Source:FlyBase gene name;Acc:FBgn23535]	9.99239	3.45915	-1.53041	0.327959	0.704793	0	1	0	arginine metabolic process|arginine catabolic process to ornithine|mitochondrion|metal ion binding|hydrolase activity, acting on carbon-nitrogen (but not peptide) bonds, in linear amidines|arginase activity|arginase activity>
FBtr0070089	CG4293		94.3466	136.315	0.530904	0.210311	0.546221	0	1	0
FBtr0070090	CG4293		53.6512	64.7523	0.271322	0.652285	0.975659	0	1	0
FBtr0070091	elav	embryonic lethal abnormal vision [Source:FlyBase gene name;Acc:FBgn264]	22.3323	0	-1000000	8.3555e-06	0.000167356	1	1	1	central nervous system development|RNA metabolic process|nervous system development|negative regulation of mRNA 3'-end processing|nucleus|nucleus|Cajal body|RNA binding|nucleotide binding|mRNA binding|mRNA binding|poly(U) RNA binding|RNA binding|nucleic acid binding>
FBtr0073045	CG11505		2.52217	163.678	6.02006	0.00228638	0.0185304	1	1	1	biological_process|cellular_component|nucleic acid binding>
FBtr0070093	CG17896		18.9216	27.5851	0.543858	0.355772	0.736905	0	1	1	oxidation-reduction process|thymine metabolic process|pyrimidine nucleobase metabolic process|valine metabolic process|metabolic process|mitochondrion|malonate-semialdehyde dehydrogenase (acetylating) activity|methylmalonate-semialdehyde dehydrogenase (acylating) activity|oxidoreductase activity|methylmalonate-semialdehyde dehydrogenase (acylating) activity>
FBtr0070094	CG18273		782.063	504.985	-0.631043	0.0300985	0.143029	1	1	1
FBtr0070098	Exp6	Exportin 6 [Source:FlyBase gene name;Acc:FBgn1337]	825.266	739.677	-0.157966	0.711537	1	0	1	1	intracellular protein transport|protein transporter activity|binding>
FBtr0070099	Cyp4g1	Cytochrome P45-4g1 [Source:FlyBase gene name;Acc:FBgn119]	21.1323	11.2308	-0.911988	0.443491	0.826575	0	1	0	lipid metabolic process|oxidation-reduction process|microsome|membrane|oxidoreductase activity, acting on paired donors, with incorporation or reduction of molecular oxygen|electron carrier activity|electron carrier activity|electron carrier activity|heme binding|iron ion binding>
FBtr0070100	pcl	pepsinogen-like [Source:FlyBase gene name;Acc:FBgn11822]	3.60465	1.86754	-0.948722	0.662213	0.980199	0	0	1	proteolysis|aspartic-type endopeptidase activity|aspartic-type endopeptidase activity>
FBtr0070101	CG32816		5.23838	2.17265	-1.26967	0.457765	0.839275	0	0	0	biological_process|cellular_component|molecular_function>
FBtr0070102	CG32816		3.37709	0.11625	-4.86048	0.301113	0.673056	0	0	0	biological_process|cellular_component|molecular_function>
FBtr0070103	CG13375		21.2303	21.3009	0.004787	0.991219	1	0	1	0	GTP catabolic process|small GTPase mediated signal transduction|signal transduction|membrane|GTPase activity|GTPase activity|GTP binding>
FBtr0070106	CG13377		28.915	8.18521	-1.82073	0.248869	0.602086	0	1	0	inter-male aggressive behavior|metabolic process|olfactory behavior|mushroom body development|nucleotide binding|oxidoreductase activity|3-hydroxybutyrate dehydrogenase activity>
FBtr0070107	CG3038		227.967	218.106	-0.0637973	0.670776	0.984131	0	1	0	protein glycosylation|membrane|transferase activity, transferring glycosyl groups|galactosyltransferase activity|UDP-galactose:beta-N-acetylglucosamine beta-1,3-galactosyltransferase activity>
FBtr0070108	CG3038		406.523	314.211	-0.371605	0.216854	0.555714	0	1	0	protein glycosylation|membrane|transferase activity, transferring glycosyl groups|galactosyltransferase activity|UDP-galactose:beta-N-acetylglucosamine beta-1,3-galactosyltransferase activity>
FBtr0070109	Appl	beta amyloid protein precursor-like [Source:FlyBase gene name;Acc:FBgn18]	0.91852	1.73384	0.91659	0.994861	1	0	0	1	peripheral nervous system development|long-term memory|nervous system development|neuroprotection|response to axon injury|neuron projection morphogenesis|synapse organization|extracellular region|plasma membrane|plasma membrane|protein binding|heparin binding|transition metal ion binding>
FBtr0332869	CG13380		3.89342	234.721	5.91376	5.34985e-25	1.0149e-21	1	1	0	biological_process|cellular_component|molecular_function>
FBtr0070115	CG13369		287.059	248.748	-0.206666	0.476898	0.854767	0	1	0	D-ribose metabolic process|phosphotransferase activity, alcohol group as acceptor|ribokinase activity>
FBtr0070116	CG17829		416.951	316.399	-0.398132	0.115762	0.372941	0	1	1	intracellular|nucleic acid binding|zinc ion binding>
FBtr0070117	CG17829		374.301	232.353	-0.687883	0.17836	0.492324	0	1	1	intracellular|nucleic acid binding|zinc ion binding>
FBtr0070118	CG17829		728.242	558.213	-0.383603	0.112349	0.365538	0	1	1	intracellular|nucleic acid binding|zinc ion binding>
FBtr0070119	l(1)1Bi	lethal (1) 1Bi [Source:FlyBase gene name;Acc:FBgn1341]	1486.44	983.987	-0.595152	0.0233723	0.118463	1	1	1	transcription, DNA-dependent|nucleolus|DNA binding|DNA-directed DNA polymerase activity>
FBtr0070120	su(s)	suppressor of sable [Source:FlyBase gene name;Acc:FBgn3575]	682.631	444.397	-0.619258	0.0227829	0.116252	0	1	1	nuclear RNA surveillance|nucleoplasm|nucleus|transcriptionally active chromatin|RNA binding|mRNA binding|zinc ion binding|nucleic acid binding>
FBtr0075635	CTPsyn	CTP synthase [Source:FlyBase gene name;Acc:FBgn26277]	1.39082	83.8072	5.91307	1.09425e-12	1.92909e-10	1	1	0	negative regulation of transcription, DNA-dependent|neurogenesis|'de novo' CTP biosynthetic process|pyrimidine nucleotide biosynthetic process|CTP biosynthetic process|cytoplasm|DNA binding|sequence-specific DNA binding transcription factor activity|CTP synthase activity|CTP synthase activity>
FBtr0070122	Roc1a	Roc1a [Source:FlyBase gene name;Acc:FBgn25638]	1268.06	1166.85	-0.120005	0.581182	0.934899	0	1	0	protein ubiquitination|negative regulation of Wnt receptor signaling pathway|lipid storage|smoothened signaling pathway|neurogenesis|cell proliferation|proteolysis|proteolysis|SCF ubiquitin ligase complex|ubiquitin-protein ligase activity|ubiquitin-protein ligase activity|zinc ion binding|protein binding>
FBtr0070123	skpA	skpA [Source:FlyBase gene name;Acc:FBgn25637]	300.121	236.662	-0.342721	0.271706	0.634301	0	1	1	chromosome condensation|centrosome duplication|ubiquitin-dependent protein catabolic process|mitotic G2 DNA damage checkpoint|neurogenesis|mitosis|regulation of centrosome duplication|positive regulation of mitotic cell cycle|regulation of protein stability|DNA endoreduplication|SCF ubiquitin ligase complex|SCF ubiquitin ligase complex|centrosome|spindle|microtubule associated complex|protein bin…
FBtr0070124	skpA	skpA [Source:FlyBase gene name;Acc:FBgn25637]	0.340019	0.148783	-1.19241	1	1	0	0	1	chromosome condensation|centrosome duplication|ubiquitin-dependent protein catabolic process|mitotic G2 DNA damage checkpoint|neurogenesis|mitosis|regulation of centrosome duplication|positive regulation of mitotic cell cycle|regulation of protein stability|DNA endoreduplication|SCF ubiquitin ligase complex|SCF ubiquitin ligase complex|centrosome|spindle|microtubule associated complex|protein bin…
FBtr0070125	skpA	skpA [Source:FlyBase gene name;Acc:FBgn25637]	3024.01	2306.04	-0.391043	0.0837138	0.298425	0	1	1	chromosome condensation|centrosome duplication|ubiquitin-dependent protein catabolic process|mitotic G2 DNA damage checkpoint|neurogenesis|mitosis|regulation of centrosome duplication|positive regulation of mitotic cell cycle|regulation of protein stability|DNA endoreduplication|SCF ubiquitin ligase complex|SCF ubiquitin ligase complex|centrosome|spindle|microtubule associated complex|protein bin…
FBtr0070126	skpA	skpA [Source:FlyBase gene name;Acc:FBgn25637]	791.91	760.048	-0.059247	0.661342	0.979839	0	1	1	chromosome condensation|centrosome duplication|ubiquitin-dependent protein catabolic process|mitotic G2 DNA damage checkpoint|neurogenesis|mitosis|regulation of centrosome duplication|positive regulation of mitotic cell cycle|regulation of protein stability|DNA endoreduplication|SCF ubiquitin ligase complex|SCF ubiquitin ligase complex|centrosome|spindle|microtubule associated complex|protein bin…
FBtr0070127	skpA	skpA [Source:FlyBase gene name;Acc:FBgn25637]	459.614	325.16	-0.499272	0.0726378	0.270999	0	1	1	chromosome condensation|centrosome duplication|ubiquitin-dependent protein catabolic process|mitotic G2 DNA damage checkpoint|neurogenesis|mitosis|regulation of centrosome duplication|positive regulation of mitotic cell cycle|regulation of protein stability|DNA endoreduplication|SCF ubiquitin ligase complex|SCF ubiquitin ligase complex|centrosome|spindle|microtubule associated complex|protein bin…
FBtr0070128	skpA	skpA [Source:FlyBase gene name;Acc:FBgn25637]	25.568	24.51	-0.0609678	0.910389	1	0	1	1	chromosome condensation|centrosome duplication|ubiquitin-dependent protein catabolic process|mitotic G2 DNA damage checkpoint|neurogenesis|mitosis|regulation of centrosome duplication|positive regulation of mitotic cell cycle|regulation of protein stability|DNA endoreduplication|SCF ubiquitin ligase complex|SCF ubiquitin ligase complex|centrosome|spindle|microtubule associated complex|protein bin…
FBtr0070129	skpA	skpA [Source:FlyBase gene name;Acc:FBgn25637]	113.484	199.307	0.812497	0.0761984	0.280066	0	1	1	chromosome condensation|centrosome duplication|ubiquitin-dependent protein catabolic process|mitotic G2 DNA damage checkpoint|neurogenesis|mitosis|regulation of centrosome duplication|positive regulation of mitotic cell cycle|regulation of protein stability|DNA endoreduplication|SCF ubiquitin ligase complex|SCF ubiquitin ligase complex|centrosome|spindle|microtubule associated complex|protein bin…
FBtr0070130	sdk	sidekick [Source:FlyBase gene name;Acc:FBgn21764]	292.727	167.081	-0.809008	0.0311711	0.146864	1	1	1	negative regulation of photoreceptor cell differentiation|pigment cell differentiation|compound eye cone cell differentiation|integral to plasma membrane>
FBtr0077910	CG18317		0.668484	31.5013	5.55838	1.93477e-05	0.000346031	1	1	1	mitochondrial transport|mitochondrial membrane|mitochondrial envelope|transmembrane transporter activity>
FBtr0070132	sdk	sidekick [Source:FlyBase gene name;Acc:FBgn21764]	485.292	312.84	-0.633428	0.0448951	0.192597	0	1	1	negative regulation of photoreceptor cell differentiation|pigment cell differentiation|compound eye cone cell differentiation|integral to plasma membrane>
FBtr0070133	sdk	sidekick [Source:FlyBase gene name;Acc:FBgn21764]	158.733	119.259	-0.4125	0.248371	0.601587	0	1	1	negative regulation of photoreceptor cell differentiation|pigment cell differentiation|compound eye cone cell differentiation|integral to plasma membrane>
FBtr0070134	CG5254		28.1776	19.2158	-0.55225	0.791569	1	0	1	0	salivary gland cell autophagic cell death|autophagic cell death|mitochondrial envelope|transmembrane transporter activity|tricarboxylate secondary active transmembrane transporter activity>
FBtr0070135	CG5273		66.4287	128.249	0.949065	0.0172815	0.0944016	0	1	1
FBtr0075205	CycT	Cyclin T [Source:FlyBase gene name;Acc:FBgn25455]	15.4664	722.299	5.54538	1.19778e-20	1.02619e-17	1	1	0	actin filament organization|transcription, DNA-dependent|response to heat|regulation of transcription, DNA-dependent|regulation of cell shape|regulation of cyclin-dependent protein serine/threonine kinase activity|cell cycle|polytene chromosome puff|ELL-EAF complex|polytene chromosome|nucleus|positive transcription elongation factor complex b|positive transcription elongation factor complex b|pro…
FBtr0070137	CG5273		40.0393	51.9816	0.376584	0.627952	0.961968	0	1	1
FBtr0070138	fz3	frizzled 3 [Source:FlyBase gene name;Acc:FBgn27343]	48.6992	105.012	1.10858	0.0252803	0.125452	1	1	0	signal transduction|Wnt receptor signaling pathway|Wnt receptor signaling pathway|vasculature development|cell surface receptor signaling pathway|establishment or maintenance of cell polarity|membrane|integral to membrane|integral to membrane|transmembrane signaling receptor activity|transmembrane signaling receptor activity|nucleotide binding|nucleic acid binding|Wnt-activated receptor activity|…
FBtr0070139	tw	Protein O-mannosyltransferase 2 [Source:FlyBase gene name;Acc:FBgn86368]	41.7122	5.62981	-2.88931	0.0210326	0.109338	1	1	0	muscle attachment|protein O-linked glycosylation|protein O-linked mannosylation|somatic muscle development|sarcomere organization|endoplasmic reticulum|membrane|integral to membrane|mannosyltransferase activity|dolichyl-phosphate-mannose-protein mannosyltransferase activity|dolichyl-phosphate-mannose-protein mannosyltransferase activity>
FBtr0070140	CG16989		144.636	182.665	0.336772	0.349166	0.7306	0	1	0
FBtr0070141	Sec22		678.844	810.725	0.256133	0.361496	0.7438	0	1	0	phagocytosis, engulfment|vesicle-mediated transport|vesicle-mediated transport|integral to membrane|transport vesicle|SNAP receptor activity>
FBtr0070142	CG14635		0	0	NA	NA	NA	0	0	0
FBtr0070145	CG13359		1.73825	0.346941	-2.32487	0.622473	0.959671	0	0	0
FBtr0074677	vav	vav [Source:FlyBase gene name;Acc:FBgn468]	3.10209	119.917	5.27265	7.93562e-09	4.39088e-07	1	1	0	regulation of Rho protein signal transduction|cell migration|central nervous system development|actin filament organization|axonogenesis|open tracheal system development|cell adhesion|axon guidance|melanotic encapsulation of foreign target|regulation of cell shape|dorsal closure|intracellular signal transduction|photoreceptor cell axon guidance|Rho protein signal transduction|myoblast fusion|acti…
FBtr0070147	CG13360		0.405265	0.11625	-1.80164	0.921056	1	0	0	0
FBtr0077994	S	Star [Source:FlyBase gene name;Acc:FBgn331]	7.89603	299.145	5.24358	3.77839e-23	4.56138e-20	1	1	0	stem cell fate commitment|epithelial cell proliferation involved in Malpighian tubule morphogenesis|epidermal growth factor receptor ligand maturation|compound eye retinal cell programmed cell death|stomatogastric nervous system development|behavioral response to ethanol|oogenesis|determination of genital disc primordium|mesoderm development|embryo development|branched duct epithelial cell fate d…
FBtr0070149	CG13361		8.22265	0.526698	-3.96455	0.0554809	0.223487	0	0	0
FBtr0336886	#N/A	#N/A	0.782391	28.215	5.17243	2.74632e-05	0.000467058	1	1	0
FBtr0070151	Hmt4-20	Histone methyltransferase 4-2 [Source:FlyBase gene name;Acc:FBgn25639]	1649.86	2003.04	0.279845	0.259176	0.618078	0	1	0	histone H4-K20 methylation|histone H4-K20 trimethylation|histone H4-K20 dimethylation|regulation of gene expression, epigenetic|histone methylation|histone methylation|histone H4-K20 trimethylation|nucleus|histone methyltransferase activity (H4-K20 specific)|histone methyltransferase activity (H4-K20 specific)|histone methyltransferase activity (H4-K20 specific)|protein binding>
FBtr0070155	RpL36	Ribosomal protein L36 [Source:FlyBase gene name;Acc:FBgn2579]	1506.15	1006.49	-0.581536	0.0679047	0.258341	1	1	1	translation|translation|ribosome|ribosome|cytosolic large ribosomal subunit|lipid particle|ribosome|intracellular|structural constituent of ribosome|structural constituent of ribosome|structural constituent of ribosome>
FBtr0070156	RpL36	Ribosomal protein L36 [Source:FlyBase gene name;Acc:FBgn2579]	877.578	654.09	-0.424038	0.127366	0.396613	0	1	1	translation|translation|ribosome|ribosome|cytosolic large ribosomal subunit|lipid particle|ribosome|intracellular|structural constituent of ribosome|structural constituent of ribosome|structural constituent of ribosome>
FBtr0070157	RpL36	Ribosomal protein L36 [Source:FlyBase gene name;Acc:FBgn2579]	8973.33	7839.67	-0.194851	0.236783	0.585215	0	1	1	translation|translation|ribosome|ribosome|cytosolic large ribosomal subunit|lipid particle|ribosome|intracellular|structural constituent of ribosome|structural constituent of ribosome|structural constituent of ribosome>
FBtr0070158	RpL36	Ribosomal protein L36 [Source:FlyBase gene name;Acc:FBgn2579]	27.2104	15.599	-0.802708	0.595066	0.943478	0	1	1	translation|translation|ribosome|ribosome|cytosolic large ribosomal subunit|lipid particle|ribosome|intracellular|structural constituent of ribosome|structural constituent of ribosome|structural constituent of ribosome>
FBtr0070159	CG13364		1278.33	1187.3	-0.106574	0.53219	0.898623	0	1	0	biological_process|cellular_component|molecular_function>
FBtr0070160	CG13365		116.781	173.064	0.567492	0.130346	0.402636	0	1	0
FBtr0307327	Mitf	Mitf [Source:FlyBase gene name;Acc:FBgn263112]	51.9033	1855.86	5.16012	1.5194e-28	5.04422e-25	1	1	1	compound eye morphogenesis|regulation of transcription, DNA-dependent|protein dimerization activity>
FBtr0070163	CG11664		0	0	NA	NA	NA	0	0	0	multicellular organism reproduction|proteolysis|extracellular space|serine-type endopeptidase activity>
FBtr0070164	CG11663		0	0	NA	NA	NA	0	0	0
FBtr0070165	MED22	Mediator complex subunit 22 [Source:FlyBase gene name;Acc:FBgn4339]	711.667	874.541	0.297323	0.31162	0.685092	0	1	0	regulation of transcription from RNA polymerase II promoter|regulation of transcription from RNA polymerase II promoter|mitosis|mediator complex|nucleus|RNA polymerase II transcription cofactor activity|RNA polymerase II transcription cofactor activity>
FBtr0070167	TRAM	TRAM [Source:FlyBase gene name;Acc:FBgn434]	40.2819	24.6553	-0.708238	0.261951	0.621618	0	1	1	phagocytosis, engulfment|SRP-dependent cotranslational protein targeting to membrane|endoplasmic reticulum|lipid particle|integral to membrane>
FBtr0070168	TRAM	TRAM [Source:FlyBase gene name;Acc:FBgn434]	61.6576	108.678	0.817713	0.374296	0.757015	0	1	1	phagocytosis, engulfment|SRP-dependent cotranslational protein targeting to membrane|endoplasmic reticulum|lipid particle|integral to membrane>
FBtr0070169	TRAM	TRAM [Source:FlyBase gene name;Acc:FBgn434]	43.2487	32.842	-0.397114	0.34968	0.731098	0	1	1	phagocytosis, engulfment|SRP-dependent cotranslational protein targeting to membrane|endoplasmic reticulum|lipid particle|integral to membrane>
FBtr0070170	mus81	mus81 [Source:FlyBase gene name;Acc:FBgn4347]	659.666	1274.3	0.949895	0.000429747	0.00467198	1	1	1	reciprocal meiotic recombination|mitotic G2 DNA damage checkpoint|DNA metabolic process|nucleic acid phosphodiester bond hydrolysis|DNA binding|crossover junction endodeoxyribonuclease activity|nuclease activity>
FBtr0070171	CG18823		2.44904	0.522569	-2.22852	0.653679	0.976164	0	0	0	nucleotide binding|nucleic acid binding>
FBtr0070172	CG14631		0	0	NA	NA	NA	0	0	0
FBtr0070173	CG3021		269.786	352.387	0.385345	0.33194	0.709888	0	1	0	tRNA processing|cytoplasm|transferase activity|sulfurtransferase activity|tRNA (5-methylaminomethyl-2-thiouridylate)-methyltransferase activity>
FBtr0070174	CG33082		6.438	2.50426	-1.36223	0.530775	0.897577	0	1	0
FBtr0070175	CG14630		9.31642	4.78908	-0.960026	0.505557	0.878871	0	1	0	oxidation-reduction process|oxidoreductase activity|gamma-butyrobetaine dioxygenase activity>
FBtr0070176	su(w[a])	suppressor of white-apricot [Source:FlyBase gene name;Acc:FBgn3638]	234.843	297.76	0.342457	0.479483	0.856472	0	1	0	mRNA splicing, via spliceosome|RNA processing|spliceosomal complex|nucleus|RNA binding>
FBtr0070177	su(w[a])	suppressor of white-apricot [Source:FlyBase gene name;Acc:FBgn3638]	92.722	72.8734	-0.34752	0.468041	0.847239	0	1	0	mRNA splicing, via spliceosome|RNA processing|spliceosomal complex|nucleus|RNA binding>
FBtr0305589	CG42254		0.921776	29.0269	4.97683	0.00523794	0.0365418	1	1	0
FBtr0088950	CG1358		1.96391	61.1429	4.96038	8.80271e-06	0.000174732	1	1	1	transmembrane transport|integral to membrane>
FBtr0070180	CG14628		1.57408	0.830346	-0.922726	0.766113	1	0	0	0	nucleotide binding|nucleic acid binding|mRNA binding>
FBtr0070181	CG3655		0.606566	0.521212	-0.218795	0.893305	1	0	0	0
FBtr0077779	oaf	out at first [Source:FlyBase gene name;Acc:FBgn11818]	3.31678	101.136	4.93037	2.20165e-05	0.000386935	1	1	1	eclosion|female meiosis chromosome segregation|nervous system development>
FBtr0070183	CG11638		19.8698	16.5614	-0.262753	0.721911	1	0	1	0	calcium ion binding|calcium ion binding>
FBtr0070184	TfIIA-S-2	TfIIA-S-2 [Source:FlyBase gene name;Acc:FBgn4338]	0	0	NA	NA	NA	0	0	0	regulation of transcription from RNA polymerase II promoter|transcription initiation from RNA polymerase II promoter|transcription initiation from RNA polymerase II promoter|nucleus|transcription factor TFIIA complex|transcription factor TFIIA complex>
FBtr0070185	CG3690		0.449508	0.11625	-1.95112	0.921089	1	0	0	0	lateral inhibition|transmembrane transport|integral to membrane>
FBtr0070186	CG3699		20.1534	14.0139	-0.524168	0.607996	0.951883	0	1	0	metabolic process|nucleotide binding|oxidoreductase activity|oxidoreductase activity, acting on CH-OH group of donors>
FBtr0070187	CG3703		5.05939	1.39234	-1.86145	0.321146	0.696271	0	0	0
FBtr0070188	CG3704		754.591	690.267	-0.128541	0.60983	0.952375	0	1	0	purine nucleotide binding|nucleotide binding>
FBtr0070189	CG3706		2.58129	0	-1000000	0.258476	0.616956	0	0	0
FBtr0070195	CG3713		0	0	NA	NA	NA	0	0	0
FBtr0070197	CG11378		14.3545	8.62723	-0.734538	0.583218	0.935933	0	1	0
FBtr0070198	CG11379		0.139051	0.144356	0.05402	0.971998	1	0	0	0
FBtr0070199	CG14627		0	0	NA	NA	NA	0	0	0
FBtr0070200	CG14626		2.2669	2.26939	0.00158205	0.824131	1	0	0	0
FBtr0070201	CG11380		5.67436	2.26939	-1.32216	0.477591	0.855415	0	0	0
FBtr0070202	CG14625		0	0	NA	NA	NA	0	0	0
FBtr0070203	CG11381		1.0085	0.926833	-0.121835	1	1	0	0	0
FBtr0070204	CG14624		0.358027	0	-1000000	0.837261	1	0	0	0
FBtr0070205	CG11382		8.50461	10.2205	0.265148	0.860751	1	0	0	0
FBtr0070206	CG32812		0.832448	0.372333	-1.16077	0.961178	1	0	0	0	protein dephosphorylation|calcineurin complex|calcium ion binding|calcium ion binding|calcium-dependent protein serine/threonine phosphatase activity|calcium-dependent protein serine/threonine phosphatase regulator activity|calmodulin binding>
FBtr0091825	His3:CG33821	His3:CG33821 [Source:FlyBase gene name;Acc:FBgn53821]	0.811198	23.5927	4.86215	0.000748488	0.00733546	1	1	0	nucleosome assembly|chromatin assembly or disassembly|nucleosome|nucleosome|DNA binding|DNA binding>
FBtr0070209	CG11412		622.418	808.167	0.37677	0.173925	0.485218	0	1	1	cellular_component|N-acetyltransferase activity|N-acetyltransferase activity>
FBtr0070211	Tsp2A	Tetraspanin 2A [Source:FlyBase gene name;Acc:FBgn24361]	13.2695	6.26755	-1.08214	0.397485	0.781667	0	1	0	biological_process|integral to membrane|integral to membrane|integral to membrane|molecular_function>
FBtr0070212	CG11417		814.45	791.881	-0.0405437	0.881286	1	0	1	0	neurogenesis|nucleus|nucleotide binding>
FBtr0070213	CG14770		1.51666	2.3255	0.616647	1	1	0	0	0
FBtr0070215	ssx	sister-of-Sex-lethal [Source:FlyBase gene name;Acc:FBgn24987]	515.343	381.895	-0.432357	0.220788	0.561434	0	1	0	defense response to bacterium|RNA binding|nucleotide binding|mRNA binding|nucleic acid binding>
FBtr0070216	SNF1A	SNF1A/AMP-activated protein kinase [Source:FlyBase gene name;Acc:FBgn23169]	608.889	861.663	0.500946	0.134021	0.410409	0	1	1	regulation of cell growth|lipid metabolic process|phagocytosis, engulfment|protein phosphorylation|protein phosphorylation|protein phosphorylation|signal transduction|axon guidance|establishment or maintenance of epithelial cell apical/basal polarity|protein phosphorylation|regulation of digestive system process|sequestering of triglyceride|cellular response to starvation|behavioral response to s…
FBtr0070217	SNF1A	SNF1A/AMP-activated protein kinase [Source:FlyBase gene name;Acc:FBgn23169]	70.591	78.2589	0.148771	0.489166	0.864879	0	1	1	regulation of cell growth|lipid metabolic process|phagocytosis, engulfment|protein phosphorylation|protein phosphorylation|protein phosphorylation|signal transduction|axon guidance|establishment or maintenance of epithelial cell apical/basal polarity|protein phosphorylation|regulation of digestive system process|sequestering of triglyceride|cellular response to starvation|behavioral response to s…
FBtr0070218	SNF1A	SNF1A/AMP-activated protein kinase [Source:FlyBase gene name;Acc:FBgn23169]	34.481	45.7627	0.408369	0.414327	0.79821	0	1	1	regulation of cell growth|lipid metabolic process|phagocytosis, engulfment|protein phosphorylation|protein phosphorylation|protein phosphorylation|signal transduction|axon guidance|establishment or maintenance of epithelial cell apical/basal polarity|protein phosphorylation|regulation of digestive system process|sequestering of triglyceride|cellular response to starvation|behavioral response to s…
FBtr0070219	CG32813		42.499	8.47049	-2.32691	0.070991	0.266608	0	1	1
FBtr0070222	CG32813		3.74021	1.08014	-1.7919	0.821656	1	0	0	1
FBtr0331205	Pi3K21B	Pi3K21B [Source:FlyBase gene name;Acc:FBgn2622]	11.6672	334.577	4.8418	4.02945e-26	9.72892e-23	1	1	1	positive regulation of growth|positive regulation of cell size|regulation of organ growth|insulin receptor signaling pathway|regulation of cell size|protein phosphorylation|lipid phosphorylation|phosphatidylinositol phosphorylation|regulation of cell proliferation|regulation of phosphatidylinositol 3-kinase activity|1-phosphatidylinositol-4-phosphate 3-kinase, class IA complex|phosphatidylinosito…
FBtr0070230	CG14786		203.034	124.644	-0.70391	0.055756	0.224367	0	1	0	oxidation-reduction process|exon-exon junction complex|oxidoreductase activity|transition metal ion binding>
FBtr0070231	CG14785		21.6559	5.40034	-2.00364	0.0453792	0.194266	0	1	0
FBtr0070233	CG3719		273.078	343.675	0.331732	0.369471	0.751726	0	1	0	cell redox homeostasis|glycerol ether metabolic process|mitochondrion|disulfide oxidoreductase activity|electron carrier activity|protein disulfide oxidoreductase activity>
FBtr0331520	CG43783		3.03217	84.2593	4.79642	0.0002082	0.00256236	1	1	0	biological_process|cellular_component|molecular_function>
FBtr0070235	CG12773		444.475	372.7	-0.254085	0.482937	0.859501	0	1	1	transmembrane transport|amino acid transmembrane transport|transport|membrane|sodium:potassium:chloride symporter activity|amino acid transmembrane transporter activity>
FBtr0077664	toc	toucan [Source:FlyBase gene name;Acc:FBgn156]	1.07235	28.1795	4.71579	0.00177015	0.0149772	1	1	0	mitotic sister chromatid segregation|syncytial blastoderm mitotic cell cycle|mitotic spindle organization|ovarian follicle cell development|imaginal disc-derived wing morphogenesis|proteolysis|spindle pole|nuclear membrane|midbody|centrosome|spindle|spindle microtubule|nucleus|nucleus|cell cortex|protein kinase binding|cysteine-type endopeptidase activity>
FBtr0070237	CG11418		3.03899	4.98903	0.715168	0.787627	1	0	0	1
FBtr0070238	CG11409		19.5949	3.86269	-2.3428	0.0309943	0.146343	0	0	0
FBtr0070239	DAAM	Dishevelled Associated Activator of Morphogenesis [Source:FlyBase gene name;Acc:FBgn25641]	1195.85	813.044	-0.556634	0.030862	0.145951	0	1	1	open tracheal system development|actin cytoskeleton organization|cellular component organization|actin cytoskeleton organization|regulation of filopodium assembly|regulation of axonogenesis|actin filament bundle assembly|regulation of tube architecture, open tracheal system|cuticle pattern formation|positive regulation of filopodium assembly|axonal growth cone|actin binding|actin binding|Rho GTPa…
FBtr0070241	DAAM	Dishevelled Associated Activator of Morphogenesis [Source:FlyBase gene name;Acc:FBgn25641]	8.67303	0	-1000000	0.00673118	0.0448053	1	0	1	open tracheal system development|actin cytoskeleton organization|cellular component organization|actin cytoskeleton organization|regulation of filopodium assembly|regulation of axonogenesis|actin filament bundle assembly|regulation of tube architecture, open tracheal system|cuticle pattern formation|positive regulation of filopodium assembly|axonal growth cone|actin binding|actin binding|Rho GTPa…
FBtr0070244	Atf3	Activating transcription factor 3 [Source:FlyBase gene name;Acc:FBgn2855]	20.3605	13.161	-0.629505	0.369454	0.751726	0	0	0	regulation of transcription, DNA-dependent|nervous system development|nucleus|protein dimerization activity|protein dimerization activity|protein binding|sequence-specific DNA binding|sequence-specific DNA binding transcription factor activity|sequence-specific DNA binding>
FBtr0080407	CG5776		5.49193	141.427	4.68659	7.07015e-12	1.00955e-09	1	1	1	endoplasmic reticulum|ATPase activity|ATP binding|nucleoside-triphosphatase activity|nucleotide binding>
FBtr0078557	slif	slimfast [Source:FlyBase gene name;Acc:FBgn3723]	1.16587	29.0605	4.63958	0.000438917	0.00475028	1	1	1	growth|lipid metabolic process|amino acid transmembrane transport|amino acid transport|membrane|amino acid transmembrane transporter activity|cationic amino acid transmembrane transporter activity|cationic amino acid transmembrane transporter activity>
FBtr0333001	Acsl	Acyl-CoA synthetase long-chain [Source:FlyBase gene name;Acc:FBgn26312]	5.73667	142.228	4.63185	4.27378e-09	2.57386e-07	1	1	0	metabolic process|synaptic transmission|neurogenesis|axon guidance|nervous system development|positive regulation of sequestering of triglyceride|segmentation|endoplasmic reticulum|lipid particle|cytoplasm|long-chain fatty acid-CoA ligase activity|catalytic activity>
FBtr0070251	CG11384		1.66543	1.2697	-0.391407	0.876217	1	0	0	0
FBtr0070252	eIF4E-7	eIF4E-7 [Source:FlyBase gene name;Acc:FBgn4368]	0	0.260606	1000000	1	1	0	0	0	translational initiation|translational initiation|translational initiation|eukaryotic translation initiation factor 4F complex|eukaryotic translation initiation factor 4F complex|cytoplasm|translation initiation factor activity|translation initiation factor activity|translation initiation factor activity|protein binding|eukaryotic initiation factor 4G binding|RNA 7-methylguanosine cap binding|RNA…
FBtr0070253	CG14777		2.04177	2.95935	0.535459	0.940004	1	0	0	0
FBtr0070254	CG14778		0.109488	0	-1000000	0.931522	1	0	0	0	integral to membrane|peroxisomal membrane>
FBtr0070255	pck	pickel [Source:FlyBase gene name;Acc:FBgn1372]	28.7271	20.1697	-0.510225	0.6575	0.978403	0	1	0	regulation of tube size, open tracheal system|open tracheal system development|septate junction assembly|establishment of glial blood-brain barrier|septate junction>
FBtr0070256	pck	pickel [Source:FlyBase gene name;Acc:FBgn1372]	731.527	687.089	-0.090414	0.601023	0.947357	0	1	0	regulation of tube size, open tracheal system|open tracheal system development|septate junction assembly|establishment of glial blood-brain barrier|septate junction>
FBtr0070257	CG14780		1.96847	0.817821	-1.26722	0.794462	1	0	0	0	proteolysis|proteolysis|serine-type endopeptidase activity|serine-type endopeptidase activity|serine-type endopeptidase activity>
FBtr0070258	mei-38	meiotic 38 [Source:FlyBase gene name;Acc:FBgn26986]	553.933	929.763	0.747151	0.0066882	0.0445863	1	1	1	mitotic spindle elongation|reciprocal meiotic recombination|female meiosis chromosome segregation|female meiosis|mitotic spindle organization|distributive segregation|distributive segregation|microtubule bundle formation|meiotic spindle organization|homologous chromosome segregation|mitotic spindle|spindle|polar microtubule|kinetochore microtubule|microtubule binding>
FBtr0077159	lama	lamina ancestor [Source:FlyBase gene name;Acc:FBgn1631]	1.41759	33.5596	4.56521	3.83246e-05	0.000620084	1	1	1	inter-male aggressive behavior|imaginal disc development|extracellular region|molecular_function>
FBtr0070260	inc	insomniac [Source:FlyBase gene name;Acc:FBgn25394]	24.1257	11.3886	-1.08298	0.301331	0.673318	0	1	0	protein homooligomerization|sleep|ion transport|ion channel activity|protein binding|protein binding>
FBtr0070261	br	broad [Source:FlyBase gene name;Acc:FBgn21]	0	0	NA	NA	NA	0	0	0	positive regulation of transcription from RNA polymerase II promoter|eclosion|negative regulation of gene expression|progression of morphogenetic furrow involved in compound eye morphogenesis|muscle fiber development|compound eye photoreceptor fate commitment|oogenesis|metamorphosis|metamorphosis|salivary gland cell autophagic cell death|regulation of transcription, DNA-dependent|salivary gland h…
FBtr0070262	br	broad [Source:FlyBase gene name;Acc:FBgn21]	1.07235	0	-1000000	0.671128	0.98422	0	0	0	positive regulation of transcription from RNA polymerase II promoter|eclosion|negative regulation of gene expression|progression of morphogenetic furrow involved in compound eye morphogenesis|muscle fiber development|compound eye photoreceptor fate commitment|oogenesis|metamorphosis|metamorphosis|salivary gland cell autophagic cell death|regulation of transcription, DNA-dependent|salivary gland h…
FBtr0070263	br	broad [Source:FlyBase gene name;Acc:FBgn21]	0.289963	0	-1000000	0.931525	1	0	0	0	positive regulation of transcription from RNA polymerase II promoter|eclosion|negative regulation of gene expression|progression of morphogenetic furrow involved in compound eye morphogenesis|muscle fiber development|compound eye photoreceptor fate commitment|oogenesis|metamorphosis|metamorphosis|salivary gland cell autophagic cell death|regulation of transcription, DNA-dependent|salivary gland h…
FBtr0070265	br	broad [Source:FlyBase gene name;Acc:FBgn21]	18.828	3.5786	-2.39542	0.287248	0.655338	0	0	0	positive regulation of transcription from RNA polymerase II promoter|eclosion|negative regulation of gene expression|progression of morphogenetic furrow involved in compound eye morphogenesis|muscle fiber development|compound eye photoreceptor fate commitment|oogenesis|metamorphosis|metamorphosis|salivary gland cell autophagic cell death|regulation of transcription, DNA-dependent|salivary gland h…
FBtr0070266	br	broad [Source:FlyBase gene name;Acc:FBgn21]	0.289963	0	-1000000	0.931525	1	0	0	0	positive regulation of transcription from RNA polymerase II promoter|eclosion|negative regulation of gene expression|progression of morphogenetic furrow involved in compound eye morphogenesis|muscle fiber development|compound eye photoreceptor fate commitment|oogenesis|metamorphosis|metamorphosis|salivary gland cell autophagic cell death|regulation of transcription, DNA-dependent|salivary gland h…
FBtr0070269	dor	deep orange [Source:FlyBase gene name;Acc:FBgn482]	384.362	231.539	-0.731214	0.0236059	0.119226	1	1	1	eye pigment biosynthetic process|endosome to lysosome transport|endosome to lysosome transport|determination of adult lifespan|vesicle-mediated transport|border follicle cell migration|intracellular protein transport|cell division|eye pigment granule organization|ommochrome biosynthetic process|pteridine biosynthetic process|protein targeting to lysosome|compound eye pigmentation|endosome organiz…
FBtr0070270	hfw	halfway [Source:FlyBase gene name;Acc:FBgn1189]	201.068	256.807	0.353003	0.330673	0.708343	0	1	0	intracellular signal transduction|pupariation|response to ecdysone|cellular_component|molecular_function>
FBtr0070272	b6	b6 [Source:FlyBase gene name;Acc:FBgn24897]	1.98417	2.92571	0.560249	1	1	0	0	0
FBtr0301825	Mnt	Mnt [Source:FlyBase gene name;Acc:FBgn23215]	4.44475	104.755	4.55877	0.000266448	0.00313679	1	1	1	phagocytosis, engulfment|negative regulation of transcription from RNA polymerase II promoter|regulation of transcription, DNA-dependent|regulation of transcription, DNA-dependent|regulation of cell cycle|negative regulation of cell growth|nucleus|nucleus|nucleus|protein heterodimerization activity|protein binding|DNA binding|sequence-specific DNA binding|sequence-specific DNA binding transcripti…
FBtr0070278	CG3795		0	0	NA	NA	NA	0	0	0	proteolysis|proteolysis|serine-type endopeptidase activity|serine-type endopeptidase activity|serine-type endopeptidase activity>
FBtr0070279	a6	a6 [Source:FlyBase gene name;Acc:FBgn2313]	315.677	332.037	0.0728924	0.852102	1	0	1	0	embryonic development via the syncytial blastoderm|cellular_component|odorant binding>
FBtr0334160	#N/A	#N/A	2.61752	60.8213	4.5383	9.84893e-07	2.69498e-05	1	1	0
FBtr0070284	Mur2B	Mucin related 2B [Source:FlyBase gene name;Acc:FBgn2539]	15.6892	10.0399	-0.644033	0.734726	1	0	0	0	chitin metabolic process|extracellular matrix|chorion|extracellular region|extracellular matrix structural constituent|chitin binding>
FBtr0070285	CG14795		3.03707	1.97625	-0.619915	0.977766	1	0	0	0
FBtr0070288	Nmdar2	NMDA receptor 2 [Source:FlyBase gene name;Acc:FBgn53513]	0	0	NA	NA	NA	0	0	0	ion transport|long-term memory|long-term memory|medium-term memory|transport|outer membrane-bounded periplasmic space|membrane|ionotropic glutamate receptor activity|extracellular-glutamate-gated ion channel activity|transporter activity|N-methyl-D-aspartate selective glutamate receptor activity>
FBtr0070289	sta	stubarista [Source:FlyBase gene name;Acc:FBgn3517]	286.112	150.166	-0.930023	0.00956003	0.0592129	1	1	1	mitotic spindle elongation|mitotic spindle organization|translation|translation|rRNA export from nucleus|ribosomal small subunit assembly|endonucleolytic cleavage to generate mature 3'-end of SSU-rRNA from (SSU-rRNA, 5.8S rRNA, LSU-rRNA)|endonucleolytic cleavage in ITS1 to separate SSU-rRNA from 5.8S rRNA and LSU-rRNA from tricistronic rRNA transcript (SSU-rRNA, 5.8S rRNA, LSU-rRNA)|translation|c…
FBtr0334735	#N/A	#N/A	6.00172	137.347	4.51631	0.0132528	0.0766842	1	1	0
FBtr0070293	Rab27	Rab27 [Source:FlyBase gene name;Acc:FBgn25382]	4.92937	8.65751	0.81255	0.361276	0.743646	0	0	0	protein transport|small GTPase mediated signal transduction|GTPase activity|GTP binding|GTP binding>
FBtr0070294	Rab27	Rab27 [Source:FlyBase gene name;Acc:FBgn25382]	60.3726	75.2374	0.317557	0.585611	0.938163	0	1	0	protein transport|small GTPase mediated signal transduction|GTPase activity|GTP binding|GTP binding>
FBtr0306344	CG31522		2.381	52.3348	4.45813	7.73914e-05	0.00111466	1	1	0	very long-chain fatty acid metabolic process|fatty acid biosynthetic process|integral to membrane>
FBtr0070296	O-fut2	O-fucosyltransferase 2 [Source:FlyBase gene name;Acc:FBgn27791]	82.4845	164.871	0.999144	0.0199943	0.1053	1	1	0	O-glycan processing|endoplasmic reticulum|peptide-O-fucosyltransferase activity|fucosyltransferase activity>
FBtr0330265	CG43736		3.56842	74.877	4.39116	6.68563e-07	1.93425e-05	1	1	0
FBtr0070298	CG14787		17.1943	5.18323	-1.73001	0.121633	0.385724	0	1	0	metabolic process|catalytic activity>
FBtr0070299	Adar	Adenosine deaminase acting on RNA [Source:FlyBase gene name;Acc:FBgn2686]	15.4471	5.18379	-1.57526	0.353221	0.73448	0	0	0	locomotory behavior|adult locomotory behavior|response to heat|RNA processing|mRNA modification|mRNA modification|mRNA modification|adenosine to inosine editing|adenosine to inosine editing|regulation of membrane potential|response to hypoxia|response to hypoxia|adult behavior|intracellular|double-stranded RNA binding|double-stranded RNA binding|adenosine deaminase activity|double-stranded RNA ad…
FBtr0070300	Adar	Adenosine deaminase acting on RNA [Source:FlyBase gene name;Acc:FBgn2686]	11.3353	4.8834	-1.21486	0.402043	0.785465	0	0	0	locomotory behavior|adult locomotory behavior|response to heat|RNA processing|mRNA modification|mRNA modification|mRNA modification|adenosine to inosine editing|adenosine to inosine editing|regulation of membrane potential|response to hypoxia|response to hypoxia|adult behavior|intracellular|double-stranded RNA binding|double-stranded RNA binding|adenosine deaminase activity|double-stranded RNA ad…
FBtr0070301	CG32806		0	0.148783	1000000	1	1	0	0	0	biological_process|cellular_component|molecular_function>
FBtr0070308	MED18	Mediator complex subunit 18 [Source:FlyBase gene name;Acc:FBgn26873]	196.464	274.696	0.483567	0.148361	0.438594	0	1	0	transcription from RNA polymerase II promoter|regulation of transcription from RNA polymerase II promoter|regulation of transcription from RNA polymerase II promoter|mediator complex|nucleus|mediator complex|RNA polymerase II transcription cofactor activity|RNA polymerase II transcription cofactor activity|RNA polymerase II transcription cofactor activity>
FBtr0070310	CG14803		786.418	478.651	-0.716323	0.00899251	0.0563283	1	1	1
FBtr0070311	Vps26	Vacuolar protein sorting 26 [Source:FlyBase gene name;Acc:FBgn14411]	1374.47	1356.84	-0.0186162	0.999676	1	0	1	0	protein targeting|intracellular protein transport|vacuolar transport|lysosome organization|retromer complex>
FBtr0070312	CG14805		843.498	858.971	0.026225	0.935438	1	0	1	0
FBtr0070313	CG14806		0	2.01109	1000000	0.454595	0.836631	0	0	0	biological_process|cellular_component|molecular_function>
FBtr0070314	mRpL16	mitochondrial ribosomal protein L16 [Source:FlyBase gene name;Acc:FBgn23519]	283.867	392.595	0.467827	0.169687	0.478622	0	1	0	translation|translation|mitochondrial large ribosomal subunit|ribosome|structural constituent of ribosome|structural constituent of ribosome|rRNA binding>
FBtr0070315	mip130	Myb-interacting protein 13 [Source:FlyBase gene name;Acc:FBgn2359]	1104.11	656.067	-0.750969	0.00544705	0.0377822	1	1	1	centrosome organization|mitotic spindle organization|negative regulation of transcription from RNA polymerase II promoter|eggshell chorion gene amplification|polytene chromosome|nucleus|nucleus|cytoplasm|Myb complex|chromatin|DNA binding>
FBtr0088043	CG8298		15.3856	322.135	4.38801	2.77481e-22	3.20418e-19	1	1	1	carbohydrate metabolic process|glycerol-3-phosphate metabolic process|phosphotransferase activity, alcohol group as acceptor|glycerol kinase activity>
FBtr0080805	BicC	Bicaudal C [Source:FlyBase gene name;Acc:FBgn182]	3.2521	64.6498	4.3132	0.000312781	0.00355615	1	1	1	oogenesis|oogenesis|oogenesis|mitosis|actin cytoskeleton organization|microtubule cytoskeleton organization|negative regulation of oskar mRNA translation|ovarian follicle cell migration|integral to plasma membrane|protein binding|RNA binding|mRNA binding|mRNA binding|mRNA binding|protein binding>
FBtr0070318	CG11596		349.553	342.979	-0.0273896	0.950888	1	0	1	0	biological_process|cellular_component|molecular_function>
FBtr0070319	CG11596		333.47	226.158	-0.560223	0.0593315	0.234317	0	1	0	biological_process|cellular_component|molecular_function>
FBtr0070320	CG11596		42.6563	45.9867	0.108457	0.864993	1	0	1	0	biological_process|cellular_component|molecular_function>
FBtr0070321	CG3587		222.709	260.97	0.228724	0.562511	0.921068	0	1	0
FBtr0070326	east	enhanced adult sensory threshold [Source:FlyBase gene name;Acc:FBgn261954]	108.937	123.108	0.176433	0.647268	0.97255	0	1	0	negative regulation of gene expression|negative regulation of gene expression|female meiosis chromosome segregation|proteolysis|achiasmate meiosis I|mitotic metaphase|nucleoplasm|polytene chromosome|nucleus|nucleus|zinc ion binding|metallocarboxypeptidase activity>
FBtr0332984	Unr	Upstream of N-ras [Source:FlyBase gene name;Acc:FBgn263352]	17.9435	353.483	4.30011	2.03193e-07	6.98136e-06	1	1	1	dosage compensation by hyperactivation of X chromosome|lateral inhibition|regulation of transcription, DNA-dependent|dosage compensation complex assembly|negative regulation of translation|cytoplasm|mRNA 3'-UTR binding|protein binding|DNA binding|nucleic acid binding|mRNA binding|nucleic acid binding>
FBtr0070330	CG4061		25.1391	43.1827	0.780522	0.250664	0.605272	0	1	0	RNA processing|nucleus|RNA-3'-phosphate cyclase activity|RNA-3'-phosphate cyclase activity>
FBtr0070331	CG4045		231.85	253.011	0.126004	0.679821	0.988685	0	1	0	RNA (guanine-N7)-methylation|tRNA modification|tRNA modification|cellular_component|tRNA (guanine-N7-)-methyltransferase activity|tRNA (guanine-N7-)-methyltransferase activity>
FBtr0070334	CG4199		29.3531	26.1289	-0.167869	0.687703	0.992775	0	1	1	cell redox homeostasis|oxidation-reduction process|cytoplasm|oxidoreductase activity|2 iron, 2 sulfur cluster binding|flavin adenine dinucleotide binding>
FBtr0070335	CG4199		3.44686	2.53583	-0.442825	0.826287	1	0	0	1	cell redox homeostasis|oxidation-reduction process|cytoplasm|oxidoreductase activity|2 iron, 2 sulfur cluster binding|flavin adenine dinucleotide binding>
FBtr0070336	CG4199		8.18182	10.9906	0.425782	0.797706	1	0	0	1	cell redox homeostasis|oxidation-reduction process|cytoplasm|oxidoreductase activity|2 iron, 2 sulfur cluster binding|flavin adenine dinucleotide binding>
FBtr0088701	Acsl	Acyl-CoA synthetase long-chain [Source:FlyBase gene name;Acc:FBgn26312]	3.88758	76.2715	4.2942	4.66967e-08	2.03399e-06	1	1	0	metabolic process|synaptic transmission|neurogenesis|axon guidance|nervous system development|positive regulation of sequestering of triglyceride|segmentation|endoplasmic reticulum|lipid particle|cytoplasm|long-chain fatty acid-CoA ligase activity|catalytic activity>
FBtr0070338	CG14054		0	0.335181	1000000	0.998797	1	0	0	0
FBtr0070339	CG4281		1611.63	1344.8	-0.261123	0.333376	0.711697	0	1	1
FBtr0070340	Sik2	Salt-inducible kinase 2 [Source:FlyBase gene name;Acc:FBgn25625]	16.8396	3.54733	-2.24706	0.0784996	0.285716	0	0	0	response to starvation|protein phosphorylation|protein phosphorylation|protein phosphorylation|protein serine/threonine kinase activity|protein serine/threonine kinase activity|protein serine/threonine kinase activity|ATP binding|protein kinase activity>
FBtr0070341	moody	moody [Source:FlyBase gene name;Acc:FBgn25631]	0.568064	0.692976	0.286751	1	1	0	0	0	ventral cord development|behavioral response to ethanol|G-protein coupled receptor signaling pathway|G-protein coupled receptor signaling pathway|septate junction assembly|establishment of endothelial blood-brain barrier|behavioral response to nicotine|behavioral response to cocaine|establishment of glial blood-brain barrier|cortical actin cytoskeleton organization|integral to membrane|plasma mem…
FBtr0070342	CG4325		0.905468	0	-1000000	0.602466	0.948594	0	0	0	regulation of antimicrobial peptide biosynthetic process|zinc ion binding|protein binding>
FBtr0070343	Actn	alpha actinin [Source:FlyBase gene name;Acc:FBgn667]	58.4584	65.3986	0.161851	0.959818	1	0	1	0	cytoskeletal anchoring at plasma membrane|flight behavior|actin cytoskeleton reorganization|sarcomere organization|actin filament bundle assembly|actin filament bundle assembly|Z disc|focal adhesion|actin binding|calcium ion binding|actin binding|actin filament binding|protein binding|calcium ion binding>
FBtr0070344	Actn	alpha actinin [Source:FlyBase gene name;Acc:FBgn667]	557.36	722.044	0.373478	0.114653	0.370673	0	1	0	cytoskeletal anchoring at plasma membrane|flight behavior|actin cytoskeleton reorganization|sarcomere organization|actin filament bundle assembly|actin filament bundle assembly|Z disc|focal adhesion|actin binding|calcium ion binding|actin binding|actin filament binding|protein binding|calcium ion binding>
FBtr0070345	Actn	alpha actinin [Source:FlyBase gene name;Acc:FBgn667]	65.4282	79.9966	0.290024	0.517774	0.887485	0	1	0	cytoskeletal anchoring at plasma membrane|flight behavior|actin cytoskeleton reorganization|sarcomere organization|actin filament bundle assembly|actin filament bundle assembly|Z disc|focal adhesion|actin binding|calcium ion binding|actin binding|actin filament binding|protein binding|calcium ion binding>
FBtr0334723	#N/A	#N/A	2.17917	42.2595	4.27743	3.40537e-05	0.000561063	1	1	0
FBtr0070347	CG4406		236.966	373.69	0.657164	0.0389517	0.173745	0	1	1	proteolysis|cysteine-type endopeptidase activity|GPI-anchor transamidase activity>
FBtr0070349	CG3857		125.563	123.3	-0.0262367	0.993432	1	0	1	0
FBtr0070350	eIF2B-epsilon	eIF2B-epsilon [Source:FlyBase gene name;Acc:FBgn23512]	43.0399	82.5524	0.939635	0.294263	0.664062	0	1	0	translational initiation|RNA metabolic process|biosynthetic process|cytosol|eukaryotic translation initiation factor 2B complex|eukaryotic translation initiation factor 2B complex|translation initiation factor activity|guanyl-nucleotide exchange factor activity|nucleotidyltransferase activity|protein binding>
FBtr0070351	eIF2B-epsilon	eIF2B-epsilon [Source:FlyBase gene name;Acc:FBgn23512]	178.158	279.023	0.647223	0.067915	0.258343	0	1	0	translational initiation|RNA metabolic process|biosynthetic process|cytosol|eukaryotic translation initiation factor 2B complex|eukaryotic translation initiation factor 2B complex|translation initiation factor activity|guanyl-nucleotide exchange factor activity|nucleotidyltransferase activity|protein binding>
FBtr0070352	Edem1	Edem1 [Source:FlyBase gene name;Acc:FBgn23511]	16.592	7.34966	-1.17474	0.344586	0.725359	0	0	0	ER-associated protein catabolic process|determination of adult lifespan|endoplasmic reticulum unfolded protein response|membrane|calcium ion binding|mannosyl-oligosaccharide 1,2-alpha-mannosidase activity|mannosyl-oligosaccharide 1,2-alpha-mannosidase activity|mannosyl-oligosaccharide 1,2-alpha-mannosidase activity>
FBtr0070353	Edem1	Edem1 [Source:FlyBase gene name;Acc:FBgn23511]	142.188	214.528	0.593367	0.167389	0.473904	0	1	0	ER-associated protein catabolic process|determination of adult lifespan|endoplasmic reticulum unfolded protein response|membrane|calcium ion binding|mannosyl-oligosaccharide 1,2-alpha-mannosidase activity|mannosyl-oligosaccharide 1,2-alpha-mannosidase activity|mannosyl-oligosaccharide 1,2-alpha-mannosidase activity>
FBtr0070354	Edem1	Edem1 [Source:FlyBase gene name;Acc:FBgn23511]	18.6796	10.7387	-0.798641	0.410803	0.794857	0	0	0	ER-associated protein catabolic process|determination of adult lifespan|endoplasmic reticulum unfolded protein response|membrane|calcium ion binding|mannosyl-oligosaccharide 1,2-alpha-mannosidase activity|mannosyl-oligosaccharide 1,2-alpha-mannosidase activity|mannosyl-oligosaccharide 1,2-alpha-mannosidase activity>
FBtr0070355	CG32801		4.66146	0.260606	-4.16084	0.154706	0.451321	0	0	0
FBtr0070356	CG32803		239.234	351.268	0.55415	0.122132	0.38657	0	1	0
FBtr0070362	trr	trithorax-related [Source:FlyBase gene name;Acc:FBgn23518]	607.002	351.42	-0.788506	0.0148793	0.0838717	1	1	1	progression of morphogenetic furrow involved in compound eye morphogenesis|progression of morphogenetic furrow involved in compound eye morphogenesis|positive regulation of transcription, DNA-dependent|compound eye development|compound eye development|smoothened signaling pathway|positive regulation of histone H3-K9 trimethylation|histone methylation|polytene chromosome|nucleus|nucleus|nucleus|DN…
FBtr0070363	trr	trithorax-related [Source:FlyBase gene name;Acc:FBgn23518]	297.927	189.254	-0.654636	0.0568629	0.227066	0	1	1	progression of morphogenetic furrow involved in compound eye morphogenesis|progression of morphogenetic furrow involved in compound eye morphogenesis|positive regulation of transcription, DNA-dependent|compound eye development|compound eye development|smoothened signaling pathway|positive regulation of histone H3-K9 trimethylation|histone methylation|polytene chromosome|nucleus|nucleus|nucleus|DN…
FBtr0070364	CG14818		122.079	151.932	0.315615	0.490141	0.865593	0	1	0	biological_process|cellular_component|molecular_function>
FBtr0070365	CG14817		135.897	246.974	0.861843	0.0145846	0.0826082	1	1	0
FBtr0070366	Pgam5	Phosphoglycerate mutase 5 [Source:FlyBase gene name;Acc:FBgn23517]	323.5	371.192	0.198398	0.488365	0.864353	0	1	0	response to heat|positive regulation of protein serine/threonine kinase activity|peptidyl-threonine dephosphorylation|response to anesthetic|regulation of mitochondrion organization|regulation of mitochondrion organization|positive regulation of mitochondrial fission|mitochondrion|integral to membrane|protein binding|protein serine/threonine kinase activator activity|phosphoprotein phosphatase ac…
FBtr0070367	Pex5	Peroxin 5 [Source:FlyBase gene name;Acc:FBgn23516]	14.1612	13.6254	-0.0556402	0.965978	1	0	1	0	peroxisome organization|response to anesthetic|peroxisome matrix targeting signal-1 binding|peroxisome targeting sequence binding|protein binding>
FBtr0077708	CG31689		7.54448	132.704	4.13665	9.42656e-08	3.64425e-06	1	1	1	ATP-binding cassette (ABC) transporter complex|integral to membrane|membrane|transporter activity|ATPase activity, coupled to transmembrane movement of substances|ATP binding|nucleoside-triphosphatase activity|ATPase activity|nucleotide binding>
FBtr0310419	CG14440		4.40239	74.6863	4.08448	2.04439e-06	4.92265e-05	1	1	1
FBtr0081440	sky	skywalker [Source:FlyBase gene name;Acc:FBgn3291]	5.13979	84.2207	4.03439	8.69684e-07	2.4307e-05	1	1	0	regulation of Rab GTPase activity|terminal bouton|neuromuscular junction|intracellular|Rab GTPase activator activity>
FBtr0070371	deltaCOP	delta-coatomer protein [Source:FlyBase gene name;Acc:FBgn28969]	177.886	291.092	0.710523	0.0127279	0.0741965	0	1	1	regulation of tube diameter, open tracheal system|protein secretion|phagocytosis, engulfment|intracellular protein transport|vesicle-mediated transport|regulation of lipid storage|larval salivary gland morphogenesis|retrograde vesicle-mediated transport, Golgi to ER|clathrin adaptor complex|COPI vesicle coat|COPI vesicle coat|protein binding>
FBtr0070372	CG14812		159.751	112.466	-0.506341	0.0928906	0.320234	0	1	0
FBtr0070374	CG14810		0.139051	0	-1000000	0.931523	1	0	0	0
FBtr0070375	CG4025		96.6457	104.181	0.108319	0.661053	0.979741	0	1	0
FBtr0100531	Dhpr	Dihydropteridine reductase [Source:FlyBase gene name;Acc:FBgn35964]	13.4	212.719	3.98865	1.63127e-15	5.4156e-13	1	1	1	metabolic process|nucleotide binding|oxidoreductase activity|6,7-dihydropteridine reductase activity|6,7-dihydropteridine reductase activity>
FBtr0331627	adat	adat [Source:FlyBase gene name;Acc:FBgn28658]	1.72373	27.2998	3.98528	0.000734054	0.0072073	1	1	0	RNA processing|tRNA modification|cellular_component|RNA binding|adenosine deaminase activity|tRNA-specific adenosine deaminase activity|tRNA-specific adenosine deaminase activity|tRNA-specific adenosine deaminase activity>
FBtr0070378	csw	corkscrew [Source:FlyBase gene name;Acc:FBgn382]	1344.37	1029.71	-0.384694	0.27249	0.635052	0	1	1	anterior/posterior axis specification, embryo|epithelial cell migration, open tracheal system|mesoderm development|protein dephosphorylation|protein dephosphorylation|open tracheal system development|torso signaling pathway|torso signaling pathway|torso signaling pathway|terminal region determination|imaginal disc development|epidermal growth factor receptor signaling pathway|epidermal growth fac…
FBtr0070379	csw	corkscrew [Source:FlyBase gene name;Acc:FBgn382]	11.9863	16.889	0.494698	0.529916	0.896893	0	0	1	anterior/posterior axis specification, embryo|epithelial cell migration, open tracheal system|mesoderm development|protein dephosphorylation|protein dephosphorylation|open tracheal system development|torso signaling pathway|torso signaling pathway|torso signaling pathway|terminal region determination|imaginal disc development|epidermal growth factor receptor signaling pathway|epidermal growth fac…
FBtr0070380	csw	corkscrew [Source:FlyBase gene name;Acc:FBgn382]	233.942	218.208	-0.100447	0.847775	1	0	1	1	anterior/posterior axis specification, embryo|epithelial cell migration, open tracheal system|mesoderm development|protein dephosphorylation|protein dephosphorylation|open tracheal system development|torso signaling pathway|torso signaling pathway|torso signaling pathway|terminal region determination|imaginal disc development|epidermal growth factor receptor signaling pathway|epidermal growth fac…
FBtr0070381	CG3835		70.7853	84.87	0.261805	0.789629	1	0	1	0	oxidation-reduction process|flavin adenine dinucleotide binding|UDP-N-acetylmuramate dehydrogenase activity|oxidoreductase activity, acting on CH-OH group of donors|oxidoreductase activity|catalytic activity>
FBtr0070382	CG3835		8.53252	10.4482	0.292208	0.71591	1	0	0	0	oxidation-reduction process|flavin adenine dinucleotide binding|UDP-N-acetylmuramate dehydrogenase activity|oxidoreductase activity, acting on CH-OH group of donors|oxidoreductase activity|catalytic activity>
FBtr0070383	CG3835		33.7131	20.5096	-0.717009	0.471332	0.85022	0	1	0	oxidation-reduction process|flavin adenine dinucleotide binding|UDP-N-acetylmuramate dehydrogenase activity|oxidoreductase activity, acting on CH-OH group of donors|oxidoreductase activity|catalytic activity>
FBtr0070384	Pgd	Phosphogluconate dehydrogenase [Source:FlyBase gene name;Acc:FBgn4654]	21.1277	6.18136	-1.77314	0.127712	0.397265	0	1	1	D-gluconate metabolic process|pentose-phosphate shunt|pentose-phosphate shunt|oxidation-reduction process|phosphogluconate dehydrogenase (decarboxylating) activity|NADP binding|phosphogluconate dehydrogenase (decarboxylating) activity|phosphogluconate dehydrogenase (decarboxylating) activity>
FBtr0070385	CG3630		4.01403	1.74853	-1.19891	0.6274	0.961968	0	0	1
FBtr0087474	Rpn6	Regulatory particle non-ATPase 6 [Source:FlyBase gene name;Acc:FBgn28689]	2.75734	42.1092	3.93279	0.0173818	0.0948125	1	1	1	proteolysis|proteolysis|proteasome regulatory particle|proteasome regulatory particle|proteasome regulatory particle, lid subcomplex|proteasome regulatory particle, lid subcomplex|microtubule associated complex|endopeptidase activity|protein binding>
FBtr0080857	PRL-1	PRL-1 [Source:FlyBase gene name;Acc:FBgn24734]	11.9947	181.639	3.9206	0.00296339	0.0230063	1	1	0	protein dephosphorylation|protein dephosphorylation|peptidyl-tyrosine dephosphorylation|dephosphorylation|protein tyrosine/serine/threonine phosphatase activity|phosphatase activity|prenylated protein tyrosine phosphatase activity|prenylated protein tyrosine phosphatase activity|protein tyrosine/serine/threonine phosphatase activity>
FBtr0070388	Cyp4ae1	Cytochrome P45-4ae1 [Source:FlyBase gene name;Acc:FBgn1536]	16.2526	23.1499	0.51033	0.575469	0.930287	0	1	0	oxidation-reduction process|microsome|membrane|oxidoreductase activity, acting on paired donors, with incorporation or reduction of molecular oxygen|electron carrier activity|electron carrier activity|electron carrier activity|heme binding|iron ion binding>
FBtr0070389	pn	prune [Source:FlyBase gene name;Acc:FBgn3116]	227.138	356.826	0.651651	0.0534787	0.217937	0	1	0	compound eye pigmentation|cytoplasm|pyrophosphatase activity|manganese ion binding|hydrolase activity>
FBtr0079862	Gdi	GDP dissociation inhibitor [Source:FlyBase gene name;Acc:FBgn4868]	77.7142	1171.15	3.9136	5.01249e-28	1.47919e-24	1	1	1	protein transport|vesicle-mediated transport|neurotransmitter secretion|microtubule associated complex|synaptic vesicle|Rab GDP-dissociation inhibitor activity|GDP-dissociation inhibitor activity|GDP-dissociation inhibitor activity|GDP-dissociation inhibitor activity>
FBtr0070392	CG3457		649.794	694.421	0.0958273	0.803436	1	0	1	0	regulation of mitotic metaphase/anaphase transition|anaphase-promoting complex-dependent proteasomal ubiquitin-dependent protein catabolic process|anaphase-promoting complex>
FBtr0070393	Mct1	Monocarboxylate transporter 1 [Source:FlyBase gene name;Acc:FBgn23549]	73.0419	93.4571	0.355581	0.368423	0.750611	0	1	0	transmembrane transport|integral to membrane|monocarboxylic acid transmembrane transporter activity>
FBtr0070396	fs(1)K10	female sterile (1) K1 [Source:FlyBase gene name;Acc:FBgn81]	970.953	657.416	-0.562595	0.0524443	0.215187	0	1	1	dorsal/ventral pattern formation|intracellular mRNA localization|oogenesis|ovarian follicle cell development|protein localization|pole plasm mRNA localization|oocyte dorsal/ventral axis specification|negative regulation of translation|nucleus|nucleus|nucleus|DNA binding>
FBtr0070397	Or2a	Odorant receptor 2a [Source:FlyBase gene name;Acc:FBgn23523]	2.94297	0.580798	-2.34116	0.59353	0.942894	0	0	0	sensory perception of smell|sensory perception of smell|response to stimulus|membrane|integral to membrane|odorant binding|olfactory receptor activity|olfactory receptor activity|olfactory receptor activity>
FBtr0070398	CG3071		615.389	812.346	0.400596	0.15565	0.45313	0	1	0	rRNA processing|retrograde vesicle-mediated transport, Golgi to ER|nucleolus|COPI vesicle coat|protein binding>
FBtr0070399	CG2854		0.948418	0.144356	-2.71589	0.790465	1	0	0	0
FBtr0070401	phl	pole hole [Source:FlyBase gene name;Acc:FBgn379]	839.749	839.857	0.000186226	0.938273	1	0	1	0	spermatogenesis|wing and notum subfield formation|instar larval development|metamorphosis|wing disc morphogenesis|hemopoiesis|torso signaling pathway|terminal region determination|intracellular signal transduction|signal transduction|imaginal disc-derived wing morphogenesis|border follicle cell migration|epidermal growth factor receptor signaling pathway|protein phosphorylation|signal transductio…
FBtr0070402	ptr	proximal to raf [Source:FlyBase gene name;Acc:FBgn3159]	31.0297	86.3028	1.47576	0.0243457	0.12193	1	1	1	biological_process|cellular_component|molecular_function>
FBtr0070403	ptr	proximal to raf [Source:FlyBase gene name;Acc:FBgn3159]	31.3463	21.9618	-0.513295	0.475608	0.853747	0	0	1	biological_process|cellular_component|molecular_function>
FBtr0082117	mura	murashka [Source:FlyBase gene name;Acc:FBgn3775]	10.0202	150.335	3.90719	7.23807e-11	7.62841e-09	1	1	1	learning or memory|olfactory learning|long-term memory|cellular_component|zinc ion binding|protein binding>
FBtr0070405	mRpL14	mitochondrial ribosomal protein L14 [Source:FlyBase gene name;Acc:FBgn4389]	42.7507	68.3006	0.67595	0.122077	0.386443	0	1	0	translation|translation|mitochondrial large ribosomal subunit|ribosome|structural constituent of ribosome|structural constituent of ribosome>
FBtr0070406	Ilp6	Insulin-like peptide 6 [Source:FlyBase gene name;Acc:FBgn4447]	34.7626	10.5009	-1.72703	0.0450105	0.192905	0	1	1	insulin receptor signaling pathway|positive regulation of multicellular organism growth|extracellular region|insulin receptor binding|hormone activity>
FBtr0084534	spas	spastin [Source:FlyBase gene name;Acc:FBgn39141]	7.77992	115.899	3.89697	1.76263e-08	8.71765e-07	1	1	1	transmission of nerve impulse|locomotory behavior|minus-end specific microtubule depolymerization|mitotic anaphase A|microtubule severing|mitotic sister chromatid segregation|positive regulation of microtubule depolymerization|positive regulation of microtubule depolymerization|regulation of synaptic plasticity|microtubule cytoskeleton organization|hemocyte migration|terminal bouton|chromosome|ce…
FBtr0332383	CG2061		3.18751	47.467	3.89642	4.77648e-06	0.000104153	1	1	1	G-protein coupled receptor signaling pathway|cellular_component|catalytic activity|G-protein coupled receptor activity>
FBtr0070411	CG2918		571.144	813.318	0.509966	0.0816045	0.293319	0	1	1	protein folding|extracellular space|lipid particle|ATP binding>
FBtr0070412	CG2924		3190.47	3310.53	0.0532929	0.840439	1	0	1	0	ubiquitin-protein ligase activity|acid-amino acid ligase activity>
FBtr0070413	#N/A	#N/A	1132.04	708.052	-0.676997	0.0841449	0.299171	1	1	0
FBtr0070414	l(1)G0144	lethal (1) G144 [Source:FlyBase gene name;Acc:FBgn27296]	407.149	410.962	0.013447	0.965142	1	0	1	0	protein prenylation|Rab-protein geranylgeranyltransferase complex|protein prenyltransferase activity|Rab geranylgeranyltransferase activity>
FBtr0070415	CG3078		5.25016	0.376856	-3.80028	0.191392	0.515252	0	0	0
FBtr0070416	CG3091		0.358027	0.48994	0.452536	0.973659	1	0	0	0	transport|intracellular|transporter activity|vitamin E binding>
FBtr0070417	CG3191		2.78539	1.42437	-0.967558	0.841049	1	0	0	0	transport|intracellular|transporter activity>
FBtr0070418	crn	crooked neck [Source:FlyBase gene name;Acc:FBgn377]	798.339	534.309	-0.579328	0.0331917	0.154196	0	1	1	central nervous system development|centrosome duplication|Malpighian tubule morphogenesis|regulation of alternative mRNA splicing, via spliceosome|neurogenesis|peripheral nervous system development|glial cell migration|mRNA splicing, via spliceosome|mRNA splicing, via spliceosome|RNA processing|axon ensheathment|neuron fate commitment|oenocyte development|neuroblast proliferation|mitotic spindle|…
FBtr0070419	kz	kurz [Source:FlyBase gene name;Acc:FBgn133]	142.057	104.179	-0.447409	0.362303	0.744713	0	1	0	neurogenesis|nucleus|helicase activity|ATP-dependent helicase activity|ATP-dependent helicase activity|nucleic acid binding|ATP binding|ATP-dependent helicase activity|helicase activity>
FBtr0070420	Vinc	Vinculin [Source:FlyBase gene name;Acc:FBgn4397]	105.758	146.055	0.46575	0.201534	0.531534	0	1	1	cytoskeletal anchoring at plasma membrane|cell adhesion|cell adhesion|phagocytosis, engulfment|actin cytoskeleton|focal adhesion|structural molecule activity|actin binding>
FBtr0070421	msta	msta [Source:FlyBase gene name;Acc:FBgn53548]	0.421442	2.05077	2.28276	0.737592	1	0	0	0	negative regulation of gene expression|histone deacetylase binding|protein binding>
FBtr0070422	msta	msta [Source:FlyBase gene name;Acc:FBgn53548]	6.41787	1.15867	-2.46962	0.280029	0.646168	0	0	0	negative regulation of gene expression|histone deacetylase binding|protein binding>
FBtr0070423	CG18031		0.547441	0	-1000000	0.746291	1	0	0	0	oxidation-reduction process|nucleotide binding|oxidoreductase activity, acting on the aldehyde or oxo group of donors, NAD or NADP as acceptor>
FBtr0070424	CG14053		1.54993	0	-1000000	0.560499	0.919432	0	0	0	oxidation-reduction process|membrane|ubiquinol-cytochrome-c reductase activity>
FBtr0070425	Nmd3	Nonsense-mediated mRNA 3 [Source:FlyBase gene name;Acc:FBgn23542]	153.12	225.612	0.559185	0.193778	0.519591	0	1	0	neurogenesis|ribosomal large subunit export from nucleus|mRNA binding>
FBtr0070426	Cyp4d14	Cyp4d14 [Source:FlyBase gene name;Acc:FBgn23541]	6.99386	1.37886	-2.34261	0.186984	0.50781	0	0	1	oxidation-reduction process|microsome|membrane|oxidoreductase activity, acting on paired donors, with incorporation or reduction of molecular oxygen|electron carrier activity|electron carrier activity|electron carrier activity|heme binding|iron ion binding>
FBtr0070427	Cyp4d1	Cytochrome P45-4d1 [Source:FlyBase gene name;Acc:FBgn567]	0	0.256083	1000000	1	1	0	0	1	oxidation-reduction process|microsome|lipid particle|membrane|oxidoreductase activity, acting on paired donors, with incorporation or reduction of molecular oxygen|electron carrier activity|electron carrier activity|electron carrier activity|heme binding|iron ion binding>
FBtr0070428	Cyp4d1	Cytochrome P45-4d1 [Source:FlyBase gene name;Acc:FBgn567]	4.72561	1.21861	-1.95526	0.550771	0.91216	0	0	1	oxidation-reduction process|microsome|lipid particle|membrane|oxidoreductase activity, acting on paired donors, with incorporation or reduction of molecular oxygen|electron carrier activity|electron carrier activity|electron carrier activity|heme binding|iron ion binding>
FBtr0070429	wapl	wings apart-like [Source:FlyBase gene name;Acc:FBgn4655]	472.047	530.063	0.167235	0.441499	0.8244	0	1	0	female meiosis chromosome segregation|sister chromatid cohesion|cellular_component|binding|molecular_function>
FBtr0070430	wapl	wings apart-like [Source:FlyBase gene name;Acc:FBgn4655]	1659.66	1291.66	-0.361665	0.214882	0.552635	0	1	0	female meiosis chromosome segregation|sister chromatid cohesion|cellular_component|binding|molecular_function>
FBtr0070431	bcn92	bcn92 [Source:FlyBase gene name;Acc:FBgn13432]	281.784	355.342	0.334617	0.342486	0.722902	0	1	0	biological_process|cellular_component|molecular_function>
FBtr0343776	#N/A	#N/A	0.985524	14.5793	3.88689	0.0111562	0.0669732	1	1	0
FBtr0070433	ph-d	polyhomeotic distal [Source:FlyBase gene name;Acc:FBgn486]	224.84	202.402	-0.151671	0.552413	0.913204	0	1	0	chromatin silencing|syncytial blastoderm mitotic cell cycle|negative regulation of transcription, DNA-dependent|nucleolus|nucleus|PRC1 complex|PRC1 complex|chromatin|nucleus|chromatin binding|zinc ion binding|core promoter binding|chaperone binding|protein binding>
FBtr0070434	CG16903		803.17	836.218	0.058173	0.989537	1	0	1	0	neurogenesis|regulation of transcription, DNA-dependent|RNA processing|regulation of cyclin-dependent protein serine/threonine kinase activity|nucleus|protein kinase binding|cyclin-dependent protein serine/threonine kinase regulator activity>
FBtr0070435	z	zeste [Source:FlyBase gene name;Acc:FBgn45]	26.3605	20.7481	-0.3454	0.768819	1	0	1	0	positive regulation of transcription, DNA-dependent|regulation of transcription, DNA-dependent|positive regulation of chromatin silencing|ommochrome biosynthetic process|ATP synthesis coupled proton transport|polytene chromosome interband|nucleus|nucleus|proton-transporting ATP synthase complex, catalytic core F(1)|PRC1 complex|intercalary heterochromatin|protein binding|DNA binding|sequence-spec…
FBtr0070436	Pdfr	Pigment-dispersing factor receptor [Source:FlyBase gene name;Acc:FBgn26753]	0.558996	0.11625	-2.26561	0.86642	1	0	0	0	regulation of circadian sleep/wake cycle|circadian rhythm|circadian rhythm|circadian behavior|circadian behavior|locomotor rhythm|neuropeptide signaling pathway|G-protein coupled receptor signaling pathway|G-protein coupled receptor signaling pathway|rhythmic process|cell surface receptor signaling pathway|G-protein coupled receptor signaling pathway|circadian sleep/wake cycle|gravitaxis|gravitax…
FBtr0070437	CG13759		0	0	NA	NA	NA	0	0	0
FBtr0070438	wds	will die slowly [Source:FlyBase gene name;Acc:FBgn466]	141.749	215.764	0.606119	0.603835	0.949343	0	1	1	mitotic G2 DNA damage checkpoint|neurogenesis|histone H3-K4 methylation|microtubule associated complex|Ada2/Gcn5/Ada3 transcription activator complex|Set1C/COMPASS complex|protein binding>
FBtr0070439	egh	egghead [Source:FlyBase gene name;Acc:FBgn144]	947.18	1032.17	0.123975	0.586431	0.938877	0	1	0	male courtship behavior|dsRNA transport|germarium-derived egg chamber formation|germ cell development|oogenesis|ovarian follicle cell development|ovarian follicle cell development|border follicle cell migration|axon guidance|oocyte microtubule cytoskeleton organization|morphogenesis of follicular epithelium|maintenance of polarity of follicular epithelium|ovarian follicle cell-cell adhesion|regul…
FBtr0070440	egh	egghead [Source:FlyBase gene name;Acc:FBgn144]	119.333	74.5032	-0.679613	0.104905	0.348847	0	1	0	male courtship behavior|dsRNA transport|germarium-derived egg chamber formation|germ cell development|oogenesis|ovarian follicle cell development|ovarian follicle cell development|border follicle cell migration|axon guidance|oocyte microtubule cytoskeleton organization|morphogenesis of follicular epithelium|maintenance of polarity of follicular epithelium|ovarian follicle cell-cell adhesion|regul…
FBtr0304051	CG42351		3.55977	52.5424	3.88363	1.17609e-05	0.000225204	1	1	1	biological_process|lipid particle|molecular_function>
FBtr0073419	Imp	IGF-II mRNA-binding protein [Source:FlyBase gene name;Acc:FBgn262735]	43.434	637.385	3.87527	2.55622e-24	3.7717e-21	1	1	1	spermatogenesis|synaptic growth at neuromuscular junction|mRNA splicing, via spliceosome|nervous system development|catalytic step 2 spliceosome|precatalytic spliceosome|nucleotide binding|mRNA binding|RNA binding|nucleic acid binding>
FBtr0070445	Tsp3A	Tetraspanin 3A [Source:FlyBase gene name;Acc:FBgn4334]	29.3955	21.6062	-0.444147	0.572828	0.927837	0	1	0	phagocytosis, engulfment|integral to membrane|integral to membrane|integral to membrane|molecular_function>
FBtr0070446	CG8636		2325.27	1695.54	-0.45565	0.0432678	0.187066	0	1	1	mitotic spindle elongation|translational initiation|mitotic spindle organization|mitosis|eukaryotic translation initiation factor 3 complex|translation initiation factor activity|nucleotide binding|nucleic acid binding|mRNA binding|zinc ion binding>
FBtr0089489	alpha-Adaptin	alpha-Adaptin [Source:FlyBase gene name;Acc:FBgn26335]	43.1858	623.161	3.85098	9.22364e-26	1.88439e-22	1	1	1	intracellular protein transport|endocytosis|regulation of endocytosis|positive regulation of endocytosis|vesicle-mediated transport|vesicle coating|synaptic vesicle coating|asymmetric cell division|synaptic vesicle transport|neurogenesis|protein localization|neurotransmitter secretion|vesicle-mediated transport|protein transport|clathrin adaptor complex|coated vesicle|AP-2 adaptor complex|synapti…
FBtr0070448	Klp3A	Kinesin-like protein at 3A [Source:FlyBase gene name;Acc:FBgn1166]	339.096	336.283	-0.0120177	0.849692	1	0	1	1	reciprocal meiotic recombination|cytokinesis|cytokinesis|male meiosis|male meiosis|microtubule-based movement|chromosome segregation|female meiosis chromosome segregation|mitotic spindle organization|mitosis|microtubule-based movement|pronuclear fusion|spindle elongation|single fertilization|regulation of mitosis|midbody|spindle|microtubule associated complex|nucleus|cytoplasm|aster|spindle midzo…
FBtr0070457	boi	brother of ihog [Source:FlyBase gene name;Acc:FBgn4388]	234.8	380.361	0.695937	0.0527409	0.215831	0	1	1	wing disc pattern formation|compound eye development|cell adhesion|compound eye photoreceptor cell differentiation|smoothened signaling pathway|imaginal disc-derived wing morphogenesis|regulation of smoothened signaling pathway|protein binding>
FBtr0070458	boi	brother of ihog [Source:FlyBase gene name;Acc:FBgn4388]	41.2472	103.948	1.33349	0.264976	0.625668	0	1	1	wing disc pattern formation|compound eye development|cell adhesion|compound eye photoreceptor cell differentiation|smoothened signaling pathway|imaginal disc-derived wing morphogenesis|regulation of smoothened signaling pathway|protein binding>
FBtr0070459	tko	technical knockout [Source:FlyBase gene name;Acc:FBgn3714]	481.047	623.158	0.373419	0.227505	0.571132	0	1	0	mechanosensory behavior|courtship behavior|male courtship behavior|sensory perception of sound|translation|response to mechanical stimulus|response to hypoxia|translation|mitochondrial small ribosomal subunit|small ribosomal subunit|ribosome|intracellular|structural constituent of ribosome|structural constituent of ribosome>
FBtr0333931	slmb	supernumerary limbs [Source:FlyBase gene name;Acc:FBgn23423]	25.2144	360.617	3.83815	8.12273e-10	6.05988e-08	1	1	1	circadian rhythm|circadian rhythm|locomotor rhythm|germarium-derived egg chamber formation|learning or memory|chorion-containing eggshell formation|dorsal appendage formation|negative regulation of Wnt receptor signaling pathway|negative regulation of Wnt receptor signaling pathway|regulation of proteolysis|ovarian follicle cell development|olfactory learning|border follicle cell migration|proteo…
FBtr0070461	CG32797		0	0.148783	1000000	1	1	0	0	0	biological_process|cellular_component|molecular_function>
FBtr0331811	CG7441		4.39258	62.5863	3.83271	3.69219e-05	0.000601232	1	1	1	tryptophanyl-tRNA aminoacylation|tRNA aminoacylation for protein translation|cytoplasm|ATP binding|tryptophan-tRNA ligase activity|aminoacyl-tRNA ligase activity|tryptophan-tRNA ligase activity|nucleotide binding>
FBtr0070466	sgg	shaggy [Source:FlyBase gene name;Acc:FBgn3371]	262.733	226.195	-0.216028	0.51015	0.882543	0	1	1	segment polarity determination|synaptic growth at neuromuscular junction|habituation|regulation of protein import into nucleus|entrainment of circadian clock|rhythmic behavior|circadian rhythm|circadian rhythm|circadian rhythm|locomotor rhythm|regulation of circadian rhythm|wing and notum subfield formation|negative regulation of Wnt receptor signaling pathway|regulation of hemocyte differentiati…
FBtr0070467	sgg	shaggy [Source:FlyBase gene name;Acc:FBgn3371]	102.548	59.6499	-0.781707	0.542191	0.905436	0	1	1	segment polarity determination|synaptic growth at neuromuscular junction|habituation|regulation of protein import into nucleus|entrainment of circadian clock|rhythmic behavior|circadian rhythm|circadian rhythm|circadian rhythm|locomotor rhythm|regulation of circadian rhythm|wing and notum subfield formation|negative regulation of Wnt receptor signaling pathway|regulation of hemocyte differentiati…
FBtr0070468	sgg	shaggy [Source:FlyBase gene name;Acc:FBgn3371]	338.121	302.642	-0.159926	0.402868	0.786229	0	1	1	segment polarity determination|synaptic growth at neuromuscular junction|habituation|regulation of protein import into nucleus|entrainment of circadian clock|rhythmic behavior|circadian rhythm|circadian rhythm|circadian rhythm|locomotor rhythm|regulation of circadian rhythm|wing and notum subfield formation|negative regulation of Wnt receptor signaling pathway|regulation of hemocyte differentiati…
FBtr0070469	sgg	shaggy [Source:FlyBase gene name;Acc:FBgn3371]	521.135	367.063	-0.505629	0.143722	0.429371	0	1	1	segment polarity determination|synaptic growth at neuromuscular junction|habituation|regulation of protein import into nucleus|entrainment of circadian clock|rhythmic behavior|circadian rhythm|circadian rhythm|circadian rhythm|locomotor rhythm|regulation of circadian rhythm|wing and notum subfield formation|negative regulation of Wnt receptor signaling pathway|regulation of hemocyte differentiati…
FBtr0070470	sgg	shaggy [Source:FlyBase gene name;Acc:FBgn3371]	275.433	202.536	-0.443524	0.213727	0.551143	0	1	1	segment polarity determination|synaptic growth at neuromuscular junction|habituation|regulation of protein import into nucleus|entrainment of circadian clock|rhythmic behavior|circadian rhythm|circadian rhythm|circadian rhythm|locomotor rhythm|regulation of circadian rhythm|wing and notum subfield formation|negative regulation of Wnt receptor signaling pathway|regulation of hemocyte differentiati…
FBtr0070471	sgg	shaggy [Source:FlyBase gene name;Acc:FBgn3371]	79.9366	23.9152	-1.74093	0.0348131	0.159938	1	1	1	segment polarity determination|synaptic growth at neuromuscular junction|habituation|regulation of protein import into nucleus|entrainment of circadian clock|rhythmic behavior|circadian rhythm|circadian rhythm|circadian rhythm|locomotor rhythm|regulation of circadian rhythm|wing and notum subfield formation|negative regulation of Wnt receptor signaling pathway|regulation of hemocyte differentiati…
FBtr0070472	sgg	shaggy [Source:FlyBase gene name;Acc:FBgn3371]	381.873	218.266	-0.807004	0.1275	0.396844	0	1	1	segment polarity determination|synaptic growth at neuromuscular junction|habituation|regulation of protein import into nucleus|entrainment of circadian clock|rhythmic behavior|circadian rhythm|circadian rhythm|circadian rhythm|locomotor rhythm|regulation of circadian rhythm|wing and notum subfield formation|negative regulation of Wnt receptor signaling pathway|regulation of hemocyte differentiati…
FBtr0070473	sgg	shaggy [Source:FlyBase gene name;Acc:FBgn3371]	238.511	271.748	0.188213	0.272294	0.634858	0	1	1	segment polarity determination|synaptic growth at neuromuscular junction|habituation|regulation of protein import into nucleus|entrainment of circadian clock|rhythmic behavior|circadian rhythm|circadian rhythm|circadian rhythm|locomotor rhythm|regulation of circadian rhythm|wing and notum subfield formation|negative regulation of Wnt receptor signaling pathway|regulation of hemocyte differentiati…
FBtr0070474	sgg	shaggy [Source:FlyBase gene name;Acc:FBgn3371]	100.661	68.2316	-0.560998	0.18936	0.511411	0	1	1	segment polarity determination|synaptic growth at neuromuscular junction|habituation|regulation of protein import into nucleus|entrainment of circadian clock|rhythmic behavior|circadian rhythm|circadian rhythm|circadian rhythm|locomotor rhythm|regulation of circadian rhythm|wing and notum subfield formation|negative regulation of Wnt receptor signaling pathway|regulation of hemocyte differentiati…
FBtr0070475	sgg	shaggy [Source:FlyBase gene name;Acc:FBgn3371]	698.309	566.124	-0.302746	0.228491	0.572932	0	1	1	segment polarity determination|synaptic growth at neuromuscular junction|habituation|regulation of protein import into nucleus|entrainment of circadian clock|rhythmic behavior|circadian rhythm|circadian rhythm|circadian rhythm|locomotor rhythm|regulation of circadian rhythm|wing and notum subfield formation|negative regulation of Wnt receptor signaling pathway|regulation of hemocyte differentiati…
FBtr0070476	sgg	shaggy [Source:FlyBase gene name;Acc:FBgn3371]	5.84316	1.54624	-1.91799	0.487234	0.863596	0	0	1	segment polarity determination|synaptic growth at neuromuscular junction|habituation|regulation of protein import into nucleus|entrainment of circadian clock|rhythmic behavior|circadian rhythm|circadian rhythm|circadian rhythm|locomotor rhythm|regulation of circadian rhythm|wing and notum subfield formation|negative regulation of Wnt receptor signaling pathway|regulation of hemocyte differentiati…
FBtr0070477	per	period [Source:FlyBase gene name;Acc:FBgn368]	1.53881	0.581851	-1.40309	0.758569	1	0	0	0	courtship behavior|entrainment of circadian clock by photoperiod|negative regulation of transcription regulatory region DNA binding|entrainment of circadian clock|copulation|rhythmic behavior|regulation of circadian sleep/wake cycle, sleep|eclosion rhythm|eclosion rhythm|eclosion rhythm|circadian rhythm|circadian rhythm|circadian rhythm|circadian behavior|mating behavior|locomotor rhythm|locomoto…
FBtr0300511	alpha-Man-I	alpha Mannosidase I [Source:FlyBase gene name;Acc:FBgn25917]	57.3892	815.332	3.82854	1.09937e-28	4.17118e-25	1	1	0	determination of adult lifespan|response to anesthetic|protein N-linked glycosylation|protein N-linked glycosylation|Golgi apparatus|Golgi membrane|membrane|calcium ion binding|mannosyl-oligosaccharide 1,2-alpha-mannosidase activity|mannosyl-oligosaccharide 1,2-alpha-mannosidase activity|mannosyl-oligosaccharide 1,2-alpha-mannosidase activity>
FBtr0070479	eIF2B-beta	eIF2B-beta [Source:FlyBase gene name;Acc:FBgn24996]	291.12	401.864	0.465096	0.173426	0.484438	0	1	0	translational initiation|cellular metabolic process|cellular response to hypoxia|cytosol|eukaryotic translation initiation factor 2B complex|translation initiation factor activity>
FBtr0070480	CG2681		6.9755	1.89304	-1.88159	0.371303	0.753643	0	0	0	multicellular organismal development|protein ubiquitination|ubiquitin-dependent protein catabolic process|nucleus|ubiquitin-protein ligase activity|zinc ion binding|protein binding>
FBtr0306614	mim	missing-in-metastasis [Source:FlyBase gene name;Acc:FBgn53558]	8.97559	123.494	3.7823	0.000381333	0.00421993	1	1	0	actin filament organization|signal transduction|border follicle cell migration|filopodium assembly|negative regulation of receptor-mediated endocytosis|filopodium assembly|germ cell migration|protein complex|phospholipid binding|actin binding|SH3 domain binding|cytoskeletal adaptor activity|SH3 domain binding>
FBtr0070482	CG2694		109.328	213.232	0.963759	0.00561759	0.0387225	1	1	1
FBtr0070484	fs(1)Yb	female sterile (1) Yb [Source:FlyBase gene name;Acc:FBgn928]	5.67936	3.2742	-0.794586	0.663581	0.980802	0	0	0	germ cell development|germ-line stem cell maintenance|germ-line stem cell division|germ-line stem cell division|oogenesis|somatic stem cell division|ovarian follicle cell stalk formation|cytoplasm|Yb body|ATP-dependent helicase activity|nucleic acid binding|ATP binding>
FBtr0344152	#N/A	#N/A	9.09457	124.896	3.77958	2.48891e-05	0.000430331	1	1	0
FBtr0070486	CG2709		0.248539	0.693578	1.48059	1	1	0	0	0	zinc ion binding|protein binding>
FBtr0070487	dwg	deformed wings [Source:FlyBase gene name;Acc:FBgn52]	177.445	286.832	0.692837	0.05727	0.228212	0	1	1	nuclear chromatin|nucleus|nucleus|intracellular|nucleus|protein binding|sequence-specific DNA binding transcription factor activity|zinc ion binding|chromatin insulator sequence binding>
FBtr0074010	HDAC6	HDAC6 [Source:FlyBase gene name;Acc:FBgn26428]	2.88931	39.3855	3.76887	0.00175788	0.0148924	1	1	0	regulation of transcription, DNA-dependent|respiratory electron transport chain|histone deacetylation|tricarboxylic acid cycle|cytoplasm|zinc ion binding|histone deacetylase activity|histone deacetylase activity|histone deacetylase activity>
FBtr0070489	CG12498		0	0	NA	NA	NA	0	0	0	histone modification|DNA-dependent transcription, initiation|nucleus|DNA binding>
FBtr0070490	w	white [Source:FlyBase gene name;Acc:FBgn3996]	29.0654	15.7348	-0.885342	0.396338	0.780397	0	1	1	eye pigment biosynthetic process|male courtship behavior|cGMP transport|cellular biogenic amine biosynthetic process|eye pigment metabolic process|eye pigment precursor transport|eye pigment precursor transport|ommochrome biosynthetic process|compound eye pigmentation|memory|transport|integral to plasma membrane|ATP-binding cassette (ABC) transporter complex|cytoplasmic vesicle|membrane|transmemb…
FBtr0081480	Hr39	Hormone receptor-like in 39 [Source:FlyBase gene name;Acc:FBgn261239]	19.8877	270.053	3.7633	2.52095e-21	2.57515e-18	1	1	1	female meiosis chromosome segregation|regulation of transcription, DNA-dependent|regulation of transcription, DNA-dependent|ecdysone-mediated induction of salivary gland cell autophagic cell death|intracellular receptor signaling pathway|steroid hormone mediated signaling pathway|regulation of gene silencing|spermathecum morphogenesis|activation of cysteine-type endopeptidase activity involved in…
FBtr0303235	CG6136		4.29633	58.1297	3.7581	1.49499e-05	0.000276245	1	1	0	copper ion homeostasis|copper ion binding>
FBtr0301330	cdc14	cdc14 [Source:FlyBase gene name;Acc:FBgn31952]	3.58527	47.2011	3.71867	3.37576e-05	0.000556875	1	1	1	protein dephosphorylation|protein dephosphorylation|peptidyl-tyrosine dephosphorylation|dephosphorylation|protein tyrosine phosphatase activity|protein tyrosine/serine/threonine phosphatase activity|phosphatase activity|protein tyrosine/serine/threonine phosphatase activity>
FBtr0070494	Syx4	Syntaxin 4 [Source:FlyBase gene name;Acc:FBgn2498]	2.27812	1.11383	-1.03232	0.653302	0.975808	0	0	0	synaptic vesicle docking involved in exocytosis|inter-male aggressive behavior|vesicle-mediated transport|neurotransmitter secretion|plasma membrane|SNAP receptor activity|protein binding>
FBtr0070495	crm	cramped [Source:FlyBase gene name;Acc:FBgn376]	497.835	473.205	-0.0732006	0.991631	1	0	1	0	DNA replication|segment specification|regulation of transcription, DNA-dependent|nucleus|chromatin binding|DNA binding|chromatin binding>
FBtr0070496	crm	cramped [Source:FlyBase gene name;Acc:FBgn376]	797.604	798.829	0.00221489	0.968525	1	0	1	0	DNA replication|segment specification|regulation of transcription, DNA-dependent|nucleus|chromatin binding|DNA binding|chromatin binding>
FBtr0300081	wech	wech [Source:FlyBase gene name;Acc:FBgn259745]	100.126	1299.27	3.69781	3.2193e-07	1.05039e-05	1	1	1	muscle attachment|regulation of cell-cell adhesion mediated by integrin|intracellular|muscle tendon junction|zinc ion binding|protein binding, bridging|protein binding>
FBtr0070498	CG2701		205.459	258.223	0.329766	0.371458	0.753843	0	1	0
FBtr0070499	CG2685		556.693	564.329	0.0196547	0.925014	1	0	1	0	mRNA splicing, via spliceosome|RNA processing|catalytic step 2 spliceosome|precatalytic spliceosome>
FBtr0088284	CG11883		4.78494	62.0728	3.69739	5.72462e-06	0.000121148	1	1	1	nucleotide catabolic process|5'-nucleotidase activity|hydrolase activity>
FBtr0089870	CG3566		18.0278	232.705	3.69021	4.90899e-13	9.3127e-11	1	1	0	electron carrier activity|heme binding>
FBtr0070504	CG2650		3.0833	0.270615	-3.51016	0.32304	0.698779	0	0	0	circadian rhythm|rhythmic process|extracellular space|molecular_function>
FBtr0070505	CG2652		0.289963	0	-1000000	0.931525	1	0	0	0	regulation of transcription, DNA-dependent|nucleus>
FBtr0070506	HLH3B	Helix loop helix protein 3B [Source:FlyBase gene name;Acc:FBgn11276]	2.33226	0.754973	-1.62723	0.607985	0.951883	0	0	0	nucleus|sequence-specific DNA binding transcription factor activity|protein dimerization activity>
FBtr0075333	sina	seven in absentia [Source:FlyBase gene name;Acc:FBgn341]	5.2475	67.3433	3.68183	0.0111675	0.0670128	1	1	0	protein ubiquitination|ubiquitin-dependent protein catabolic process|ubiquitin-dependent protein catabolic process|sensory organ development|proteolysis|response to stimulus|ubiquitin-dependent protein catabolic process|multicellular organismal development|regulation of R7 cell differentiation|proteasomal protein catabolic process|R7 cell fate commitment|nucleus|nucleus|ubiquitin ligase complex|n…
FBtr0070508	CG3939		0.832782	0	-1000000	0.752931	1	0	0	1
FBtr0070509	dnc	dunce [Source:FlyBase gene name;Acc:FBgn479]	4.86243	5.2937	0.1226	0.879608	1	0	0	0	courtship behavior|circadian rhythm|mating behavior|locomotor rhythm|learning or memory|behavioral response to ethanol|oogenesis|synaptic transmission|lateral inhibition|signal transduction|olfactory learning|learning|learning|short-term memory|cAMP catabolic process|conditioned taste aversion|nonassociative learning|reproduction|cyclic nucleotide metabolic process|axon extension|memory|memory|cA…
FBtr0070511	dnc	dunce [Source:FlyBase gene name;Acc:FBgn479]	1.02006	0.158888	-2.68257	0.8389	1	0	0	0	courtship behavior|circadian rhythm|mating behavior|locomotor rhythm|learning or memory|behavioral response to ethanol|oogenesis|synaptic transmission|lateral inhibition|signal transduction|olfactory learning|learning|learning|short-term memory|cAMP catabolic process|conditioned taste aversion|nonassociative learning|reproduction|cyclic nucleotide metabolic process|axon extension|memory|memory|cA…
FBtr0070512	dnc	dunce [Source:FlyBase gene name;Acc:FBgn479]	1.42499	0.2325	-2.61565	0.785102	1	0	0	0	courtship behavior|circadian rhythm|mating behavior|locomotor rhythm|learning or memory|behavioral response to ethanol|oogenesis|synaptic transmission|lateral inhibition|signal transduction|olfactory learning|learning|learning|short-term memory|cAMP catabolic process|conditioned taste aversion|nonassociative learning|reproduction|cyclic nucleotide metabolic process|axon extension|memory|memory|cA…
FBtr0070513	dnc	dunce [Source:FlyBase gene name;Acc:FBgn479]	1.93381	0	-1000000	0.343639	0.723883	0	0	0	courtship behavior|circadian rhythm|mating behavior|locomotor rhythm|learning or memory|behavioral response to ethanol|oogenesis|synaptic transmission|lateral inhibition|signal transduction|olfactory learning|learning|learning|short-term memory|cAMP catabolic process|conditioned taste aversion|nonassociative learning|reproduction|cyclic nucleotide metabolic process|axon extension|memory|memory|cA…
FBtr0070515	dnc	dunce [Source:FlyBase gene name;Acc:FBgn479]	4.61303	0.635653	-2.8594	0.288619	0.65699	0	0	0	courtship behavior|circadian rhythm|mating behavior|locomotor rhythm|learning or memory|behavioral response to ethanol|oogenesis|synaptic transmission|lateral inhibition|signal transduction|olfactory learning|learning|learning|short-term memory|cAMP catabolic process|conditioned taste aversion|nonassociative learning|reproduction|cyclic nucleotide metabolic process|axon extension|memory|memory|cA…
FBtr0070517	dnc	dunce [Source:FlyBase gene name;Acc:FBgn479]	48.9244	64.8058	0.405571	0.774363	1	0	1	0	courtship behavior|circadian rhythm|mating behavior|locomotor rhythm|learning or memory|behavioral response to ethanol|oogenesis|synaptic transmission|lateral inhibition|signal transduction|olfactory learning|learning|learning|short-term memory|cAMP catabolic process|conditioned taste aversion|nonassociative learning|reproduction|cyclic nucleotide metabolic process|axon extension|memory|memory|cA…
FBtr0070518	dnc	dunce [Source:FlyBase gene name;Acc:FBgn479]	71.5731	81.0817	0.179959	0.796382	1	0	1	0	courtship behavior|circadian rhythm|mating behavior|locomotor rhythm|learning or memory|behavioral response to ethanol|oogenesis|synaptic transmission|lateral inhibition|signal transduction|olfactory learning|learning|learning|short-term memory|cAMP catabolic process|conditioned taste aversion|nonassociative learning|reproduction|cyclic nucleotide metabolic process|axon extension|memory|memory|cA…
FBtr0070519	dnc	dunce [Source:FlyBase gene name;Acc:FBgn479]	62.279	59.1193	-0.0751175	0.820718	1	0	0	0	courtship behavior|circadian rhythm|mating behavior|locomotor rhythm|learning or memory|behavioral response to ethanol|oogenesis|synaptic transmission|lateral inhibition|signal transduction|olfactory learning|learning|learning|short-term memory|cAMP catabolic process|conditioned taste aversion|nonassociative learning|reproduction|cyclic nucleotide metabolic process|axon extension|memory|memory|cA…
FBtr0070520	dnc	dunce [Source:FlyBase gene name;Acc:FBgn479]	76.7919	104.829	0.449006	0.254407	0.611032	0	1	0	courtship behavior|circadian rhythm|mating behavior|locomotor rhythm|learning or memory|behavioral response to ethanol|oogenesis|synaptic transmission|lateral inhibition|signal transduction|olfactory learning|learning|learning|short-term memory|cAMP catabolic process|conditioned taste aversion|nonassociative learning|reproduction|cyclic nucleotide metabolic process|axon extension|memory|memory|cA…
FBtr0070521	dnc	dunce [Source:FlyBase gene name;Acc:FBgn479]	45.7494	30.8588	-0.568072	0.439847	0.823016	0	1	0	courtship behavior|circadian rhythm|mating behavior|locomotor rhythm|learning or memory|behavioral response to ethanol|oogenesis|synaptic transmission|lateral inhibition|signal transduction|olfactory learning|learning|learning|short-term memory|cAMP catabolic process|conditioned taste aversion|nonassociative learning|reproduction|cyclic nucleotide metabolic process|axon extension|memory|memory|cA…
FBtr0070522	dnc	dunce [Source:FlyBase gene name;Acc:FBgn479]	14.8455	17.361	0.225826	0.948241	1	0	1	0	courtship behavior|circadian rhythm|mating behavior|locomotor rhythm|learning or memory|behavioral response to ethanol|oogenesis|synaptic transmission|lateral inhibition|signal transduction|olfactory learning|learning|learning|short-term memory|cAMP catabolic process|conditioned taste aversion|nonassociative learning|reproduction|cyclic nucleotide metabolic process|axon extension|memory|memory|cA…
FBtr0070523	ng1	new glue 1 [Source:FlyBase gene name;Acc:FBgn2933]	0	0	NA	NA	NA	0	0	0	puparial adhesion|extracellular region|structural molecule activity>
FBtr0070524	Sgs4	Salivary gland secretion 4 [Source:FlyBase gene name;Acc:FBgn3374]	0	0	NA	NA	NA	0	0	0	puparial adhesion|extracellular region|extracellular region|structural molecule activity>
FBtr0070525	dm	diminutive [Source:FlyBase gene name;Acc:FBgn262656]	585.482	789.449	0.431221	0.160963	0.463184	0	1	0	regulation of cell growth|cellular process|oogenesis|positive regulation of transcription, DNA-dependent|regulation of apoptotic process|positive regulation of growth|positive regulation of growth|regulation of organ growth|regulation of cell size|neurogenesis|regulation of transcription, DNA-dependent|regulation of transcription, DNA-dependent|cell competition in a multicellular organism|regulat…
FBtr0070526	CG10801		0.399451	0	-1000000	0.864534	1	0	0	0
FBtr0070527	CG12206		2.49281	0.260606	-3.25783	0.409834	0.793815	0	0	0	cell redox homeostasis|cellular_component|electron carrier activity|protein disulfide oxidoreductase activity>
FBtr0070528	CG12206		5.02211	2.35446	-1.0929	0.696531	0.997504	0	0	0	cell redox homeostasis|cellular_component|electron carrier activity|protein disulfide oxidoreductase activity>
FBtr0070529	CG12206		3.84961	1.03705	-1.89222	0.363549	0.746308	0	0	0	cell redox homeostasis|cellular_component|electron carrier activity|protein disulfide oxidoreductase activity>
FBtr0070530	CG16781		0.139051	0	-1000000	0.931523	1	0	0	0
FBtr0070531	CG16782		2.42227	0.288712	-3.06866	0.484524	0.861227	0	0	0
FBtr0070532	CG14269		0.139051	0	-1000000	0.931523	1	0	0	0
FBtr0070534	CG12535		0	0.144356	1000000	1	1	0	0	0
FBtr0070536	CG10793		0.769033	0.256083	-1.58643	0.911602	1	0	0	0	ATPase activity|ATP binding|nucleoside-triphosphatase activity|ATP binding|nucleotide binding|protein binding>
FBtr0070537	Pig1	Pre-intermoult gene 1 [Source:FlyBase gene name;Acc:FBgn386]	1.22252	0.929998	-0.394563	0.987949	1	0	0	0	biological_process|cellular_component|molecular_function>
FBtr0070538	ng4	new glue 4 [Source:FlyBase gene name;Acc:FBgn1296]	0	0	NA	NA	NA	0	0	0	puparial adhesion|meiosis I|extracellular region|structural molecule activity>
FBtr0070539	ng3	new glue 3 [Source:FlyBase gene name;Acc:FBgn1295]	0	0	NA	NA	NA	0	0	0	puparial adhesion|extracellular region|structural molecule activity>
FBtr0070540	ng2	new glue 2 [Source:FlyBase gene name;Acc:FBgn1294]	0	0	NA	NA	NA	0	0	0	puparial adhesion|extracellular region|structural molecule activity>
FBtr0070541	CG14265		51.3682	40.744	-0.334288	0.928996	1	0	1	0
FBtr0070542	Fcp3C	Follicle cell protein 3C [Source:FlyBase gene name;Acc:FBgn644]	1.77213	0.572203	-1.63088	0.729189	1	0	0	0	biological_process|cellular_component|molecular_function>
FBtr0070543	CG18508		287.391	295.533	0.0403044	0.873131	1	0	1	0
FBtr0070546	CG3526		0.542819	0.117607	-2.2065	0.92114	1	0	0	0	intracellular|zinc ion binding>
FBtr0070550	CG32793		0.789527	0.37957	-1.05662	0.959908	1	0	0	0
FBtr0070551	CG3592		0	0	NA	NA	NA	0	0	0
FBtr0070552	CG3598		0.109488	0.11625	0.0864528	0.963305	1	0	0	0
FBtr0070553	CG14420		0.109488	0	-1000000	0.931522	1	0	0	0	G-protein coupled receptor signaling pathway|integral to membrane|leukotriene receptor activity>
FBtr0070554	CG14421		0.341517	0	-1000000	0.872451	1	0	0	0
FBtr0070555	CG14422		0.109488	0	-1000000	0.931522	1	0	0	0
FBtr0070556	CG14423		0.311954	0.233857	-0.415707	0.957858	1	0	0	0
FBtr0070557	CG17959		0	0	NA	NA	NA	0	0	0
FBtr0070558	CG3603		2.72142	14.2191	2.3854	0.0876726	0.307311	0	1	1	metabolic process|nucleotide binding|oxidoreductase activity|oxidoreductase activity, acting on CH-OH group of donors>
FBtr0070559	kirre	kin of irre [Source:FlyBase gene name;Acc:FBgn28369]	0	0	NA	NA	NA	0	0	0	homophilic cell adhesion|homophilic cell adhesion|compound eye morphogenesis|regulation of striated muscle tissue development|regulation of striated muscle tissue development|nephrocyte filtration|nephrocyte diaphragm assembly|garland nephrocyte differentiation|heterophilic cell-cell adhesion|myoblast fusion|myoblast fusion|myoblast fusion|larval visceral muscle development|adherens junction|cell…
FBtr0070560	kirre	kin of irre [Source:FlyBase gene name;Acc:FBgn28369]	20.2258	77.8081	1.94373	0.460337	0.841671	0	1	0	homophilic cell adhesion|homophilic cell adhesion|compound eye morphogenesis|regulation of striated muscle tissue development|regulation of striated muscle tissue development|nephrocyte filtration|nephrocyte diaphragm assembly|garland nephrocyte differentiation|heterophilic cell-cell adhesion|myoblast fusion|myoblast fusion|myoblast fusion|larval visceral muscle development|adherens junction|cell…
FBtr0070561	CG4116		0.139051	0.148783	0.0975968	0.972652	1	0	0	0
FBtr0070562	rst	roughest [Source:FlyBase gene name;Acc:FBgn3285]	303.444	179.118	-0.760519	0.13585	0.413853	0	1	1	compound eye retinal cell programmed cell death|compound eye retinal cell programmed cell death|axonogenesis|homophilic cell adhesion|homophilic cell adhesion|compound eye development|compound eye morphogenesis|lateral inhibition|retinal cell programmed cell death|regulation of striated muscle tissue development|myoblast fusion|integral to membrane|integral to membrane|plasma membrane|plasma memb…
FBtr0070563	CG14424		0.202466	0.611974	1.59579	0.965654	1	0	0	0
FBtr0070564	CG14419		6.17987	6.60316	0.0955805	0.674479	0.986423	0	1	0
FBtr0070565	CG14418		0	0	NA	NA	NA	0	0	0
FBtr0070566	CG14417		0	0	NA	NA	NA	0	0	0
FBtr0070567	CG14416		0	0	NA	NA	NA	0	0	0
FBtr0070568	CG10802		391.235	383.048	-0.03051	1	1	0	1	0	alanyl-tRNA aminoacylation|tRNA aminoacylation|cytoplasm|nucleic acid binding|ATP binding|alanine-tRNA ligase activity|ligase activity, forming aminoacyl-tRNA and related compounds|nucleotide binding>
FBtr0333498	Glut1	Glucose transporter 1 [Source:FlyBase gene name;Acc:FBgn264574]	7.1375	90.8796	3.67046	1.30145e-09	9.0485e-08	1	1	1	transmembrane transport|transport|integral to membrane|membrane|substrate-specific transmembrane transporter activity|transmembrane transporter activity|transporter activity|glucose transmembrane transporter activity|glucose transmembrane transporter activity>
FBtr0070570	CG13021		0	0.229334	1000000	1	1	0	0	0
FBtr0070571	CG13021		0	0.229334	1000000	1	1	0	0	0
FBtr0070575	AlstR	Allatostatin Receptor [Source:FlyBase gene name;Acc:FBgn28961]	3.46262	0.350107	-3.306	0.4616	0.842818	0	0	0	G-protein coupled receptor signaling pathway|G-protein coupled receptor signaling pathway|integral to membrane|integral to membrane|neuropeptide receptor activity|G-protein coupled receptor activity|galanin receptor activity|galanin receptor activity|allatostatin receptor activity|allatostatin receptor activity>
FBtr0070577	Ilp7	Insulin-like peptide 7 [Source:FlyBase gene name;Acc:FBgn4446]	0	0.227977	1000000	1	1	0	0	0	insulin receptor signaling pathway|extracellular region|extracellular region|insulin receptor binding|hormone activity>
FBtr0070578	Mnt	Mnt [Source:FlyBase gene name;Acc:FBgn23215]	0	12.4113	1000000	0.151792	0.444962	0	0	1	phagocytosis, engulfment|negative regulation of transcription from RNA polymerase II promoter|regulation of transcription, DNA-dependent|regulation of transcription, DNA-dependent|regulation of cell cycle|negative regulation of cell growth|nucleus|nucleus|nucleus|protein heterodimerization activity|protein binding|DNA binding|sequence-specific DNA binding|sequence-specific DNA binding transcripti…
FBtr0070579	Mnt	Mnt [Source:FlyBase gene name;Acc:FBgn23215]	0	2.29623	1000000	0.42196	0.805456	0	0	1	phagocytosis, engulfment|negative regulation of transcription from RNA polymerase II promoter|regulation of transcription, DNA-dependent|regulation of transcription, DNA-dependent|regulation of cell cycle|negative regulation of cell growth|nucleus|nucleus|nucleus|protein heterodimerization activity|protein binding|DNA binding|sequence-specific DNA binding|sequence-specific DNA binding transcripti…
FBtr0084569	twin	twin [Source:FlyBase gene name;Acc:FBgn11725]	50.6055	644.33	3.67043	3.40919e-19	2.26362e-16	1	1	1	oogenesis|regulation of transcription from RNA polymerase II promoter|nuclear-transcribed mRNA catabolic process, deadenylation-dependent decay|nuclear-transcribed mRNA poly(A) tail shortening|cytoplasm|cytoplasm|CCR4-NOT complex|CCR4-NOT complex|protein binding>
FBtr0100339	Rb97D	Ribonuclear protein at 97D [Source:FlyBase gene name;Acc:FBgn493]	4.6237	58.8025	3.66876	0.00757847	0.0491998	1	1	1	spermatogenesis|spermatid development|nucleotide binding|nucleic acid binding|mRNA binding|mRNA binding>
FBtr0070584	Rala	Ras-related protein [Source:FlyBase gene name;Acc:FBgn15286]	333.857	552.362	0.726383	0.0593651	0.234415	0	1	1	innate immune response|GTP catabolic process|R3/R4 cell fate commitment|small GTPase mediated signal transduction|border follicle cell migration|dorsal closure|signal transduction|regulation of cell morphogenesis|regulation of Notch signaling pathway|negative regulation of JNK cascade|negative regulation of JNK cascade|plasma membrane|membrane|GTPase activity|GTPase activity|GTPase activity|GTP b…
FBtr0070586	CG2875		566.79	631.453	0.155862	0.660045	0.979273	0	1	0
FBtr0070587	CG2875		54.8866	73.5022	0.421335	0.412117	0.796029	0	1	0
FBtr0070588	CG32791		0	0	NA	NA	NA	0	0	0
FBtr0070589	Gas8	Growth arrest specific protein 8 [Source:FlyBase gene name;Acc:FBgn29667]	1.19479	0	-1000000	0.614881	0.955064	0	0	0	cell motility|sperm motility|cytoplasm|molecular_function>
FBtr0070590	CG14270		475.794	466.827	-0.0274515	0.887257	1	0	1	0
FBtr0070591	CG10804		0	0	NA	NA	NA	0	0	0	neurotransmitter transport|neurotransmitter transport|integral to membrane|neurotransmitter:sodium symporter activity|neurotransmitter transporter activity|neurotransmitter:sodium symporter activity>
FBtr0070592	CG10804		0	0	NA	NA	NA	0	0	0	neurotransmitter transport|neurotransmitter transport|integral to membrane|neurotransmitter:sodium symporter activity|neurotransmitter transporter activity|neurotransmitter:sodium symporter activity>
FBtr0070596	tlk	Tousled-like kinase [Source:FlyBase gene name;Acc:FBgn86899]	608.006	356.988	-0.768209	0.0178166	0.0965324	1	1	1	chromatin organization|chromosome segregation|cell adhesion|protein phosphorylation|protein phosphorylation|protein phosphorylation|antimicrobial humoral response|regulation of cell cycle|regulation of cell shape|protein phosphorylation|protein autophosphorylation|histone phosphorylation|mitotic cell cycle, embryonic|nucleus|protein kinase activity|protein kinase activity|protein serine/threonine…
FBtr0070597	HIP-R	Hsc/Hsp7-interacting protein related [Source:FlyBase gene name;Acc:FBgn29676]	417.159	380.954	-0.130981	0.772593	1	0	1	0	chaperone cofactor-dependent protein refolding|protein complex|cytosol|heat shock protein binding|Hsp70 protein binding|chaperone binding|protein binding>
FBtr0070598	HIP-R	Hsc/Hsp7-interacting protein related [Source:FlyBase gene name;Acc:FBgn29676]	237.891	211.291	-0.171069	0.704735	1	0	1	0	chaperone cofactor-dependent protein refolding|protein complex|cytosol|heat shock protein binding|Hsp70 protein binding|chaperone binding|protein binding>
FBtr0070599	Crg-1	Circadianly Regulated Gene [Source:FlyBase gene name;Acc:FBgn21738]	9.43812	2.34121	-2.01124	0.229096	0.573853	0	1	0	regulation of transcription from RNA polymerase II promoter|regulation of transcription, DNA-dependent|nucleus|sequence-specific DNA binding|sequence-specific DNA binding transcription factor activity>
FBtr0070600	HIP	Hsc/Hsp7-interacting protein [Source:FlyBase gene name;Acc:FBgn26484]	1685.22	1493.42	-0.174312	0.509421	0.881773	0	1	0	chaperone cofactor-dependent protein refolding|protein complex|cytosol|heat shock protein binding|Hsp70 protein binding|chaperone binding|protein binding>
FBtr0070605	CG2901		0.202466	0	-1000000	0.931524	1	0	0	0
FBtr0343277	#N/A	#N/A	13.2766	167.92	3.66082	4.69314e-08	2.03399e-06	1	1	0
FBtr0070608	CG2930		0.421776	0	-1000000	0.824469	1	0	0	1	oligopeptide transport|membrane|oligopeptide transporter activity|transporter activity|proton-dependent oligopeptide secondary active transmembrane transporter activity>
FBtr0336520	#N/A	#N/A	2.76166	34.7259	3.6524	0.000136094	0.00179648	1	1	0
FBtr0080148	SCAR	SCAR [Source:FlyBase gene name;Acc:FBgn41781]	7.77314	95.643	3.62109	0.00506263	0.0355522	1	1	1	female germline ring canal stabilization|cytoskeleton organization|actin filament-based process|Golgi organization|neuron migration|cell morphogenesis|actin filament organization|axonogenesis|phagocytosis, engulfment|compound eye morphogenesis|actin cytoskeleton organization|regulation of cell shape|axon extension involved in axon guidance|regulation of actin nucleation|Arp2/3 complex-mediated ac…
FBtr0070611	VhaAC39-1	Vacuolar H[+] ATPase subunit AC39-1 [Source:FlyBase gene name;Acc:FBgn28665]	1841.54	2423.16	0.395972	0.121039	0.384668	0	1	0	ATP hydrolysis coupled proton transport|vacuolar acidification|regulation of Notch signaling pathway|proton transport|plasma membrane|vacuole|proton-transporting V-type ATPase, V0 domain|proton-transporting two-sector ATPase complex, proton-transporting domain|vacuolar proton-transporting V-type ATPase, V0 domain|vacuolar proton-transporting V-type ATPase, V0 domain|hydrogen ion transmembrane tra…
FBtr0070612	CG15239		120.818	28.5578	-2.08088	0.0346743	0.159411	0	1	1
FBtr0070613	CG2941		441.698	613.918	0.474987	0.104964	0.348966	0	1	0
FBtr0333698	CG13698		2.80705	34.4787	3.61858	0.0165718	0.091506	1	1	1
FBtr0070615	CG32783		72.1329	60.1705	-0.2616	0.528725	0.896132	0	1	0	biological_process|cellular_component|molecular_function>
FBtr0070616	Vap-33-1	Vap-33-1 [Source:FlyBase gene name;Acc:FBgn29687]	2323.25	2379.77	0.0346782	0.890237	1	0	1	0	synaptic vesicle priming|neurotransmitter secretion|neuron apoptotic process|neuromuscular junction development|endoplasmic reticulum|lipid particle|synaptic vesicle|structural molecule activity>
FBtr0070617	Vap-33-1	Vap-33-1 [Source:FlyBase gene name;Acc:FBgn29687]	1287.11	1164.91	-0.143918	0.49501	0.869451	0	1	0	synaptic vesicle priming|neurotransmitter secretion|neuron apoptotic process|neuromuscular junction development|endoplasmic reticulum|lipid particle|synaptic vesicle|structural molecule activity>
FBtr0300947	CG34001		7.68802	93.0923	3.59798	3.33742e-08	1.52087e-06	1	1	0	biological_process|microtubule associated complex|molecular_function>
FBtr0070624	CG6414		2.35703	3.40378	0.530168	0.761404	1	0	0	0	carboxylesterase activity|methyl jasmonate esterase activity|methyl salicylate esterase activity|methyl indole-3-acetate esterase activity|retinyl-palmitate esterase activity>
FBtr0071245	CG12123		12.1239	143.728	3.56742	2.25602e-10	2.0311e-08	1	1	1
FBtr0070626	lva	lava lamp [Source:FlyBase gene name;Acc:FBgn29688]	177.418	248.538	0.486313	0.321777	0.697069	0	1	0	cellularization|cellularization|cellularization|establishment of Golgi localization|negative regulation of dendrite morphogenesis|Golgi apparatus|Golgi apparatus|Golgi apparatus|microtubule associated complex|cell cortex|microtubule binding|actin binding|protein binding|spectrin binding>
FBtr0070627	CG2938		1149	1196.06	0.0579121	0.874702	1	0	1	0
FBtr0070637	CG15375		0.651973	0	-1000000	0.78227	1	0	0	0
FBtr0070638	brn	brainiac [Source:FlyBase gene name;Acc:FBgn221]	181.516	176.155	-0.0432471	0.824362	1	0	1	0	glycosphingolipid biosynthetic process|glycosphingolipid biosynthetic process|germarium-derived egg chamber formation|protein glycosylation|oogenesis|Notch signaling pathway|ovarian follicle cell development|ovarian follicle cell development|border follicle cell migration|morphogenesis of follicular epithelium|maintenance of polarity of follicular epithelium|ovarian follicle cell-cell adhesion|gu…
FBtr0071126	sws	swiss cheese [Source:FlyBase gene name;Acc:FBgn3656]	8.6381	98.9816	3.51837	0.0108916	0.065758	1	1	0	sensory perception of smell|glial cell apoptotic process|phosphatidylcholine metabolic process|lipid metabolic process|phosphatidylcholine metabolic process|membrane lipid metabolic process|neuron apoptotic process|cellular membrane organization|brain development|lysophospholipase activity>
FBtr0072834	CG12025		20.6702	234.708	3.50524	2.07089e-15	6.62661e-13	1	1	0
FBtr0070641	cib	ciboulot [Source:FlyBase gene name;Acc:FBgn2684]	320.947	562.129	0.808566	0.000942767	0.00889799	1	1	1	cytoskeleton organization|larval central nervous system remodeling|brain development|cytosol|cytoplasm|actin binding|actin binding|actin monomer binding>
FBtr0070642	dgt4	dim gamma-tubulin 4 [Source:FlyBase gene name;Acc:FBgn2685]	144.631	222.013	0.618264	0.0852573	0.301833	0	1	0	mitotic spindle organization|regulation of mitosis|spindle|microtubule associated complex|HAUS complex>
FBtr0070643	tyf	twenty-four [Source:FlyBase gene name;Acc:FBgn2683]	207.904	248.904	0.259672	0.213327	0.550555	0	1	0	locomotor rhythm|defense response to bacterium|positive regulation of translation>
FBtr0070644	GlcAT-I	GlcAT-I [Source:FlyBase gene name;Acc:FBgn66114]	610.908	707.854	0.212496	0.487159	0.863596	0	1	0	proteoglycan biosynthetic process|membrane|plasma membrane|galactosylgalactosylxylosylprotein 3-beta-glucuronosyltransferase activity|galactosylgalactosylxylosylprotein 3-beta-glucuronosyltransferase activity|galactosylgalactosylxylosylprotein 3-beta-glucuronosyltransferase activity|galactosylgalactosylxylosylprotein 3-beta-glucuronosyltransferase activity|glucuronosyltransferase activity>
FBtr0070645	CG15570		1.1636	0	-1000000	0.567469	0.924399	0	0	0
FBtr0070646	CG12691		0	0.158888	1000000	1	1	0	0	0
FBtr0070647	CG15572		0	0	NA	NA	NA	0	0	0
FBtr0083749	CG11779		7.2102	79.2156	3.45767	0.000632956	0.00640651	1	1	0	protein transport|protein targeting to mitochondrion|intracellular protein transport|cellular response to hypoxia|mitochondrial inner membrane presequence translocase complex|mitochondrial inner membrane presequence translocase complex|mitochondrial protein-transporting ATPase activity|P-P-bond-hydrolysis-driven protein transmembrane transporter activity|P-P-bond-hydrolysis-driven protein transme…
FBtr0300576	Ric	Ras which interacts with Calmodulin [Source:FlyBase gene name;Acc:FBgn17549]	11.3248	123.415	3.44596	1.18906e-08	6.21287e-07	1	1	1	response to starvation|GTP catabolic process|response to oxidative stress|response to heat|small GTPase mediated signal transduction|signal transduction|response to osmotic stress|plasma membrane|membrane|GTPase activity|GTP binding|GTPase activity|GTP binding|calmodulin binding|calmodulin binding|calmodulin binding|calmodulin binding>
FBtr0070651	norpA	no receptor potential A [Source:FlyBase gene name;Acc:FBgn262738]	0	1.09095	1000000	0.739149	1	0	0	1	phospholipid metabolic process|photoreceptor cell maintenance|adult locomotory behavior|entrainment of circadian clock|mucosal immune response|sensory perception of smell|phototransduction|phototransduction|phototransduction|intracellular signal transduction|diacylglycerol biosynthetic process|response to stimulus|lipid metabolic process|signal transduction|light-induced release of internally seq…
FBtr0070652	CG3626		224.491	394.816	0.814522	0.0295848	0.141115	1	1	1	oxidation-reduction process|glycine catabolic process|mitochondrial pyruvate dehydrogenase (lipoamide) phosphatase complex|cytoplasm|oxidoreductase activity|aminomethyltransferase activity|[pyruvate dehydrogenase (lipoamide)] phosphatase regulator activity>
FBtr0070653	CG12688		0.341517	0.144356	-1.24232	0.921026	1	0	0	0
FBtr0070654	CG12693		0.558996	0	-1000000	0.798607	1	0	0	0
FBtr0070655	mRpL33	mitochondrial ribosomal protein L33 [Source:FlyBase gene name;Acc:FBgn497]	323.877	352.515	0.122239	0.892062	1	0	1	0	translation|mitochondrial large ribosomal subunit|mitochondrion|structural constituent of ribosome>
FBtr0070656	mei-9	meiotic 9 [Source:FlyBase gene name;Acc:FBgn277]	80.1572	105.576	0.39738	0.3597	0.741482	0	1	1	reciprocal meiotic recombination|DNA recombination|DNA recombination|double-strand break repair|nucleotide-excision repair|nucleotide-excision repair|nucleotide-excision repair|nucleotide-excision repair|mitotic G2 DNA damage checkpoint|female meiosis chromosome segregation|DNA metabolic process|DNA repair|resolution of meiotic recombination intermediates|resolution of meiotic recombination inter…
FBtr0070657	CG15579		2.15047	0.753519	-1.51294	0.663901	0.980915	0	0	0
FBtr0070658	CG12692		0.631813	0	-1000000	0.785736	1	0	0	0	biological_process|cellular_component|molecular_function>
FBtr0070659	CG15578		0	0	NA	NA	NA	0	0	0
FBtr0070660	CG15577		0.109488	0	-1000000	0.931522	1	0	0	0
FBtr0070661	CG15576		0	0	NA	NA	NA	0	0	0
FBtr0070663	Femcoat	Femcoat [Source:FlyBase gene name;Acc:FBgn41252]	0	1.74375	1000000	0.525221	0.892818	0	0	0	eggshell chorion assembly|cytoplasm|structural constituent of chorion>
FBtr0070664	CG15571		0	0	NA	NA	NA	0	0	0	eggshell chorion assembly|eggshell chorion assembly|chorion|molecular_function>
FBtr0070665	Fas2	Fasciclin 2 [Source:FlyBase gene name;Acc:FBgn635]	16.2365	9.62186	-0.754854	0.416532	0.800019	0	0	1	learning or memory|learning or memory|negative regulation of epidermal growth factor receptor signaling pathway|imaginal disc-derived male genitalia morphogenesis|regulation of tube diameter, open tracheal system|neuron recognition|neuron recognition|behavioral response to ethanol|behavioral response to ethanol|regulation of synapse structure and activity|regulation of tube length, open tracheal …
FBtr0070666	Fas2	Fasciclin 2 [Source:FlyBase gene name;Acc:FBgn635]	10.1227	2.6647	-1.92555	0.182103	0.499222	0	0	1	learning or memory|learning or memory|negative regulation of epidermal growth factor receptor signaling pathway|imaginal disc-derived male genitalia morphogenesis|regulation of tube diameter, open tracheal system|neuron recognition|neuron recognition|behavioral response to ethanol|behavioral response to ethanol|regulation of synapse structure and activity|regulation of tube length, open tracheal …
FBtr0342581	#N/A	#N/A	7.94571	86.5707	3.44563	1.30655e-07	4.77314e-06	1	1	0
FBtr0070668	Tip60	Tip6 [Source:FlyBase gene name;Acc:FBgn268]	33.6869	36.7307	0.124798	0.970404	1	0	1	0	response to DNA damage stimulus|regulation of transcription, DNA-dependent|regulation of terminal button organization|regulation of synaptic plasticity|histone exchange|histone acetylation|polytene chromosome interband|histone acetyltransferase complex|nucleus|nucleus|transferase activity, transferring acyl groups other than amino-acyl groups|histone acetyltransferase activity>
FBtr0070669	Nsun2	NOP2-Sun domain family, member 2 ortholog [Source:FlyBase gene name;Acc:FBgn2679]	523.436	335.221	-0.642899	0.0313095	0.147385	0	1	0	short-term memory|RNA binding|tRNA (cytosine-5-)-methyltransferase activity|DNA (cytosine-5-)-methyltransferase activity|methyltransferase activity>
FBtr0083289	CG14882		13.152	142.909	3.44174	0.000115843	0.00156836	1	1	1	oxidation-reduction process|oxidoreductase activity|[methionine synthase] reductase activity>
FBtr0070671	CG6379		205.977	178.777	-0.204321	0.471252	0.85022	0	1	0	methylation|mRNA methylation|methyltransferase activity|nucleic acid binding|mRNA (nucleoside-2'-O-)-methyltransferase activity>
FBtr0070672	bi	bifid [Source:FlyBase gene name;Acc:FBgn179]	0.882838	0	-1000000	0.745325	1	0	0	1	developmental pigmentation|wing disc morphogenesis|compound eye morphogenesis|wing disc anterior/posterior pattern formation|imaginal disc-derived wing morphogenesis|imaginal disc-derived wing morphogenesis|negative regulation of transcription from RNA polymerase II promoter|regulation of transcription, DNA-dependent|regulation of transcription, DNA-dependent|organ growth|nucleus|nucleus|nucleus|…
FBtr0070674	CG3556		0.542819	0.117607	-2.2065	0.92114	1	0	0	0	cobalamin transport|cellular_component|cobalamin binding>
FBtr0070675	CHOp24	CHOp24 [Source:FlyBase gene name;Acc:FBgn2979]	442.571	487.863	0.140567	0.678314	0.988223	0	1	0	wing disc development|positive regulation of canonical Wnt receptor signaling pathway|positive regulation of Wnt protein secretion|positive regulation of protein exit from endoplasmic reticulum|transport|integral to membrane|COPI vesicle coat>
FBtr0070676	CG3568		40.5861	32.9198	-0.302033	0.536418	0.901511	0	1	0
FBtr0070677	CG15912		36.7524	49.112	0.418237	0.537788	0.902533	0	1	0	metabolic process|phosphoglycolate phosphatase activity>
FBtr0070678	CG3527		478.467	459.148	-0.0594586	0.757035	1	0	1	0	rRNA processing|defense response to bacterium|neurogenesis|ribosomal small subunit biogenesis|nucleolus|methyltransferase activity|rRNA (pseudouridine) methyltransferase activity>
FBtr0070679	CG3546		0.109488	0	-1000000	0.931522	1	0	0	0
FBtr0070680	peb	pebbled [Source:FlyBase gene name;Acc:FBgn353]	19.4118	3.38694	-2.51888	0.0188236	0.100692	1	0	1	ommatidial rotation|establishment of ommatidial planar polarity|open tracheal system development|wing disc dorsal/ventral pattern formation|compound eye development|ectoderm development|dorsal closure, leading edge cell fate determination|head involution|germ-band shortening|germ-band shortening|amnioserosa maintenance|amnioserosa maintenance|torso signaling pathway|terminal region determination|…
FBtr0070681	pon	partner of numb [Source:FlyBase gene name;Acc:FBgn25739]	203.572	109.176	-0.89888	0.0491228	0.205619	0	1	1	asymmetric neuroblast division|asymmetric protein localization|cytoplasm|cell cortex|basal part of cell|basal cortex>
FBtr0070682	mRpL30	mitochondrial ribosomal protein L3 [Source:FlyBase gene name;Acc:FBgn29718]	293.068	470.856	0.684048	0.0248263	0.1238	1	1	0	translation|mitochondrial large ribosomal subunit|structural constituent of ribosome>
FBtr0070683	Cbp80	cap binding protein 8 [Source:FlyBase gene name;Acc:FBgn22942]	1915.95	1226.36	-0.643674	0.0140084	0.0801483	1	1	1	neurogenesis|mRNA splicing, via spliceosome|mRNA splicing, via spliceosome|negative regulation of viral genome replication|gene silencing by miRNA|production of siRNA involved in RNA interference|RNA metabolic process|catalytic step 2 spliceosome|precatalytic spliceosome|nucleus|nuclear cap binding complex|DNA binding|RNA cap binding|RNA binding|protein binding>
FBtr0070684	Cbp80	cap binding protein 8 [Source:FlyBase gene name;Acc:FBgn22942]	317.326	334.651	0.0766927	0.910135	1	0	1	1	neurogenesis|mRNA splicing, via spliceosome|mRNA splicing, via spliceosome|negative regulation of viral genome replication|gene silencing by miRNA|production of siRNA involved in RNA interference|RNA metabolic process|catalytic step 2 spliceosome|precatalytic spliceosome|nucleus|nuclear cap binding complex|DNA binding|RNA cap binding|RNA binding|protein binding>
FBtr0070685	Pp2C1	Protein phosphatase 2C [Source:FlyBase gene name;Acc:FBgn22768]	794.661	777.981	-0.0306048	0.91019	1	0	1	0	protein dephosphorylation|protein dephosphorylation|protein dephosphorylation|oxidation-reduction process|protein serine/threonine phosphatase complex|protein serine/threonine phosphatase activity|protein serine/threonine phosphatase activity|protein serine/threonine phosphatase activity|oxidoreductase activity|catalytic activity>
FBtr0070686	rap	retina aberrant in pattern [Source:FlyBase gene name;Acc:FBgn262699]	485.128	745.63	0.620096	0.0229706	0.11694	1	1	1	compound eye morphogenesis|eye-antennal disc morphogenesis|glial cell migration|G1 phase of mitotic cell cycle|protein catabolic process|positive regulation of exit from mitosis|glial cell differentiation|cyclin catabolic process|centrosome|spindle|cytoplasm|centriole|axon|protein binding>
FBtr0070687	rap	retina aberrant in pattern [Source:FlyBase gene name;Acc:FBgn262699]	61.2579	58.4879	-0.0667572	0.904738	1	0	1	1	compound eye morphogenesis|eye-antennal disc morphogenesis|glial cell migration|G1 phase of mitotic cell cycle|protein catabolic process|positive regulation of exit from mitosis|glial cell differentiation|cyclin catabolic process|centrosome|spindle|cytoplasm|centriole|axon|protein binding>
FBtr0070688	CG3009		1.87234	2.52019	0.428686	0.87515	1	0	0	0	phospholipid metabolic process|lipid catabolic process|calcium ion binding|phospholipase A2 activity|phospholipase A2 activity>
FBtr0070689	CG15473		0.109488	0.11625	0.0864528	0.963305	1	0	0	0
FBtr0070690	Torsin	Torsin [Source:FlyBase gene name;Acc:FBgn25615]	1117.23	1128.38	0.014329	0.960699	1	0	1	0	adult chitin-containing cuticle pigmentation|protein folding|protein folding|locomotion|chaperone mediated protein folding requiring cofactor|positive regulation of GTP cyclohydrolase I activity|regulation of dopamine metabolic process|endoplasmic reticulum lumen|endoplasmic reticulum lumen|endoplasmic reticulum|unfolded protein binding|ATP binding|ATP binding|ATP binding>
FBtr0070691	HLH4C	Helix loop helix protein 4C [Source:FlyBase gene name;Acc:FBgn11277]	0.941936	0.391388	-1.26703	0.902707	1	0	0	0	regulation of transcription, DNA-dependent|nucleus|sequence-specific DNA binding transcription factor activity|protein dimerization activity>
FBtr0070692	CG3062		0.340019	0	-1000000	0.931525	1	0	0	0	biological_process|cellular_component|molecular_function>
FBtr0070693	CG3081		0.340019	0	-1000000	0.931525	1	0	0	0
FBtr0070696	CG12184		8.00505	5.62181	-0.509875	0.939539	1	0	0	0
FBtr0070697	CG12684		0	0	NA	NA	NA	0	0	0
FBtr0070698	CG11444		1726.53	1659	-0.0575595	0.694252	0.996319	0	1	0
FBtr0070699	CG11436		332.046	503.035	0.599275	0.0429547	0.186079	0	1	1	binding|protein binding>
FBtr0070701	Usf	Usf [Source:FlyBase gene name;Acc:FBgn29711]	188.784	355.207	0.911922	0.0105358	0.064091	1	1	1	transcription, DNA-dependent|nucleus|sequence-specific DNA binding transcription factor activity|protein dimerization activity>
FBtr0070702	rb	ruby [Source:FlyBase gene name;Acc:FBgn321]	630.993	445.015	-0.50377	0.109624	0.359488	0	1	1	eye pigment biosynthetic process|determination of adult lifespan|intracellular protein transport|endocytosis|vesicle-mediated transport|vesicle coating|synaptic vesicle coating|vesicle-mediated transport|protein transport|negative regulation of gene silencing by RNA|lysosome organization|eye pigment granule organization|intracellular transport|ommochrome biosynthetic process|regulation of protein…
FBtr0070703	CG32773		37.9316	61.0183	0.685842	0.522672	0.891105	0	1	0	biological_process|cellular_component|molecular_function>
FBtr0070704	ctp	cut up [Source:FlyBase gene name;Acc:FBgn1176]	50.0143	41.8444	-0.257306	0.612551	0.953731	0	1	1	spermatogenesis|microtubule-based process|microtubule-based movement|chaeta morphogenesis|salivary gland cell autophagic cell death|imaginal disc-derived wing morphogenesis|neurogenesis|microtubule anchoring at centrosome|establishment of mitotic spindle orientation|spermatid nucleus elongation|autophagy|actin filament bundle assembly|sperm individualization|dynein complex|cytoplasmic dynein comp…
FBtr0070706	ctp	cut up [Source:FlyBase gene name;Acc:FBgn1176]	4435.39	3746.49	-0.243522	0.262776	0.622463	0	1	1	spermatogenesis|microtubule-based process|microtubule-based movement|chaeta morphogenesis|salivary gland cell autophagic cell death|imaginal disc-derived wing morphogenesis|neurogenesis|microtubule anchoring at centrosome|establishment of mitotic spindle orientation|spermatid nucleus elongation|autophagy|actin filament bundle assembly|sperm individualization|dynein complex|cytoplasmic dynein comp…
FBtr0307520	CG5151		10.5311	114.007	3.43639	0.00383088	0.0284123	1	1	0
FBtr0299750	Doa	Darkener of apricot [Source:FlyBase gene name;Acc:FBgn25922]	6.66506	72.1192	3.43569	1.49569e-05	0.000276245	1	1	0	locomotion involved in locomotory behavior|chitin-based embryonic cuticle biosynthetic process|photoreceptor cell maintenance|central nervous system development|protein secretion|chaeta morphogenesis|oogenesis|compound eye photoreceptor development|compound eye photoreceptor development|compound eye photoreceptor development|compound eye development|compound eye development|salivary gland cell au…
FBtr0087359	CG8180		193.729	2094.11	3.43423	8.61812e-31	5.72222e-27	1	1	1
FBtr0070710	l(1)G0334	lethal (1) G334 [Source:FlyBase gene name;Acc:FBgn28325]	16.4684	7.37569	-1.15885	0.428898	0.811853	0	1	1	glycolysis|oxidation-reduction process|pyruvate metabolic process|metabolic process|mitochondrion|intracellular membrane-bounded organelle|pyruvate dehydrogenase complex|pyruvate dehydrogenase (acetyl-transferring) activity|oxidoreductase activity, acting on the aldehyde or oxo group of donors, disulfide as acceptor|pyruvate dehydrogenase (acetyl-transferring) activity>
FBtr0070711	l(1)G0334	lethal (1) G334 [Source:FlyBase gene name;Acc:FBgn28325]	53.6484	125.295	1.22372	0.0863208	0.304125	0	1	1	glycolysis|oxidation-reduction process|pyruvate metabolic process|metabolic process|mitochondrion|intracellular membrane-bounded organelle|pyruvate dehydrogenase complex|pyruvate dehydrogenase (acetyl-transferring) activity|oxidoreductase activity, acting on the aldehyde or oxo group of donors, disulfide as acceptor|pyruvate dehydrogenase (acetyl-transferring) activity>
FBtr0070712	CG7024		2.0017	0.894806	-1.16158	0.6522	0.975655	0	0	0	glycolysis|oxidation-reduction process|metabolic process|intracellular membrane-bounded organelle|pyruvate dehydrogenase complex|pyruvate dehydrogenase (acetyl-transferring) activity|oxidoreductase activity, acting on the aldehyde or oxo group of donors, disulfide as acceptor|pyruvate dehydrogenase (acetyl-transferring) activity>
FBtr0070713	Proc-R	Proctolin receptor [Source:FlyBase gene name;Acc:FBgn29723]	15.5035	15.4055	-0.0091497	0.763941	1	0	0	0	G-protein coupled receptor signaling pathway|G-protein coupled receptor signaling pathway|G-protein coupled receptor signaling pathway|integral to membrane|integral to membrane|G-protein coupled peptide receptor activity|neuropeptide receptor activity|G-protein coupled receptor activity|proctolin receptor activity>
FBtr0070714	Proc-R	Proctolin receptor [Source:FlyBase gene name;Acc:FBgn29723]	1.43653	0.345584	-2.05548	0.75839	1	0	0	0	G-protein coupled receptor signaling pathway|G-protein coupled receptor signaling pathway|G-protein coupled receptor signaling pathway|integral to membrane|integral to membrane|G-protein coupled peptide receptor activity|neuropeptide receptor activity|G-protein coupled receptor activity|proctolin receptor activity>
FBtr0070715	CG6978		1.34687	0	-1000000	0.55947	0.918239	0	0	0	transmembrane transport|integral to membrane|sodium:phosphate symporter activity>
FBtr0070716	CG12682		0	0	NA	NA	NA	0	0	0	intracellular|zinc ion binding>
FBtr0070717	CG12681		0.202799	0	-1000000	0.931524	1	0	0	0	biological_process|cellular_component|molecular_function>
FBtr0077867	Got2	Glutamate oxaloacetate transaminase 2 [Source:FlyBase gene name;Acc:FBgn1125]	89.5189	967.587	3.43413	7.78434e-25	1.37829e-21	1	1	1	aspartate metabolic process|synapse assembly|neurotransmitter receptor metabolic process|glutamate biosynthetic process|glutamate biosynthetic process|biosynthetic process|mitochondrial matrix|mitochondrion|mitochondrion|lipid particle|pyridoxal phosphate binding|L-aspartate:2-oxoglutarate aminotransferase activity|L-aspartate:2-oxoglutarate aminotransferase activity|L-phenylalanine:2-oxoglutarat…
FBtr0085080	CG31075		13.288	139.95	3.39671	0.000931563	0.00880746	1	1	1	oxidation-reduction process|pyruvate metabolic process|metabolic process|mitochondrial matrix|mitochondrion|oxidoreductase activity|aldehyde dehydrogenase (NAD) activity>
FBtr0070724	Ptp4E	Protein tyrosine phosphatase 4E [Source:FlyBase gene name;Acc:FBgn4368]	155.086	156.303	0.0112758	0.922043	1	0	1	0	central nervous system development|motor neuron axon guidance|protein dephosphorylation|protein dephosphorylation|protein dephosphorylation|open tracheal system development|peptidyl-tyrosine dephosphorylation|dephosphorylation|neuronal cell body|apical plasma membrane|plasma membrane|axon|transmembrane receptor protein tyrosine phosphatase activity|protein tyrosine phosphatase activity|protein ty…
FBtr0087988	Cct5	T-complex Chaperonin 5 [Source:FlyBase gene name;Acc:FBgn1621]	16.2324	170.903	3.39623	2.49038e-05	0.000430331	1	1	1	protein folding|mitotic spindle organization|neurogenesis|cellular protein metabolic process|protein folding|microtubule associated complex|chaperonin-containing T-complex|ATPase activity, coupled|unfolded protein binding|ATP binding|unfolded protein binding>
FBtr0070727	SIP3	Syntaxin Interacting Protein 3 [Source:FlyBase gene name;Acc:FBgn61196]	0.405599	0.791135	0.96387	0.952095	1	0	0	0	biological_process|cellular_component|molecular_function>
FBtr0070731	CG2861		0.451338	0.111727	-2.01423	0.873374	1	0	0	0
FBtr0070734	CG2871		0	0	NA	NA	NA	0	0	0
FBtr0070735	Bteb2	Bteb2 [Source:FlyBase gene name;Acc:FBgn25679]	1.37482	0.261963	-2.3918	0.627046	0.961968	0	0	0	intracellular|nucleus|sequence-specific DNA binding|zinc ion binding>
FBtr0070736	CG15472		0	0	NA	NA	NA	0	0	0
FBtr0310558	fok	fledgling of Klp38B [Source:FlyBase gene name;Acc:FBgn263773]	4.23063	44.394	3.39142	0.0142885	0.0814701	1	1	1	biological_process|cellular_component|molecular_function>
FBtr0071009	CG4593		6.26677	65.5553	3.38692	1.86371e-05	0.000335127	1	1	1
FBtr0082607	GstD1	Glutathione S transferase D1 [Source:FlyBase gene name;Acc:FBgn1149]	326.482	3317.24	3.34491	2.25931e-31	3.00025e-27	1	1	0	lyase activity|DDT-dehydrochlorinase activity|glutathione transferase activity|glutathione transferase activity|glutathione transferase activity|protein binding>
FBtr0070741	CG6789		0.542485	0	-1000000	0.846169	1	0	0	0	nucleus|cytoplasm>
FBtr0070742	CG15465		0	0	NA	NA	NA	0	0	0
FBtr0070748	snf	sans fille [Source:FlyBase gene name;Acc:FBgn3449]	1054.96	963.458	-0.130891	0.491031	0.866474	0	1	0	oogenesis|oogenesis|RNA splicing|regulation of alternative mRNA splicing, via spliceosome|mRNA splicing, via spliceosome|mRNA splicing, via spliceosome|mRNA splicing, via spliceosome|primary sex determination, soma|female germ-line sex determination|U1 snRNP|protein complex|spliceosomal complex|U2 snRNP|catalytic step 2 spliceosome|precatalytic spliceosome|small nuclear ribonucleoprotein complex|…
FBtr0087453	Cyp6a19	Cyp6a19 [Source:FlyBase gene name;Acc:FBgn33979]	184.102	1847.91	3.32732	4.26115e-31	3.77239e-27	1	1	1	oxidation-reduction process|microsome|membrane|oxidoreductase activity, acting on paired donors, with incorporation or reduction of molecular oxygen|electron carrier activity|electron carrier activity|electron carrier activity|heme binding|iron ion binding>
FBtr0070750	CG4198		2.81931	4.73496	0.74801	0.856909	1	0	0	0
FBtr0070751	Sas10	Sas1 [Source:FlyBase gene name;Acc:FBgn29755]	839.236	608.615	-0.463546	0.0796143	0.288632	0	1	1	neurogenesis|gene silencing|nucleus>
FBtr0070752	Rnp4F	RNA-binding protein 4F [Source:FlyBase gene name;Acc:FBgn1424]	38.798	52.1752	0.427382	0.445562	0.827993	0	1	1	central nervous system development|RNA processing|intracellular|nucleotide binding|nucleic acid binding|mRNA binding>
FBtr0070753	Rnp4F	RNA-binding protein 4F [Source:FlyBase gene name;Acc:FBgn1424]	29.5241	57.4123	0.959467	0.141009	0.423935	0	1	1	central nervous system development|RNA processing|intracellular|nucleotide binding|nucleic acid binding|mRNA binding>
FBtr0070755	TrxT	Thioredoxin T [Source:FlyBase gene name;Acc:FBgn29752]	2.54167	1.60824	-0.660292	0.807743	1	0	0	0	response to DNA damage stimulus|cell redox homeostasis|protein folding|glycerol ether metabolic process|nucleus|Y chromosome|disulfide oxidoreductase activity|disulfide oxidoreductase activity|electron carrier activity|oxidoreductase activity|protein disulfide oxidoreductase activity>
FBtr0070756	Cdk7	Cyclin-dependent kinase 7 [Source:FlyBase gene name;Acc:FBgn263237]	407.043	682.069	0.744736	0.00873347	0.0550563	1	1	0	transcription from RNA polymerase II promoter|promoter clearance from RNA polymerase II promoter|transcription initiation from RNA polymerase II promoter|protein phosphorylation|protein phosphorylation|mitosis|protein phosphorylation|regulation of cyclin-dependent protein serine/threonine kinase activity|holo TFIIH complex|holo TFIIH complex|nucleus|cytoplasm|carboxy-terminal domain protein kinas…
FBtr0070757	CG17764		13.748	3.35812	-2.03349	0.122741	0.387711	0	1	0	mRNA splicing, via spliceosome|mRNA splicing, via spliceosome|spliceosomal complex|catalytic step 2 spliceosome|precatalytic spliceosome|small nuclear ribonucleoprotein complex|U6 snRNP>
FBtr0070758	CG3323		38.4424	9.40918	-2.03056	0.0198777	0.10479	1	1	1
FBtr0070759	CG5062		0	0.590705	1000000	0.923443	1	0	0	0
FBtr0070762	Mcm3	Minichromosome maintenance 3 [Source:FlyBase gene name;Acc:FBgn24332]	537.865	755.025	0.489279	0.104621	0.348155	0	1	0	mitotic G2 DNA damage checkpoint|neurogenesis|DNA replication|nuclear pre-replicative complex assembly|nuclear pre-replicative complex assembly|DNA replication initiation|nuclear pre-replicative complex|nuclear pre-replicative complex|3'-5' DNA helicase activity|chromatin binding|chromatin binding|DNA binding|ATP binding|nucleoside-triphosphatase activity|nucleotide binding>
FBtr0070763	XRCC1	XRCC1 [Source:FlyBase gene name;Acc:FBgn26751]	457.375	548.784	0.262858	0.525462	0.893053	0	1	0	response to DNA damage stimulus|nucleotide-excision repair|nucleotide-excision repair|lateral inhibition|single strand break repair|base-excision repair, AP site formation|nucleus|damaged DNA binding>
FBtr0070764	CanB	Calcineurin B [Source:FlyBase gene name;Acc:FBgn114]	5.06835	3.61963	-0.485672	0.766852	1	0	0	0	sleep|protein dephosphorylation|protein dephosphorylation|vesicle-mediated transport|neurotransmitter secretion|positive regulation of NFAT protein import into nucleus|synaptic vesicle|calcineurin complex|calcineurin complex|calcium ion binding|calcium ion binding|calcium ion binding|calcium-dependent protein serine/threonine phosphatase activity|calcium-dependent protein serine/threonine phospha…
FBtr0070772	CG4165		548.718	435.384	-0.333776	0.212066	0.5489	0	1	1	ubiquitin-dependent protein catabolic process|ubiquitin thiolesterase activity|zinc ion binding>
FBtr0070773	CG4165		463.643	351.973	-0.397549	0.146063	0.433908	0	1	1	ubiquitin-dependent protein catabolic process|ubiquitin thiolesterase activity|zinc ion binding>
FBtr0070775	CG4165		305.145	262.842	-0.215299	0.385636	0.769397	0	1	1	ubiquitin-dependent protein catabolic process|ubiquitin thiolesterase activity|zinc ion binding>
FBtr0070776	CG16756		0.964593	0.581249	-0.730765	0.816312	1	0	0	0	antimicrobial humoral response|lysozyme activity>
FBtr0070777	CG15784		12.5435	15.4074	0.296679	0.725802	1	0	1	0
FBtr0070778	SPR	Sex peptide receptor [Source:FlyBase gene name;Acc:FBgn29768]	3.08598	1.31756	-1.22786	0.744382	1	0	0	0	G-protein coupled receptor signaling pathway|negative regulation of female receptivity, post-mating|regulation of post-mating oviposition|integral to membrane|plasma membrane|neuropeptide receptor activity>
FBtr0070779	CG4151		0	0	NA	NA	NA	0	0	0
FBtr0079185	CG9135		10.1846	101.893	3.3226	0.000881201	0.00841864	1	1	1	microtubule associated complex|guanyl-nucleotide exchange factor activity>
FBtr0070781	Vsx1	Visual system homeobox 1 ortholog [Source:FlyBase gene name;Acc:FBgn263511]	0.109488	0	-1000000	0.931522	1	0	0	0	phagocytosis, engulfment|negative regulation of transcription from RNA polymerase II promoter|regulation of transcription, DNA-dependent|positive regulation of neural precursor cell proliferation|optic lobe placode development|nucleus|nucleus|sequence-specific DNA binding|sequence-specific DNA binding transcription factor activity|sequence-specific DNA binding transcription factor activity>
FBtr0070782	l(1)G0045	lethal (1) G45 [Source:FlyBase gene name;Acc:FBgn2672]	102.45	190.768	0.896903	0.0349397	0.160409	1	1	0	tRNA 5'-leader removal|RNA processing|ribonuclease P activity>
FBtr0070783	Mlc-c	Myosin light chain cytoplasmic [Source:FlyBase gene name;Acc:FBgn4687]	1736.95	1282.4	-0.437713	0.0807476	0.291224	0	1	1	myosin complex|unconventional myosin complex|ATPase activity, coupled|calcium ion binding|myosin binding|myosin heavy chain binding>
FBtr0070784	RhoGAP5A	RhoGAP5A [Source:FlyBase gene name;Acc:FBgn29778]	107.518	42.2331	-1.34814	0.215784	0.553827	0	1	0	cell-cell adhesion|compound eye development|intracellular signal transduction|signal transduction|regulation of MAPK cascade|adherens junction maintenance|intracellular|diacylglycerol binding|protein binding>
FBtr0070785	RhoGAP5A	RhoGAP5A [Source:FlyBase gene name;Acc:FBgn29778]	299.37	378.136	0.336975	0.522513	0.891063	0	1	0	cell-cell adhesion|compound eye development|intracellular signal transduction|signal transduction|regulation of MAPK cascade|adherens junction maintenance|intracellular|diacylglycerol binding|protein binding>
FBtr0070791	CG32762		0	0	NA	NA	NA	0	0	0	proteolysis|metalloendopeptidase activity>
FBtr0070794	spoon	spoonbill [Source:FlyBase gene name;Acc:FBgn263987]	3069.61	3144.35	0.0347054	0.914856	1	0	1	0	chromosome organization|intracellular mRNA localization|dorsal appendage formation|border follicle cell migration|long-term memory|protein localization|centripetally migrating follicle cell migration|negative regulation of actin filament polymerization|negative regulation of actin filament polymerization|RNA localization|dorsal/ventral axis specification, ovarian follicular epithelium|maternal de…
FBtr0070795	spoon	spoonbill [Source:FlyBase gene name;Acc:FBgn263987]	2697.06	1897.48	-0.507298	0.0730827	0.271887	0	1	0	chromosome organization|intracellular mRNA localization|dorsal appendage formation|border follicle cell migration|long-term memory|protein localization|centripetally migrating follicle cell migration|negative regulation of actin filament polymerization|negative regulation of actin filament polymerization|RNA localization|dorsal/ventral axis specification, ovarian follicular epithelium|maternal de…
FBtr0070797	NAAT1	Nutrient Amino Acid Transporter 1 [Source:FlyBase gene name;Acc:FBgn29762]	5.06699	1.60105	-1.66211	0.588985	0.940567	0	0	0	neurotransmitter transport|neurotransmitter transport|sodium ion transport|neurotransmitter transport|L-amino acid transport|D-amino acid transport|neutral amino acid transport|integral to membrane|integral to membrane|neurotransmitter:sodium symporter activity|neurotransmitter:sodium symporter activity|neurotransmitter transporter activity|sodium:amino acid symporter activity|D-amino acid transm…
FBtr0070798	CG3309		718.882	670.771	-0.0999355	0.718109	1	0	1	0
FBtr0070799	CG4119		1043.44	686.395	-0.604233	0.041852	0.182939	1	1	1	regulation of alternative mRNA splicing, via spliceosome|mRNA splicing, via spliceosome|mRNA processing|precatalytic spliceosome|nucleus|nucleotide binding|nucleic acid binding|mRNA binding>
FBtr0070800	RpL35	Ribosomal protein L35 [Source:FlyBase gene name;Acc:FBgn29785]	6802.21	5603.8	-0.279597	0.142211	0.426252	0	1	1	mitotic spindle elongation|centrosome duplication|mitotic spindle organization|translation|translation|ribosome|cytosolic large ribosomal subunit|lipid particle|ribosome|intracellular|structural constituent of ribosome|structural constituent of ribosome>
FBtr0070801	RpL35	Ribosomal protein L35 [Source:FlyBase gene name;Acc:FBgn29785]	7147.28	4494.82	-0.669132	0.00454129	0.0325451	1	1	1	mitotic spindle elongation|centrosome duplication|mitotic spindle organization|translation|translation|ribosome|cytosolic large ribosomal subunit|lipid particle|ribosome|intracellular|structural constituent of ribosome|structural constituent of ribosome>
FBtr0070802	Gr5a	Gustatory receptor 5a [Source:FlyBase gene name;Acc:FBgn3747]	1.87913	3.05437	0.700811	0.930713	1	0	0	0	sensory perception of taste|sensory perception of taste|sensory perception of taste|sensory perception of taste|detection of chemical stimulus involved in sensory perception of taste|detection of chemical stimulus involved in sensory perception of taste|detection of chemical stimulus involved in sensory perception of taste|response to trehalose stimulus|sensory perception of sweet taste|proboscis…
FBtr0070804	cv	crossveinless [Source:FlyBase gene name;Acc:FBgn394]	31.9434	21.3247	-0.582994	0.478107	0.855606	0	1	0	positive regulation of muscle organ development|jump response>
FBtr0070806	CG15773		0	0.11625	1000000	1	1	0	0	0
FBtr0082877	CG9926		25.9295	257.522	3.31203	5.04658e-14	1.19672e-11	1	1	1	biological_process|cellular_component|molecular_function>
FBtr0070808	CG15772		1.18619	0.670362	-0.823317	0.920263	1	0	0	0	viral capsid|structural molecule activity>
FBtr0073441	Dlic	Dynein light intermediate chain [Source:FlyBase gene name;Acc:FBgn3276]	46.4276	456.263	3.29681	8.8901e-08	3.46714e-06	1	1	1	regulation of dendrite morphogenesis|microtubule-based movement|oogenesis|axonogenesis|dendrite morphogenesis|dendrite morphogenesis|mitotic spindle organization|mitosis|axon cargo transport|microtubule cytoskeleton organization|dynein complex|dynein complex|cytoplasmic dynein complex|cytoplasmic dynein complex|microtubule associated complex|motor activity|ATPase activity, coupled>
FBtr0070813	CG15767		0.289963	0	-1000000	0.931525	1	0	0	0	protein folding|protein peptidyl-prolyl isomerization|peptidyl-prolyl cis-trans isomerase activity>
FBtr0070814	CG12239		4.21815	2.83526	-0.57313	0.859754	1	0	0	0
FBtr0070815	Cpr5C	Cuticular protein 5C [Source:FlyBase gene name;Acc:FBgn29811]	0	0	NA	NA	NA	0	0	0	structural constituent of chitin-based cuticle|structural constituent of cuticle|structural constituent of chitin-based larval cuticle>
FBtr0070816	Prosbeta2R1	Proteasome beta2R1 subunit [Source:FlyBase gene name;Acc:FBgn29812]	0	0	NA	NA	NA	0	0	0	proteolysis involved in cellular protein catabolic process|proteasome core complex|threonine-type endopeptidase activity|endopeptidase activity>
FBtr0070817	CG15765		0.289963	0.117607	-1.30189	0.989649	1	0	0	0	nervous system development|carbohydrate binding|binding>
FBtr0070819	CG12729		0	0	NA	NA	NA	0	0	0	biological_process|cellular_component|molecular_function>
FBtr0070820	CG15764		0	0	NA	NA	NA	0	0	0
FBtr0070821	CG16721		552.919	385.223	-0.521374	0.102075	0.342256	0	1	1
FBtr0070822	Act5C	Actin 5C [Source:FlyBase gene name;Acc:FBgn42]	10120	8665.23	-0.223902	0.191166	0.514889	0	1	1	cytoskeleton organization|inter-male aggressive behavior|cytokinesis|phagocytosis, engulfment|mushroom body development|sperm individualization|maintenance of protein location in cell|microtubule associated complex|lipid particle|cell|Ino80 complex|actin filament|actin filament|structural constituent of cytoskeleton|ATP binding>
FBtr0070823	Act5C	Actin 5C [Source:FlyBase gene name;Acc:FBgn42]	1001.81	506.188	-0.984859	0.00336446	0.025589	1	1	1	cytoskeleton organization|inter-male aggressive behavior|cytokinesis|phagocytosis, engulfment|mushroom body development|sperm individualization|maintenance of protein location in cell|microtubule associated complex|lipid particle|cell|Ino80 complex|actin filament|actin filament|structural constituent of cytoskeleton|ATP binding>
FBtr0070824	CG4020		36.7727	34.369	-0.0975291	0.991801	1	0	1	0	oxidation-reduction process|nucleotide binding|oxidoreductase activity, acting on the aldehyde or oxo group of donors, NAD or NADP as acceptor>
FBtr0309202	Calx	Na/Ca-exchange protein [Source:FlyBase gene name;Acc:FBgn13995]	54.8832	534.813	3.2846	6.31534e-16	2.29766e-13	1	1	1	calcium ion transport|phototransduction|transmembrane transport|cell communication|integral to membrane|plasma membrane|membrane|calcium ion binding|calcium:sodium antiporter activity|calcium:sodium antiporter activity|calcium:sodium antiporter activity|calcium:sodium antiporter activity|calcium:sodium antiporter activity>
FBtr0084913	CG14545		110.54	1074.65	3.28124	2.87855e-19	2.06626e-16	1	1	1
FBtr0073561	CkIIbeta	Casein kinase II beta subunit [Source:FlyBase gene name;Acc:FBgn259]	57.9212	561.575	3.27732	6.04619e-09	3.52151e-07	1	1	1	rhythmic behavior|eclosion rhythm|circadian rhythm|locomotor rhythm|protein phosphorylation|protein phosphorylation|mushroom body development|neurogenesis|nucleus|cytoplasm|cytosol|protein kinase CK2 complex|protein kinase CK2 complex|protein kinase CK2 complex|protein kinase activity|protein serine/threonine kinase activity|protein kinase regulator activity|protein kinase regulator activity|prot…
FBtr0070828	CG3016		54.3104	63.5575	0.226833	0.646965	0.972483	0	1	1	ubiquitin-dependent protein catabolic process|ubiquitin thiolesterase activity>
FBtr0070829	mof	males absent on the first [Source:FlyBase gene name;Acc:FBgn1434]	786.463	562.912	-0.482469	0.108049	0.355817	0	1	1	peptidyl-lysine acetylation|dosage compensation by hyperactivation of X chromosome|dosage compensation|dosage compensation|dosage compensation|regulation of transcription, DNA-dependent|histone H4-K16 acetylation|histone acetylation|histone acetylation|X chromosome located dosage compensation complex, transcription activating|X chromosome located dosage compensation complex, transcription activat…
FBtr0301847	NKAIN	Na,K-ATPase Interacting [Source:FlyBase gene name;Acc:FBgn85442]	30.1602	291.97	3.2751	3.54292e-15	1.08157e-12	1	1	1	regulation of sodium ion transport|cellular_component|protein binding>
FBtr0070832	CG15766		12.3567	28.5684	1.20912	0.154198	0.450316	0	1	0
FBtr0070833	CG3108		96.6754	22.1952	-2.1229	0.124497	0.39112	0	1	1	proteolysis|zinc ion binding|carboxypeptidase activity|metallocarboxypeptidase activity|metallocarboxypeptidase activity>
FBtr0074385	CG4991		223.309	2114.07	3.24291	6.72262e-29	3.42528e-25	1	1	1	amino acid transmembrane transport|amino acid transmembrane transporter activity>
FBtr0070837	MAPk-Ak2	MAP kinase activated protein-kinase-2 [Source:FlyBase gene name;Acc:FBgn13987]	686.218	964.621	0.491295	0.0860253	0.30354	0	1	1	cell adhesion|positive regulation of cell size|protein phosphorylation|protein phosphorylation|protein phosphorylation|regulation of cell shape|regulation of JNK cascade|response to salt stress|protein kinase activity|protein serine/threonine kinase activity|protein serine/threonine kinase activity|ATP binding|protein serine/threonine kinase activity|protein kinase activity>
FBtr0070839	MAPk-Ak2	MAP kinase activated protein-kinase-2 [Source:FlyBase gene name;Acc:FBgn13987]	312.151	435.807	0.481447	0.149226	0.440364	0	1	1	cell adhesion|positive regulation of cell size|protein phosphorylation|protein phosphorylation|protein phosphorylation|regulation of cell shape|regulation of JNK cascade|response to salt stress|protein kinase activity|protein serine/threonine kinase activity|protein serine/threonine kinase activity|ATP binding|protein serine/threonine kinase activity|protein kinase activity>
FBtr0073420	Imp	IGF-II mRNA-binding protein [Source:FlyBase gene name;Acc:FBgn262735]	40.2163	378.934	3.23609	1.24572e-10	1.20254e-08	1	1	1	spermatogenesis|synaptic growth at neuromuscular junction|mRNA splicing, via spliceosome|nervous system development|catalytic step 2 spliceosome|precatalytic spliceosome|nucleotide binding|mRNA binding|RNA binding|nucleic acid binding>
FBtr0070841	IntS6	Integrator 6 [Source:FlyBase gene name;Acc:FBgn261383]	58.8341	31.9074	-0.882762	0.210389	0.546224	0	1	0	snRNA 3'-end processing|snRNA processing|integrator complex|molecular_function|protein binding>
FBtr0070842	IntS6	Integrator 6 [Source:FlyBase gene name;Acc:FBgn261383]	280.479	389.547	0.473906	0.129965	0.401692	0	1	0	snRNA 3'-end processing|snRNA processing|integrator complex|molecular_function|protein binding>
FBtr0299940	Pmi	Pmi [Source:FlyBase gene name;Acc:FBgn44419]	27.9223	261.922	3.22965	5.91184e-12	8.57993e-10	1	1	0	mitochondrion organization|mitochondrial inner membrane|molecular_function>
FBtr0070844	CG33080		4.33475	2.0925	-1.05072	0.679393	0.988444	0	0	0	carbohydrate metabolic process|glucosidase II complex|maltose alpha-glucosidase activity|hydrolase activity, hydrolyzing O-glycosyl compounds|alpha-glucosidase activity>
FBtr0070845	CG33080		0.202799	0	-1000000	0.931524	1	0	0	0	carbohydrate metabolic process|glucosidase II complex|maltose alpha-glucosidase activity|hydrolase activity, hydrolyzing O-glycosyl compounds|alpha-glucosidase activity>
FBtr0070846	CG3149		151.137	184.581	0.288394	0.533773	0.899119	0	1	0	lipid transport|integral to membrane|lipid transporter activity>
FBtr0331235	CG7115		3.22779	30.2404	3.22786	0.0158802	0.0883865	1	1	1	protein dephosphorylation|protein dephosphorylation|cell adhesion|regulation of cell shape|protein serine/threonine phosphatase complex|protein serine/threonine phosphatase activity|protein serine/threonine phosphatase activity|protein serine/threonine phosphatase activity|catalytic activity>
FBtr0343690	#N/A	#N/A	12.4945	116.931	3.22628	0.00441178	0.0317971	1	1	0
FBtr0309104	hts	hu li tai shao [Source:FlyBase gene name;Acc:FBgn263391]	37.1626	345.03	3.2148	8.08091e-18	4.47127e-15	1	1	1	adult somatic muscle development|centrosome organization|germarium-derived oocyte fate determination|axon guidance|testicular fusome organization|spectrosome organization|female germline ring canal formation, actin assembly|female germline ring canal formation, actin assembly|female germline ring canal formation, actin assembly|photoreceptor cell axon guidance|photoreceptor cell axon guidance|pho…
FBtr0070850	Sirt4	Sirt4 [Source:FlyBase gene name;Acc:FBgn29783]	4.27778	10.1457	1.24593	0.410937	0.794857	0	1	1	protein deacetylation|zinc ion binding|NAD+ binding>
FBtr0070851	Sirt4	Sirt4 [Source:FlyBase gene name;Acc:FBgn29783]	3.37694	4.86638	0.527133	0.822999	1	0	0	1	protein deacetylation|zinc ion binding|NAD+ binding>
FBtr0085583	Tpi	Triose phosphate isomerase [Source:FlyBase gene name;Acc:FBgn86355]	227.87	2114.87	3.21428	3.92519e-21	3.86107e-18	1	1	1	determination of adult lifespan|metabolic process|glyceraldehyde-3-phosphate metabolic process|neurological system process|response to mechanical stimulus|Z disc|M band|triose-phosphate isomerase activity|triose-phosphate isomerase activity|triose-phosphate isomerase activity|triose-phosphate isomerase activity>
FBtr0070858	CG3726		399.796	372.758	-0.101027	0.771827	1	0	1	0	DNA binding|DNA binding|protein binding>
FBtr0070859	CG12728		210.846	186.508	-0.176956	0.511002	0.882999	0	1	0	DNA repair|nucleus>
FBtr0070860	CG32756		352.979	314.376	-0.167093	0.665985	0.982136	0	1	0	DNA repair|nucleus|molecular_function>
FBtr0070861	CG6041		21.1627	3.29806	-2.68184	0.0241733	0.121342	1	1	0	proteolysis|extracellular region|serine-type endopeptidase activity|serine-type endopeptidase activity|serine-type endopeptidase activity>
FBtr0070862	CG32755		2.49478	0.549318	-2.1832	0.619056	0.958017	0	0	0	proteolysis|proteolysis|serine-type endopeptidase activity|serine-type endopeptidase activity>
FBtr0070863	CG6048		1.59458	1.74375	0.129018	1	1	0	0	0	proteolysis|proteolysis|serine-type endopeptidase activity|serine-type endopeptidase activity>
FBtr0070864	CG6067		2.35022	0.576726	-2.02684	0.675937	0.987253	0	0	0	proteolysis|serine-type endopeptidase activity>
FBtr0070865	Grip	Glutamate receptor binding protein [Source:FlyBase gene name;Acc:FBgn2983]	39.8071	12.4991	-1.67121	0.0654359	0.251398	1	1	0	muscle organ morphogenesis|muscle attachment|muscle attachment|protein import into nucleus, translocation|determination of muscle attachment site|synapse organization|terminal bouton|neuromuscular junction|Golgi-associated vesicle|protein binding|receptor binding|protein binding>
FBtr0070866	CG5966		267.823	401.461	0.583982	0.0612502	0.24011	0	1	1	lipid metabolic process|imaginal disc-derived wing morphogenesis|triglyceride lipase activity|retinyl-palmitate esterase activity>
FBtr0070867	CG5941		230.759	199.983	-0.206508	0.525098	0.892818	0	1	0
FBtr0070871	CG5928		1.6377	1.8227	0.154402	0.917599	1	0	0	0
FBtr0070872	Nep1	Neprilysin 1 [Source:FlyBase gene name;Acc:FBgn29843]	0.579926	0	-1000000	0.84162	1	0	0	0	proteolysis|integral to membrane|metalloendopeptidase activity|metallopeptidase activity|metalloendopeptidase activity|metallopeptidase activity>
FBtr0070873	Nep1	Neprilysin 1 [Source:FlyBase gene name;Acc:FBgn29843]	1.20437	0	-1000000	0.491456	0.866659	0	0	0	proteolysis|integral to membrane|metalloendopeptidase activity|metallopeptidase activity|metalloendopeptidase activity|metallopeptidase activity>
FBtr0305154	lap	like-AP18 [Source:FlyBase gene name;Acc:FBgn86372]	82.9836	768.243	3.21066	3.35355e-19	2.26362e-16	1	1	1	neuron-neuron synaptic transmission|synaptic vesicle endocytosis|synaptic transmission|synaptic vesicle coating|synaptic vesicle transport|neurotransmitter secretion|clathrin coat assembly|receptor-mediated endocytosis|phototaxis|coated pit|clathrin adaptor complex|clathrin adaptor complex|synaptic vesicle|clathrin coat|phospholipid binding|1-phosphatidylinositol binding|clathrin binding|clathrin…
FBtr0070875	Efr	ER GDP-fucose transporter [Source:FlyBase gene name;Acc:FBgn29849]	16.8458	13.8596	-0.281498	0.870605	1	0	1	0	transmembrane transport|GDP-fucose import into endoplasmic reticulum lumen|protein O-linked fucosylation|GDP-fucose transport|UDP-xylose transport|UDP-N-acetylglucosamine transport|heparan sulfate proteoglycan biosynthetic process|endoplasmic reticulum|integral to membrane|nucleotide-sugar transmembrane transporter activity|GDP-fucose transmembrane transporter activity|UDP-xylose transmembrane tr…
FBtr0070877	sqh	spaghetti squash [Source:FlyBase gene name;Acc:FBgn3514]	796.917	721.087	-0.144257	0.524175	0.892121	0	1	1	imaginal disc-derived wing hair organization|cell elongation involved in imaginal disc-derived wing morphogenesis|regulation of actin cytoskeleton organization|cytokinesis|cytokinesis|cytokinesis|cytokinesis|cellularization|regulation of tube length, open tracheal system|wound healing|establishment of planar polarity|ovarian follicle cell development|border follicle cell migration|neurogenesis|fo…
FBtr0070878	Btd	Biotinidase [Source:FlyBase gene name;Acc:FBgn29848]	1.6174	1.54061	-0.0701682	1	1	0	0	1	response to heat|nitrogen compound metabolic process|peptidyl-lysine biotinylation|histone biotinylation|hydrolase activity, acting on carbon-nitrogen (but not peptide) bonds, in linear amides|hydrolase activity, acting on carbon-nitrogen (but not peptide) bonds>
FBtr0070879	vanin-like	vanin-like [Source:FlyBase gene name;Acc:FBgn469]	1.80959	0.11625	-3.96036	0.63042	0.964033	0	0	0	nitrogen compound metabolic process|extrinsic to membrane|hydrolase activity, acting on carbon-nitrogen (but not peptide) bonds, in linear amides|hydrolase activity, acting on carbon-nitrogen (but not peptide) bonds|pantetheine hydrolase activity>
FBtr0070880	CG32751		0.340019	0	-1000000	0.931525	1	0	0	0	nitrogen compound metabolic process|extrinsic to membrane|hydrolase activity|hydrolase activity, acting on carbon-nitrogen (but not peptide) bonds, in linear amides|hydrolase activity, acting on carbon-nitrogen (but not peptide) bonds|pantetheine hydrolase activity>
FBtr0070881	CG32750		4.47181	0.391388	-3.51419	0.230657	0.575889	0	0	0	nitrogen compound metabolic process|extrinsic to membrane|hydrolase activity|hydrolase activity, acting on carbon-nitrogen (but not peptide) bonds, in linear amides|hydrolase activity, acting on carbon-nitrogen (but not peptide) bonds|pantetheine hydrolase activity>
FBtr0070884	Mipp2	Multiple inositol polyphosphate phosphatase 2 [Source:FlyBase gene name;Acc:FBgn266]	560.69	705	0.330422	0.21934	0.559359	0	1	0	acid phosphatase activity|phosphatase activity>
FBtr0070886	CG4660		0.79598	0.378213	-1.07353	0.792028	1	0	0	0
FBtr0070887	CG4666		14.8701	8.07615	-0.880675	0.354584	0.735907	0	1	0	biological_process|cellular_component|molecular_function>
FBtr0070888	Tsp5D	Tetraspanin 5D [Source:FlyBase gene name;Acc:FBgn29837]	5.15948	1.98977	-1.37462	0.402831	0.786213	0	0	0	biological_process|integral to membrane|integral to membrane|integral to membrane|molecular_function>
FBtr0070889	rux	roughex [Source:FlyBase gene name;Acc:FBgn332]	16.7594	17.0356	0.0235793	0.967917	1	0	1	1	regulation of meiosis|regulation of meiosis|compound eye development|regulation of exit from mitosis|eye-antennal disc morphogenesis|regulation of cell cycle|regulation of mitosis|mitotic cell cycle|nucleus>
FBtr0083295	Dhfr	Dihydrofolate reductase [Source:FlyBase gene name;Acc:FBgn487]	24.6685	227.458	3.20486	1.32595e-12	2.24305e-10	1	1	1	oxidation-reduction process|glycine biosynthetic process|nucleotide biosynthetic process|pyrimidine deoxyribonucleotide interconversion|glycine biosynthetic process|folic acid-containing compound metabolic process|nucleobase-containing compound metabolic process|'de novo' IMP biosynthetic process|dihydrofolate reductase activity|dihydrofolate reductase activity|dihydrofolate reductase activity|di…
FBtr0070891	CG4766		2.9254	0.144356	-4.34093	0.318411	0.693626	0	0	0	biological_process|cell fate commitment|cellular_component|molecular_function>
FBtr0076548	CG5194		41.3007	379.575	3.20015	2.60068e-16	1.04654e-13	1	1	1
FBtr0070893	CG14445		3.14655	1.50672	-1.06236	0.835763	1	0	0	0
FBtr0070894	Spx	Spliceosomal protein on the X [Source:FlyBase gene name;Acc:FBgn15818]	1025.26	793.169	-0.370285	0.160726	0.462685	0	1	1	mitotic spindle organization|neurogenesis|mRNA splicing, via spliceosome|mRNA splicing, via spliceosome|spliceosomal complex|spliceosomal complex|U2 snRNP|precatalytic spliceosome|nucleotide binding|nucleic acid binding|mRNA binding>
FBtr0070895	CG3781		53.7421	102.229	0.927678	0.0772437	0.282656	0	1	0	biological_process|cellular_component|molecular_function|omega peptidase activity>
FBtr0088283	CG11883		4.98246	45.7618	3.19921	0.000506121	0.00534476	1	1	1	nucleotide catabolic process|5'-nucleotidase activity|hydrolase activity>
FBtr0071841	CG10344		15.1344	138.783	3.19693	1.73772e-09	1.1672e-07	1	1	1	protein palmitoylation|endoplasmic reticulum|protein-cysteine S-palmitoleyltransferase activity|zinc ion binding>
FBtr0070898	CG15896		68.6069	128.902	0.909849	0.0458992	0.195892	0	1	0
FBtr0301874	Den1	Deneddylase 1 [Source:FlyBase gene name;Acc:FBgn33716]	3.20147	29.2481	3.19154	0.000871002	0.00835538	1	1	1	positive regulation of apoptotic process|proteolysis|protein deneddylation|cysteine-type peptidase activity|NEDD8-specific protease activity>
FBtr0070900	CG3823		0.109488	1.94874	4.1537	0.611791	0.953442	0	0	0	transport|intracellular|transporter activity|vitamin E binding>
FBtr0070901	CG15894		7.1317	0.721082	-3.30601	0.212915	0.550136	0	0	0
FBtr0070903	CG3842		12.5109	4.57753	-1.45055	0.474179	0.852423	0	1	1	metabolic process|nucleotide binding|oxidoreductase activity|oxidoreductase activity, acting on CH-OH group of donors>
FBtr0070904	CG3842		169.687	302.642	0.834739	0.0844553	0.299953	0	1	1	metabolic process|nucleotide binding|oxidoreductase activity|oxidoreductase activity, acting on CH-OH group of donors>
FBtr0070905	CG3847		1760.35	1552.56	-0.181215	0.533302	0.899119	0	1	0	intracellular|nucleic acid binding|zinc ion binding>
FBtr0070906	kdn	knockdown [Source:FlyBase gene name;Acc:FBgn261955]	37.0201	14.0767	-1.395	0.0997423	0.336423	0	1	1	behavior|cellular carbohydrate metabolic process|tricarboxylic acid cycle|tricarboxylic acid cycle|mitochondrial matrix|microtubule associated complex|mitochondrion|transferase activity, transferring acyl groups, acyl groups converted into alkyl on transfer|citrate (Si)-synthase activity|citrate (Si)-synthase activity|citrate (Si)-synthase activity>
FBtr0070907	kdn	knockdown [Source:FlyBase gene name;Acc:FBgn261955]	1659.46	1253.52	-0.404727	0.101638	0.341266	0	1	1	behavior|cellular carbohydrate metabolic process|tricarboxylic acid cycle|tricarboxylic acid cycle|mitochondrial matrix|microtubule associated complex|mitochondrion|transferase activity, transferring acyl groups, acyl groups converted into alkyl on transfer|citrate (Si)-synthase activity|citrate (Si)-synthase activity|citrate (Si)-synthase activity>
FBtr0070909	Marf	Mitochondrial assembly regulatory factor [Source:FlyBase gene name;Acc:FBgn2987]	173.155	219.433	0.341721	0.309701	0.682998	0	1	1	GTP catabolic process|mitochondrion organization|mitochondrion organization|mitochondrial fusion|mitochondrial fusion|mitochondrial envelope|integral to membrane|plasma membrane|mitochondrial outer membrane|GTPase activity|GTP binding|GTP binding|GTPase activity>
FBtr0070910	Marf	Mitochondrial assembly regulatory factor [Source:FlyBase gene name;Acc:FBgn2987]	409.03	668.305	0.708299	0.0321857	0.150498	1	1	1	GTP catabolic process|mitochondrion organization|mitochondrion organization|mitochondrial fusion|mitochondrial fusion|mitochondrial envelope|integral to membrane|plasma membrane|mitochondrial outer membrane|GTPase activity|GTP binding|GTP binding|GTPase activity>
FBtr0070912	CG3918		1029.94	895.504	-0.201789	0.367868	0.750157	0	1	0	nucleic acid binding|zinc ion binding>
FBtr0070913	Spat	Serine pyruvate aminotransferase [Source:FlyBase gene name;Acc:FBgn1431]	10.9005	4.9801	-1.13015	0.500483	0.874005	0	1	0	glyoxylate catabolic process|metabolic process|mitochondrial matrix|lipid particle|peroxisome|pyridoxal phosphate binding|transaminase activity|serine-pyruvate transaminase activity|serine-pyruvate transaminase activity|alanine-glyoxylate transaminase activity|alanine-glyoxylate transaminase activity>
FBtr0332807	CG16790		1.7704	16.1231	3.18698	0.0184612	0.0992433	1	1	0	RNA metabolic process|intracellular|catalytic activity|protein binding>
FBtr0070915	RpL7A	Ribosomal protein L7A [Source:FlyBase gene name;Acc:FBgn1426]	4097.26	2636.53	-0.63602	0.00658444	0.0440383	1	1	1	mitotic spindle elongation|centrosome duplication|centrosome organization|mitotic spindle organization|ribosome biogenesis|translation|translation|ribosome|ribosome|cytosolic large ribosomal subunit|cytosolic large ribosomal subunit|ribonucleoprotein complex|structural constituent of ribosome|structural constituent of ribosome>
FBtr0070916	RpL7A	Ribosomal protein L7A [Source:FlyBase gene name;Acc:FBgn1426]	135.961	81.1335	-0.74482	0.107714	0.355269	0	1	1	mitotic spindle elongation|centrosome duplication|centrosome organization|mitotic spindle organization|ribosome biogenesis|translation|translation|ribosome|ribosome|cytosolic large ribosomal subunit|cytosolic large ribosomal subunit|ribonucleoprotein complex|structural constituent of ribosome|structural constituent of ribosome>
FBtr0070918	CG3342		149.065	221.397	0.570695	0.248246	0.601448	0	1	0
FBtr0070921	PpV	Protein phosphatase V [Source:FlyBase gene name;Acc:FBgn3139]	57.3241	75.1516	0.390663	0.410278	0.794326	0	1	0	protein dephosphorylation|protein dephosphorylation|G1/S transition of mitotic cell cycle|mitotic cell cycle|cytoplasm|cytoplasm|protein serine/threonine phosphatase activity|protein serine/threonine phosphatase activity|hydrolase activity>
FBtr0084386	orb	oo18 RNA-binding protein [Source:FlyBase gene name;Acc:FBgn4882]	7.75783	70.1956	3.17766	0.0108508	0.0655564	1	1	1	pole plasm oskar mRNA localization|pole plasm oskar mRNA localization|pole plasm oskar mRNA localization|pole plasm assembly|intracellular mRNA localization|germ cell development|germ cell development|germarium-derived oocyte fate determination|oogenesis|mRNA polyadenylation|mRNA polyadenylation|oocyte anterior/posterior axis specification|oocyte anterior/posterior axis specification|germ-line cy…
FBtr0070924	CG3446		63.3948	40.2617	-0.654958	0.232563	0.578914	0	1	1	mitochondrial electron transport, NADH to ubiquinone|mitochondrial respiratory chain complex I|NADH dehydrogenase activity>
FBtr0070925	CG12219		398.483	484.273	0.281302	0.419925	0.803574	0	1	0	nucleus|intracellular|nucleic acid binding|zinc ion binding>
FBtr0070926	CG15892		1.61225	0.148783	-3.4378	0.557701	0.917046	0	0	0	biological_process|cellular_component|molecular_function>
FBtr0070930	Top3beta	Topoisomerase 3beta [Source:FlyBase gene name;Acc:FBgn2615]	515.986	553.282	0.100683	1	1	0	1	0	DNA topological change|DNA catabolic process, endonucleolytic|chromosome|endodeoxyribonuclease activity|DNA topoisomerase type I activity|DNA topoisomerase activity|DNA topoisomerase activity|DNA topoisomerase activity|DNA topoisomerase type I activity|DNA topoisomerase type I activity|DNA binding>
FBtr0070933	Ubi-p5E	Ubiquitin-5E [Source:FlyBase gene name;Acc:FBgn86558]	2894.22	7066.65	1.28785	0.0249111	0.12413	1	1	1	ubiquitin-dependent protein catabolic process|cellular protein modification process|microtubule associated complex|polytene chromosome band|molecular_function|protein binding>
FBtr0078556	slif	slimfast [Source:FlyBase gene name;Acc:FBgn3723]	138.185	1248.49	3.17551	7.32086e-26	1.62029e-22	1	1	1	growth|lipid metabolic process|amino acid transmembrane transport|amino acid transport|membrane|amino acid transmembrane transporter activity|cationic amino acid transmembrane transporter activity|cationic amino acid transmembrane transporter activity>
FBtr0110974	Mhcl	Myosin heavy chain-like [Source:FlyBase gene name;Acc:FBgn2659]	6.84839	61.8083	3.17396	0.000649492	0.00652909	1	1	1	myosin complex|myosin complex|motor activity|ATPase activity, coupled|ATP binding|protein binding>
FBtr0070943	CG17717		0.544316	0	-1000000	0.801271	1	0	0	0
FBtr0070944	CG17717		0.544316	0	-1000000	0.801271	1	0	0	0
FBtr0070945	Pat1	Protein interacting with APP tail-1 [Source:FlyBase gene name;Acc:FBgn29878]	108.006	66.3811	-0.702268	0.152158	0.44565	0	1	0	pole plasm oskar mRNA localization|microtubule-based movement|phagocytosis, engulfment|regulation of microtubule-based movement|kinesin complex|kinesin complex|binding|microtubule motor activity|protein binding>
FBtr0343495	#N/A	#N/A	7.58206	68.0444	3.16581	0.000372376	0.00413114	1	1	0
FBtr0332847	CG32512		4.43846	39.8151	3.16518	0.000137294	0.00181052	1	1	0
FBtr0070948	pigs	pickled eggs [Source:FlyBase gene name;Acc:FBgn29881]	29.9386	50.1488	0.744206	0.616718	0.95669	0	1	0	cell cycle arrest|ovarian follicle cell development|negative regulation of Notch signaling pathway|ovarian follicle cell stalk formation|actin cytoskeleton|cytoplasmic microtubule|protein binding>
FBtr0310501	CG3630		20.069	179.515	3.16106	2.18962e-11	2.6078e-09	1	1	1
FBtr0070951	Ctr1A	Copper transporter 1A [Source:FlyBase gene name;Acc:FBgn62413]	45.4668	33.0053	-0.462113	0.415872	0.799678	0	1	1	cellular copper ion homeostasis|copper ion transport|copper ion transmembrane transport|plasma membrane copper ion transport|regulation of heart rate|integral to membrane|plasma membrane|plasma membrane|copper ion transmembrane transporter activity|copper uptake transmembrane transporter activity|copper ion transmembrane transporter activity|copper ion transmembrane transporter activity|copper io…
FBtr0070952	Mcm6	Minichromosome maintenance 6 [Source:FlyBase gene name;Acc:FBgn25815]	1881.45	1971.86	0.0677124	0.841635	1	0	1	0	DNA replication|DNA replication|oogenesis|lateral inhibition|DNA replication|nuclear pre-replicative complex assembly|nuclear pre-replicative complex assembly|eggshell chorion gene amplification|eggshell chorion gene amplification|DNA replication initiation|nucleus|nuclear pre-replicative complex|nuclear pre-replicative complex|3'-5' DNA helicase activity|chromatin binding|chromatin binding|DNA b…
FBtr0071465	Psf3	Psf3 [Source:FlyBase gene name;Acc:FBgn3196]	29.0977	259.85	3.1587	5.40053e-10	4.32026e-08	1	1	1	lateral inhibition|neurogenesis|GINS complex|3'-5' DNA helicase activity>
FBtr0070749	dhd	deadhead [Source:FlyBase gene name;Acc:FBgn11761]	2622.79	23255.6	3.14841	2.22924e-31	3.00025e-27	1	1	1	response to DNA damage stimulus|cell redox homeostasis|embryo development|female meiosis|glycerol ether metabolic process|nucleus|nucleus|disulfide oxidoreductase activity|disulfide oxidoreductase activity|disulfide oxidoreductase activity|electron carrier activity|protein disulfide oxidoreductase activity>
FBtr0082155	FBX011	FBX11 ortholog [Source:FlyBase gene name;Acc:FBgn3776]	23.8682	209.31	3.13248	4.95218e-11	5.48021e-09	1	1	0	regulation of gene silencing by RNA|siRNA loading onto RISC involved in chromatin silencing by small RNA|perinuclear region of cytoplasm|cytoplasm|ubiquitin-protein ligase activity|zinc ion binding|protein binding>
FBtr0070956	Pink1	PTEN-induced putative kinase 1 [Source:FlyBase gene name;Acc:FBgn29891]	121.124	85.1344	-0.508664	0.347307	0.728685	0	1	0	sperm mitochondrion organization|response to oxidative stress|compound eye development|protein phosphorylation|mitochondrion organization|mitochondrion organization|mitochondrion organization|positive regulation of compound eye pigmentation|mitochondrial fission|regulation of mitochondrion organization|negative regulation of programmed cell death|negative regulation of neuron apoptotic process|Ne…
FBtr0070957	Pink1	PTEN-induced putative kinase 1 [Source:FlyBase gene name;Acc:FBgn29891]	175.679	253.965	0.531693	0.14748	0.43667	0	1	0	sperm mitochondrion organization|response to oxidative stress|compound eye development|protein phosphorylation|mitochondrion organization|mitochondrion organization|mitochondrion organization|positive regulation of compound eye pigmentation|mitochondrial fission|regulation of mitochondrion organization|negative regulation of programmed cell death|negative regulation of neuron apoptotic process|Ne…
FBtr0086243	exu	exuperantia [Source:FlyBase gene name;Acc:FBgn615]	265.234	2322.13	3.13011	1.43875e-27	3.82119e-24	1	1	1	spermatogenesis|embryonic development via the syncytial blastoderm|pole plasm oskar mRNA localization|anterior/posterior axis specification, embryo|regulation of pole plasm oskar mRNA localization|lateral inhibition|mRNA splicing, via spliceosome|bicoid mRNA localization|bicoid mRNA localization|bicoid mRNA localization|regulation of bicoid mRNA localization|ovarian nurse cell to oocyte transport…
FBtr0070960	CG14439		2.69705	5.60945	1.05648	0.573516	0.928735	0	0	0	transmembrane transport|integral to membrane>
FBtr0070961	CG14438		282.484	178.428	-0.662828	0.074721	0.276472	0	1	1	intracellular|zinc ion binding>
FBtr0332075	ste14	isoprenylcysteine carboxylmethyltransferase [Source:FlyBase gene name;Acc:FBgn36336]	7.23598	62.7959	3.11741	0.000293388	0.00338051	1	1	1	C-terminal protein methylation|endoplasmic reticulum|integral to membrane|protein C-terminal S-isoprenylcysteine carboxyl O-methyltransferase activity|protein C-terminal S-isoprenylcysteine carboxyl O-methyltransferase activity>
FBtr0305337	CG8112		32.6555	283.089	3.11586	2.49343e-14	6.30697e-12	1	1	1	sterol O-acyltransferase activity|cholesterol O-acyltransferase activity|O-acyltransferase activity>
FBtr0070964	pod1	pod1 [Source:FlyBase gene name;Acc:FBgn2993]	649.29	378.425	-0.778855	0.00285267	0.0222715	1	1	1	actin binding|protein binding>
FBtr0070965	pod1	pod1 [Source:FlyBase gene name;Acc:FBgn2993]	441.173	148.573	-1.57017	0.137447	0.417146	0	1	1	actin binding|protein binding>
FBtr0070966	pod1	pod1 [Source:FlyBase gene name;Acc:FBgn2993]	980.037	555.377	-0.81937	0.000956396	0.00899785	1	1	1	actin binding|protein binding>
FBtr0070967	pod1	pod1 [Source:FlyBase gene name;Acc:FBgn2993]	471.838	265.246	-0.830963	0.00227768	0.0184711	1	1	1	actin binding|protein binding>
FBtr0070968	pod1	pod1 [Source:FlyBase gene name;Acc:FBgn2993]	608.384	348.498	-0.803831	0.00229844	0.0185997	1	1	1	actin binding|protein binding>
FBtr0070969	iav	inactive [Source:FlyBase gene name;Acc:FBgn86693]	1.136	0.60619	-0.906121	0.811397	1	0	0	0	calcium ion transport|sensory perception of smell|sensory perception of sound|ion transport|response to heat|flight behavior|transmembrane transport|negative gravitaxis|behavioral response to cocaine|thermosensory behavior|thermotaxis|integral to membrane|membrane|calcium channel activity|ion channel activity|protein binding>
FBtr0070970	CG4542		239.273	186.599	-0.358718	0.239749	0.588776	0	1	0	oligosaccharide-lipid intermediate biosynthetic process|protein N-linked glycosylation|endoplasmic reticulum membrane|endoplasmic reticulum membrane|transferase activity, transferring hexosyl groups|dolichyl pyrophosphate Glc1Man9GlcNAc2 alpha-1,3-glucosyltransferase activity>
FBtr0070972	nonC	no-on-and-no-off transient C [Source:FlyBase gene name;Acc:FBgn263968]	57.9218	21.7554	-1.41273	0.306096	0.678768	0	0	0	neuromuscular synaptic transmission|synaptic vesicle transport|nuclear-transcribed mRNA catabolic process, nonsense-mediated decay|nuclear-transcribed mRNA catabolic process, nonsense-mediated decay|nuclear-transcribed mRNA catabolic process, nonsense-mediated decay|phosphorylation|synapse organization|protein kinase activity|phosphotransferase activity, alcohol group as acceptor|protein binding>
FBtr0070973	CG12796		0	0	NA	NA	NA	0	0	0	G-protein coupled receptor signaling pathway|G-protein coupled receptor signaling pathway|integral to membrane|integral to membrane|G-protein coupled receptor activity|G-protein coupled amine receptor activity>
FBtr0071272	Moe	Moesin [Source:FlyBase gene name;Acc:FBgn11661]	6.20462	53.3089	3.10296	0.016998	0.0930631	1	1	1	cytoskeleton organization|regulation of actin cytoskeleton organization|actin filament-based process|pole plasm assembly|establishment or maintenance of apical/basal cell polarity|olfactory behavior|rhabdomere development|actin cytoskeleton organization|oocyte anterior/posterior axis specification|protein localization|morphogenesis of an epithelium|establishment or maintenance of epithelial cell …
FBtr0070978	shf	shifted [Source:FlyBase gene name;Acc:FBgn339]	1.19941	0.525639	-1.19019	0.77449	1	0	0	0	smoothened signaling pathway|smoothened signaling pathway|Wnt receptor signaling pathway|protein stabilization|positive regulation of smoothened signaling pathway|regulation of smoothened signaling pathway|extracellular region|proteinaceous extracellular matrix|protein tyrosine kinase activity|protein binding|protein binding>
FBtr0070980	RpL17	Ribosomal protein L17 [Source:FlyBase gene name;Acc:FBgn29897]	1181.65	779.068	-0.600986	0.0350068	0.160578	1	1	1	mitotic spindle elongation|centrosome duplication|mitotic spindle organization|translation|translation|cytosolic large ribosomal subunit|large ribosomal subunit|ribosome|intracellular|structural constituent of ribosome|structural constituent of ribosome>
FBtr0070981	RpL17	Ribosomal protein L17 [Source:FlyBase gene name;Acc:FBgn29897]	191.324	144.674	-0.403216	0.509223	0.881646	0	1	1	mitotic spindle elongation|centrosome duplication|mitotic spindle organization|translation|translation|cytosolic large ribosomal subunit|large ribosomal subunit|ribosome|intracellular|structural constituent of ribosome|structural constituent of ribosome>
FBtr0070982	RpL17	Ribosomal protein L17 [Source:FlyBase gene name;Acc:FBgn29897]	33.8773	16.8111	-1.01091	0.260532	0.619579	0	1	1	mitotic spindle elongation|centrosome duplication|mitotic spindle organization|translation|translation|cytosolic large ribosomal subunit|large ribosomal subunit|ribosome|intracellular|structural constituent of ribosome|structural constituent of ribosome>
FBtr0070983	RpL17	Ribosomal protein L17 [Source:FlyBase gene name;Acc:FBgn29897]	12796.7	9423.63	-0.441417	0.0376362	0.169077	0	1	1	mitotic spindle elongation|centrosome duplication|mitotic spindle organization|translation|translation|cytosolic large ribosomal subunit|large ribosomal subunit|ribosome|intracellular|structural constituent of ribosome|structural constituent of ribosome>
FBtr0070984	CG3168		1.74719	0.409389	-2.09349	0.573666	0.928797	0	0	0	transmembrane transport|transport|integral to membrane|membrane|transmembrane transporter activity|transporter activity>
FBtr0070985	CG3168		11.5338	4.71063	-1.29188	0.662498	0.980301	0	0	0	transmembrane transport|transport|integral to membrane|membrane|transmembrane transporter activity|transporter activity>
FBtr0070986	CG3168		2.44572	1.18608	-1.04405	0.98466	1	0	0	0	transmembrane transport|transport|integral to membrane|membrane|transmembrane transporter activity|transporter activity>
FBtr0331376	CG9265		40.0558	342.081	3.09425	1.0758e-14	2.97628e-12	1	1	1	metabolic process|oxidoreductase activity|nucleotide binding>
FBtr0070988	CG14442		322.034	477.428	0.568071	0.068825	0.260797	0	1	1	transport|membrane|transporter activity>
FBtr0070989	CG3184		30.1956	50.4592	0.74078	0.35235	0.733678	0	1	0
FBtr0070990	CG3192		8.07917	8.13752	0.0103812	0.88937	1	0	1	0	mitochondrial electron transport, NADH to ubiquinone|mitochondrial electron transport, NADH to ubiquinone|mitochondrial respiratory chain complex I|mitochondrial respiratory chain complex I|mitochondrion|NADH dehydrogenase (ubiquinone) activity|NADH dehydrogenase activity|NADH dehydrogenase (ubiquinone) activity|NADH dehydrogenase activity>
FBtr0070991	CG3198		569.217	484.83	-0.2315	0.375673	0.758431	0	1	0	mRNA splicing, via spliceosome|U1 snRNP>
FBtr0070992	CG3224		407.047	472.201	0.214206	0.445746	0.828046	0	1	0	neurogenesis|intracellular|nucleic acid binding|zinc ion binding>
FBtr0301849	NKAIN	Na,K-ATPase Interacting [Source:FlyBase gene name;Acc:FBgn85442]	19.7129	167.449	3.08651	3.05028e-10	2.68253e-08	1	1	1	regulation of sodium ion transport|cellular_component|protein binding>
FBtr0070994	CG4557		223.769	261.092	0.222554	0.484935	0.861613	0	1	0
FBtr0070995	CG4558		26.5903	30.8456	0.214164	0.920691	1	0	1	1
FBtr0071003	CG4586		392.188	594.16	0.599305	0.020639	0.107925	0	1	1	fatty acid beta-oxidation|fatty acid metabolic process|oxidation-reduction process|peroxisome|peroxisome|flavin adenine dinucleotide binding|acyl-CoA oxidase activity|acyl-CoA dehydrogenase activity|acyl-CoA oxidase activity>
FBtr0082833	Dip-B	Dipeptidase B [Source:FlyBase gene name;Acc:FBgn454]	85.8679	727.516	3.08279	7.46521e-22	7.93074e-19	1	1	1	proteolysis|proteolysis|cytoplasm|intracellular|dipeptidyl-peptidase activity|aminopeptidase activity|tripeptidyl-peptidase activity|manganese ion binding|metalloexopeptidase activity|aminopeptidase activity>
FBtr0302511	CG8026		30.3322	256.5	3.08004	0.0018004	0.0151655	1	1	1	mitochondrial transport|transmembrane transport|folic acid transport|mitochondrial inner membrane|mitochondrial envelope|transmembrane transporter activity|folic acid transporter activity>
FBtr0330263	CG43736		8.3264	70.2544	3.07682	1.56885e-05	0.000287955	1	1	0
FBtr0071007	CG32736		34.2223	62.2648	0.863479	0.130134	0.40212	0	1	0	biological_process|cellular_component|molecular_function>
FBtr0071008	CG32736		7.19807	11.4271	0.666772	0.535786	0.900938	0	1	0	biological_process|cellular_component|molecular_function>
FBtr0087865	mos	mos [Source:FlyBase gene name;Acc:FBgn33773]	87.6739	735.42	3.06835	5.84343e-21	5.5427e-18	1	1	1	protein phosphorylation|protein phosphorylation|positive regulation of TOR signaling cascade|protein kinase activity|protein serine/threonine kinase activity|ATP binding|protein serine/threonine kinase activity|protein kinase activity>
FBtr0299569	CkIIbeta	Casein kinase II beta subunit [Source:FlyBase gene name;Acc:FBgn259]	15.2474	127.791	3.06715	5.247e-07	1.58719e-05	1	1	1	rhythmic behavior|eclosion rhythm|circadian rhythm|locomotor rhythm|protein phosphorylation|protein phosphorylation|mushroom body development|neurogenesis|nucleus|cytoplasm|cytosol|protein kinase CK2 complex|protein kinase CK2 complex|protein kinase CK2 complex|protein kinase activity|protein serine/threonine kinase activity|protein kinase regulator activity|protein kinase regulator activity|prot…
FBtr0071013	CG4607		0.437953	0.386865	-0.178946	0.901772	1	0	0	0	transmembrane transport|transport|integral to membrane|membrane|transmembrane transporter activity|transporter activity|substrate-specific transmembrane transporter activity>
FBtr0071014	CG4607		0	0.619364	1000000	0.899253	1	0	0	0	transmembrane transport|transport|integral to membrane|membrane|transmembrane transporter activity|transporter activity|substrate-specific transmembrane transporter activity>
FBtr0071015	CG8300		139.443	269.336	0.949735	0.00851704	0.0539609	1	1	1
FBtr0082240	CG6293		65.8266	550.874	3.06498	1.17743e-05	0.000225298	1	1	1	transmembrane transport|transport|membrane|transporter activity|L-ascorbate:sodium symporter activity>
FBtr0079748	Hnf4	Hepatocyte nuclear factor 4 [Source:FlyBase gene name;Acc:FBgn4914]	26.5805	219.259	3.0442	4.67654e-08	2.03399e-06	1	1	1	mesoderm development|lipid catabolic process|regulation of transcription, DNA-dependent|intracellular receptor signaling pathway|steroid hormone mediated signaling pathway|lipid oxidation|endoderm development|lipid biosynthetic process|nucleus|nucleus|nucleus|ligand-activated sequence-specific DNA binding RNA polymerase II transcription factor activity|ligand-activated sequence-specific DNA bindi…
FBtr0071019	CG4617		33.646	40.5839	0.270472	0.859603	1	0	1	1	biological_process|DNA binding|protein binding>
FBtr0071020	CG4615		733.539	743.052	0.0185889	0.963966	1	0	1	0	phagocytosis, engulfment|neurogenesis|cytolysis|integral to membrane>
FBtr0071032	CG3032		12.4782	32.3127	1.37269	0.102585	0.343412	0	1	0	nucleus|intracellular|nucleic acid binding|zinc ion binding>
FBtr0071033	cm	carmine [Source:FlyBase gene name;Acc:FBgn33]	392.358	406.607	0.0514659	0.976716	1	0	1	0	determination of adult lifespan|intracellular protein transport|vesicle-mediated transport|vesicle coating|synaptic vesicle coating|regulation of alternative mRNA splicing, via spliceosome|neurogenesis|neurotransmitter secretion|lysosome organization|intracellular transport|ommochrome biosynthetic process|clathrin adaptor complex|clathrin adaptor complex|coated vesicle|nucleus|synaptic vesicle|cl…
FBtr0071034	inx7	innexin 7 [Source:FlyBase gene name;Acc:FBgn2716]	6.9708	1.12298	-2.63399	0.310234	0.68361	0	0	0	imaginal disc-derived wing morphogenesis|medium-term memory|integral to membrane|gap junction|gap junction|gap junction|gap junction|gap junction channel activity|gap junction channel activity>
FBtr0071035	inx7	innexin 7 [Source:FlyBase gene name;Acc:FBgn2716]	15.3024	8.81905	-0.795066	0.418171	0.801717	0	1	0	imaginal disc-derived wing morphogenesis|medium-term memory|integral to membrane|gap junction|gap junction|gap junction|gap junction|gap junction channel activity|gap junction channel activity>
FBtr0091833	His2A:CG33829	His2A:CG33829 [Source:FlyBase gene name;Acc:FBgn53829]	92.383	761.063	3.04232	1.29864e-14	3.48391e-12	1	1	0	nucleosome assembly|chromatin assembly or disassembly|nucleosome|nucleus|nucleosome|DNA binding|DNA binding>
FBtr0071037	ogre	optic ganglion reduced [Source:FlyBase gene name;Acc:FBgn4646]	0	0.795098	1000000	0.839891	1	0	0	1	phototransduction|visual behavior|nervous system development|integral to membrane|basolateral plasma membrane|plasma membrane|gap junction|gap junction|gap junction>
FBtr0085477	yata	yata [Source:FlyBase gene name;Acc:FBgn2699]	30.6946	252.511	3.04029	4.55104e-10	3.73059e-08	1	1	1	protein phosphorylation|protein kinase activity|protein kinase activity|ATP binding>
FBtr0300327	Nhe3	Na[+]/H[+] hydrogen exchanger 3 [Source:FlyBase gene name;Acc:FBgn2873]	33.7075	276.694	3.03715	0.000129541	0.00172456	1	1	1	sodium ion transport|regulation of pH|transmembrane transport|cation transport|perinuclear region of cytoplasm|integral to membrane|sodium:hydrogen antiporter activity|sodium:hydrogen antiporter activity|solute:hydrogen antiporter activity>
FBtr0071040	CG14434		263.918	491.662	0.897577	0.00495678	0.0349475	1	1	1	phosphate-containing compound metabolic process|lyase activity>
FBtr0071041	Cht11	Cht11 [Source:FlyBase gene name;Acc:FBgn29913]	133.894	170.85	0.35164	0.464358	0.844891	0	1	0	chitin catabolic process|carbohydrate metabolic process|chitinase activity|hydrolase activity, hydrolyzing O-glycosyl compounds|chitinase activity|cation binding>
FBtr0071042	CG14435		244.227	336.117	0.460742	0.17616	0.488571	0	1	0	zinc ion binding|protein binding>
FBtr0071046	CG1958		0.311954	0.646315	1.0509	1	1	0	0	0
FBtr0071047	CG2059		37.7201	65.7249	0.801107	0.178232	0.492268	0	1	1	biological_process|cellular_component|carboxylesterase activity>
FBtr0081880	CG8032		28.5914	234.088	3.0334	6.05058e-11	6.50172e-09	1	1	1	oxidation-reduction process|oxidoreductase activity>
FBtr0071049	Dok	Downstream of kinase [Source:FlyBase gene name;Acc:FBgn29944]	1640.71	1269.06	-0.370553	0.207956	0.542079	0	1	1	imaginal disc fusion, thorax closure|imaginal disc-derived wing morphogenesis|dorsal closure|stress-activated protein kinase signaling cascade|dorsal closure, elongation of leading edge cells|cell cortex|phospholipid binding|insulin receptor binding|protein binding>
FBtr0071051	CG18155		6.24501	1.71072	-1.8681	0.308451	0.68126	0	0	0	metabolic process|long-chain fatty acid-CoA ligase activity|catalytic activity>
FBtr0071052	CBP	sarcoplasmic calcium-binding protein [Source:FlyBase gene name;Acc:FBgn26144]	544.135	817.575	0.587386	0.0422539	0.184031	0	1	1	sarcoplasmic reticulum|calcium ion binding|calcium ion binding>
FBtr0071053	CBP	sarcoplasmic calcium-binding protein [Source:FlyBase gene name;Acc:FBgn26144]	10.049	0.958105	-3.39073	0.0566215	0.226453	0	0	1	sarcoplasmic reticulum|calcium ion binding|calcium ion binding>
FBtr0071054	CG1999		0.811198	0.148783	-2.44685	0.801906	1	0	0	0
FBtr0071055	CheA7a	Chemosensory protein A 7a [Source:FlyBase gene name;Acc:FBgn29948]	0	0	NA	NA	NA	0	0	0	sensory perception of chemical stimulus|extracellular region|molecular_function>
FBtr0071056	CG32727		0	0	NA	NA	NA	0	0	0	response to heat|heat shock protein binding>
FBtr0071057	CG9657		0.980438	2.46688	1.33119	0.781705	1	0	0	0	transmembrane transport|transport|membrane|transporter activity|sodium:iodide symporter activity>
FBtr0071058	CG11368		2.24754	3.13684	0.480967	0.778091	1	0	1	0
FBtr0071059	CG32726		0.109488	0	-1000000	0.931522	1	0	0	0	biological_process|cellular_component|molecular_function>
FBtr0071060	CG15036		0	0	NA	NA	NA	0	0	0
FBtr0071063	CG15035		0	0	NA	NA	NA	0	0	0
FBtr0071064	CG15034		0	0.117607	1000000	1	1	0	0	0
FBtr0071065	Atg5	Autophagy-specific gene 5 [Source:FlyBase gene name;Acc:FBgn29943]	510.854	482.138	-0.0834646	0.75795	1	0	1	0	salivary gland cell autophagic cell death|autophagic cell death|autophagy|macroautophagy|autophagy|cytoplasm|cytoplasm|molecular_function>
FBtr0071066	unc-119	unc-119 [Source:FlyBase gene name;Acc:FBgn25549]	641.111	720.163	0.167748	0.539987	0.903908	0	1	0
FBtr0071067	CG11369		0.202466	0.11625	-0.80045	0.977161	1	0	0	0
FBtr0071068	ct	cut [Source:FlyBase gene name;Acc:FBgn4198]	69.5075	4.54626	-3.93442	0.00524226	0.0365623	1	0	1	central nervous system development|Malpighian tubule morphogenesis|Malpighian tubule morphogenesis|imaginal disc-derived wing margin morphogenesis|oogenesis|sensory perception of sound|dendrite morphogenesis|dendrite morphogenesis|dendrite morphogenesis|open tracheal system development|ovarian follicle cell development|peripheral nervous system development|negative regulation of transcription fro…
FBtr0332618	Gapdh2	Glyceraldehyde 3 phosphate dehydrogenase 2 [Source:FlyBase gene name;Acc:FBgn192]	873.869	7142.81	3.031	7.73811e-29	3.42528e-25	1	1	1	glycolysis|glycolysis|oxidation-reduction process|glucose metabolic process|microtubule associated complex|lipid particle|cytoplasm|NADP binding|oxidoreductase activity, acting on the aldehyde or oxo group of donors, NAD or NADP as acceptor|glyceraldehyde-3-phosphate dehydrogenase (NAD+) (phosphorylating) activity|glyceraldehyde-3-phosphate dehydrogenase (NAD+) (phosphorylating) activity|glyceral…
FBtr0071071	CG12155		233.369	345.516	0.566138	0.0860102	0.30354	0	1	0
FBtr0071072	Rab39	Rab39 [Source:FlyBase gene name;Acc:FBgn29959]	4.27261	11.5435	1.43389	0.508859	0.881419	0	1	0	protein transport|small GTPase mediated signal transduction|GTPase activity|GTP binding|GTP binding>
FBtr0071073	Tom40	Translocase of outer membrane 4 [Source:FlyBase gene name;Acc:FBgn1641]	960.566	1738.88	0.856205	0.00169041	0.0143943	1	1	1	protein targeting to mitochondrion|transmembrane transport|regulation of anion transport|anion transport|cellular response to hypoxia|pore complex|mitochondrial outer membrane|mitochondrial outer membrane translocase complex|voltage-gated anion channel activity|P-P-bond-hydrolysis-driven protein transmembrane transporter activity>
FBtr0071074	Tom40	Translocase of outer membrane 4 [Source:FlyBase gene name;Acc:FBgn1641]	23.7461	24.2868	0.0324858	0.983733	1	0	1	1	protein targeting to mitochondrion|transmembrane transport|regulation of anion transport|anion transport|cellular response to hypoxia|pore complex|mitochondrial outer membrane|mitochondrial outer membrane translocase complex|voltage-gated anion channel activity|P-P-bond-hydrolysis-driven protein transmembrane transporter activity>
FBtr0071075	Ir7a	Ionotropic receptor 7a [Source:FlyBase gene name;Acc:FBgn29961]	0	0	NA	NA	NA	0	0	0	sensory perception of taste|detection of chemical stimulus|integral to membrane|ligand-gated ion channel activity>
FBtr0071076	Pdp	Pyruvate dehydrogenase phosphatase [Source:FlyBase gene name;Acc:FBgn29958]	86.0826	170.138	0.98291	0.0354686	0.16208	1	1	0	protein dephosphorylation|protein dephosphorylation|pyruvate metabolic process|mitochondrial matrix|mitochondrion|nucleus|cytoplasm|protein serine/threonine phosphatase activity|[pyruvate dehydrogenase (lipoamide)] phosphatase activity|phosphoprotein phosphatase activity|catalytic activity>
FBtr0071077	NELF-B	NELF-B [Source:FlyBase gene name;Acc:FBgn27553]	573.781	580.365	0.0164594	0.965486	1	0	1	0	negative regulation of transcription, DNA-dependent|negative regulation of transcription elongation from RNA polymerase II promoter|negative regulation of transcription from RNA polymerase II promoter during mitosis|transcriptional repressor complex|nucleus|nucleus|NELF complex|mRNA binding>
FBtr0071078	CG15478		0.218976	0	-1000000	0.890203	1	0	0	0
FBtr0071079	CHES-1-like	Checkpoint suppressor homologue [Source:FlyBase gene name;Acc:FBgn2954]	91.019	162.104	0.832677	0.041583	0.181938	0	1	0	phagocytosis, engulfment|regulation of transcription, DNA-dependent|regulation of transcription, DNA-dependent|cellular response to hypoxia|mitotic G1 DNA damage checkpoint|nucleus|transcription regulatory region sequence-specific DNA binding|sequence-specific DNA binding|sequence-specific DNA binding transcription factor activity|sequence-specific DNA binding transcription factor activity>
FBtr0071081	CG12689		0.421776	0	-1000000	0.824469	1	0	0	0
FBtr0071083	CG32719		5.92528	3.54278	-0.742004	0.768652	1	0	0	0	biological_process|intracellular|zinc ion binding>
FBtr0071087	Ir7c	Ionotropic receptor 7c [Source:FlyBase gene name;Acc:FBgn29966]	0	0	NA	NA	NA	0	0	0	detection of chemical stimulus|membrane|integral to membrane|ionotropic glutamate receptor activity|ligand-gated ion channel activity|extracellular-glutamate-gated ion channel activity|extracellular-glutamate-gated ion channel activity>
FBtr0071088	Ir7g	Ionotropic receptor 7g [Source:FlyBase gene name;Acc:FBgn29968]	0	0	NA	NA	NA	0	0	0	detection of chemical stimulus|integral to membrane|ligand-gated ion channel activity>
FBtr0071089	p115	p115 [Source:FlyBase gene name;Acc:FBgn487]	389.184	245.425	-0.665171	0.0327737	0.152628	0	1	1	vesicle docking involved in exocytosis|Golgi organization|intracellular protein transport|vesicle fusion with Golgi apparatus|Golgi stack|endoplasmic reticulum|Golgi membrane|cytoplasm|membrane|protein transporter activity|protein binding>
FBtr0071090	bys	by S6 [Source:FlyBase gene name;Acc:FBgn1292]	686.127	763.477	0.154109	0.561184	0.919746	0	1	0	neurogenesis|nucleus|molecular_function>
FBtr0071091	CG1444		924.028	1279.86	0.469982	0.0871656	0.30618	0	1	1	metabolic process|nucleotide binding|oxidoreductase activity|steroid dehydrogenase activity>
FBtr0071092	snz	snazarus [Source:FlyBase gene name;Acc:FBgn29976]	10.9773	53.2034	2.277	0.0278463	0.134835	1	1	0	determination of adult lifespan|termination of G-protein coupled receptor signaling pathway|cell communication|phosphatidylinositol binding|protein binding>
FBtr0071093	Ykt6		759.937	768.191	0.0155847	0.956675	1	0	1	0	vesicle-mediated transport|vesicle-mediated transport|integral to membrane|transport vesicle|SNAP receptor activity>
FBtr0071094	RpS14a	Ribosomal protein S14a [Source:FlyBase gene name;Acc:FBgn443]	9190.05	7494.72	-0.294199	0.152001	0.445247	0	1	1	translation|translation|cytosolic small ribosomal subunit|ribosome|ribosome|lipid particle|ribosome|intracellular|structural constituent of ribosome|structural constituent of ribosome|structural constituent of ribosome>
FBtr0071095	RpS14a	Ribosomal protein S14a [Source:FlyBase gene name;Acc:FBgn443]	139.761	92.7064	-0.592218	0.177898	0.491601	0	1	1	translation|translation|cytosolic small ribosomal subunit|ribosome|ribosome|lipid particle|ribosome|intracellular|structural constituent of ribosome|structural constituent of ribosome|structural constituent of ribosome>
FBtr0071096	RpS14b	Ribosomal protein S14b [Source:FlyBase gene name;Acc:FBgn444]	2455.66	1919.16	-0.355637	0.0902656	0.313956	0	1	0	translation|translation|cytosolic small ribosomal subunit|ribosome|ribosome|intracellular|structural constituent of ribosome|structural constituent of ribosome|structural constituent of ribosome>
FBtr0071099	CG15330		1.50602	0.317776	-2.24466	0.66072	0.979409	0	0	0
FBtr0071101	sn	singed [Source:FlyBase gene name;Acc:FBgn3447]	83.2464	66.784	-0.317885	0.555309	0.915594	0	1	1	imaginal disc-derived wing hair organization|actin filament organization|chaeta morphogenesis|chaeta morphogenesis|oogenesis|oogenesis|wound healing|antennal morphogenesis|actin cytoskeleton organization|microvillar actin bundle assembly|epidermal cell differentiation|neuron projection morphogenesis|establishment or maintenance of cell polarity|actin filament bundle assembly|actin filament bundle…
FBtr0071102	sn	singed [Source:FlyBase gene name;Acc:FBgn3447]	2192.67	1572.68	-0.479458	0.128857	0.39929	0	1	1	imaginal disc-derived wing hair organization|actin filament organization|chaeta morphogenesis|chaeta morphogenesis|oogenesis|oogenesis|wound healing|antennal morphogenesis|actin cytoskeleton organization|microvillar actin bundle assembly|epidermal cell differentiation|neuron projection morphogenesis|establishment or maintenance of cell polarity|actin filament bundle assembly|actin filament bundle…
FBtr0071105	mys	myospheroid [Source:FlyBase gene name;Acc:FBgn4657]	1189.01	810.567	-0.552759	0.0219408	0.112866	0	1	1	cell migration|apposition of dorsal and ventral imaginal disc-derived wing surfaces|central nervous system development|epithelial cell migration, open tracheal system|germ-line stem cell maintenance|imaginal disc-derived male genitalia morphogenesis|muscle attachment|muscle organ development|sensory perception of smell|tracheal outgrowth, open tracheal system|determination of adult lifespan|calci…
FBtr0071106	CG1571		4.60549	0.476664	-3.27231	0.197267	0.524763	0	0	0	microtubule-based movement|dynein complex|cytoplasmic dynein complex|microtubule associated complex|motor activity|ATPase activity, coupled|protein binding>
FBtr0077161	lama	lamina ancestor [Source:FlyBase gene name;Acc:FBgn1631]	10.4955	85.5512	3.02702	1.64827e-05	0.000300868	1	1	1	inter-male aggressive behavior|imaginal disc development|extracellular region|molecular_function>
FBtr0071108	Gclc	Glutamate-cysteine ligase catalytic subunit [Source:FlyBase gene name;Acc:FBgn4319]	8.27806	29.912	1.85336	0.330342	0.708226	0	1	1	response to DNA damage stimulus|glutathione biosynthetic process|glutathione metabolic process|glutathione biosynthetic process|perinuclear region of cytoplasm|nucleus|glutamate-cysteine ligase complex|glutamate-cysteine ligase complex|protein binding|glutamate-cysteine ligase activity|glutamate-cysteine ligase activity|glutamate-cysteine ligase activity>
FBtr0071109	CG2258		104.269	89.0586	-0.227489	0.564538	0.922998	0	1	0	protein binding|protein binding>
FBtr0071110	CG2258		147.197	88.4975	-0.734037	0.369915	0.751919	0	1	0	protein binding|protein binding>
FBtr0071111	CG2258		24.8355	44.6824	0.847304	0.10663	0.352895	0	1	0	protein binding|protein binding>
FBtr0071112	Ubc-E2H	Ubc-E2H [Source:FlyBase gene name;Acc:FBgn29996]	2670.32	2108.16	-0.341023	0.167796	0.474803	0	1	1	lateral inhibition|ubiquitin-protein ligase activity|acid-amino acid ligase activity>
FBtr0071113	Ubc-E2H	Ubc-E2H [Source:FlyBase gene name;Acc:FBgn29996]	1288.8	919.658	-0.486858	0.220278	0.560647	0	1	1	lateral inhibition|ubiquitin-protein ligase activity|acid-amino acid ligase activity>
FBtr0071114	Ubc-E2H	Ubc-E2H [Source:FlyBase gene name;Acc:FBgn29996]	2052.48	1687.37	-0.282589	0.30321	0.675866	0	1	1	lateral inhibition|ubiquitin-protein ligase activity|acid-amino acid ligase activity>
FBtr0071116	CG2254		20.088	5.23713	-1.93948	0.0684025	0.259603	0	1	0	metabolic process|lipid particle|oxidoreductase activity|nucleotide binding>
FBtr0071117	Upf2	Upf2 [Source:FlyBase gene name;Acc:FBgn29992]	668.216	448.595	-0.574901	0.0467884	0.198348	0	1	1	neuromuscular synaptic transmission|nuclear-transcribed mRNA catabolic process, nonsense-mediated decay|nuclear-transcribed mRNA catabolic process, nonsense-mediated decay|synapse organization|DNA binding|RNA binding|binding|protein binding>
FBtr0071118	fs(1)h	female sterile (1) homeotic [Source:FlyBase gene name;Acc:FBgn4656]	522.027	332.201	-0.65207	0.0301152	0.143057	1	1	1	terminal region determination|regulation of transcription from RNA polymerase II promoter|negative regulation of transcription, DNA-dependent|imaginal disc-derived wing morphogenesis|protein kinase activity|DNA binding|protein binding>
FBtr0071119	fs(1)h	female sterile (1) homeotic [Source:FlyBase gene name;Acc:FBgn4656]	1676.66	1237.75	-0.437864	0.104287	0.347376	0	1	1	terminal region determination|regulation of transcription from RNA polymerase II promoter|negative regulation of transcription, DNA-dependent|imaginal disc-derived wing morphogenesis|protein kinase activity|DNA binding|protein binding>
FBtr0113360	CG30118		67.8655	548.678	3.01521	1.15307e-09	8.23233e-08	1	1	1
FBtr0339699	#N/A	#N/A	7.17685	57.4134	2.99996	5.3882e-05	0.000823513	1	1	0
FBtr0071122	fs(1)h	female sterile (1) homeotic [Source:FlyBase gene name;Acc:FBgn4656]	11.5916	2.41499	-2.26299	0.232577	0.578914	0	0	1	terminal region determination|regulation of transcription from RNA polymerase II promoter|negative regulation of transcription, DNA-dependent|imaginal disc-derived wing morphogenesis|protein kinase activity|DNA binding|protein binding>
FBtr0071123	CG2233		29.0151	10.966	-1.40376	0.368721	0.750986	0	1	0
FBtr0071124	CG15333		0.542819	0	-1000000	0.846128	1	0	0	0	biological_process|cellular_component|molecular_function>
FBtr0071125	sws	swiss cheese [Source:FlyBase gene name;Acc:FBgn3656]	953.513	1077.89	0.176891	0.504348	0.878219	0	1	0	sensory perception of smell|glial cell apoptotic process|phosphatidylcholine metabolic process|lipid metabolic process|phosphatidylcholine metabolic process|membrane lipid metabolic process|neuron apoptotic process|cellular membrane organization|brain development|lysophospholipase activity>
FBtr0079869	IP3K1	Inositol 1,4,5-triphosphate kinase 1 [Source:FlyBase gene name;Acc:FBgn32147]	21.9156	174.092	2.98982	1.28819e-08	6.60844e-07	1	1	0	response to oxidative stress|inositol-1,4,5-trisphosphate 3-kinase activity|inositol-1,4,5-trisphosphate 3-kinase activity>
FBtr0071127	CG15332		0.480901	0.26639	-0.8522	0.911296	1	0	0	0	biological_process|cellular_component|molecular_function>
FBtr0071129	l(1)G0193	lethal (1) G193 [Source:FlyBase gene name;Acc:FBgn2728]	1259.14	1006.91	-0.322493	0.197567	0.525191	0	1	0
FBtr0071130	l(1)G0193	lethal (1) G193 [Source:FlyBase gene name;Acc:FBgn2728]	266.35	228.324	-0.222243	0.442094	0.825131	0	1	0
FBtr0071131	CG10778		64.2139	108.845	0.761315	0.282545	0.648976	0	1	1	phagocytosis, engulfment|transferase activity, transferring alkyl or aryl (other than methyl) groups>
FBtr0075384	CG4842		5.26702	41.198	2.96752	0.00119607	0.0107792	1	1	1	oxidation-reduction process|metabolic process|nucleotide binding|oxidoreductase activity|alcohol dehydrogenase (NAD) activity>
FBtr0071133	hdm	hold'em [Source:FlyBase gene name;Acc:FBgn29977]	0.651973	0.504472	-0.370039	0.994546	1	0	0	0	reciprocal meiotic recombination|cellular_component>
FBtr0071134	dpr14	dpr14 [Source:FlyBase gene name;Acc:FBgn29974]	0.278102	0	-1000000	0.88146	1	0	0	0	sensory perception of chemical stimulus|protein binding>
FBtr0071135	RpS6	Ribosomal protein S6 [Source:FlyBase gene name;Acc:FBgn261592]	14503.9	11106	-0.385095	0.0548009	0.221396	0	1	1	mitotic spindle elongation|centrosome duplication|immune response|mitotic spindle organization|translation|translation|translation|cytosolic small ribosomal subunit|cytosolic small ribosomal subunit|ribosome|ribosome|lipid particle|ribosome|intracellular|structural constituent of ribosome|structural constituent of ribosome|structural constituent of ribosome>
FBtr0071136	RpS6	Ribosomal protein S6 [Source:FlyBase gene name;Acc:FBgn261592]	38.3447	24.6	-0.640372	0.387891	0.771674	0	1	1	mitotic spindle elongation|centrosome duplication|immune response|mitotic spindle organization|translation|translation|translation|cytosolic small ribosomal subunit|cytosolic small ribosomal subunit|ribosome|ribosome|lipid particle|ribosome|intracellular|structural constituent of ribosome|structural constituent of ribosome|structural constituent of ribosome>
FBtr0071140	CG18624		416.145	413.625	-0.00876214	0.799589	1	0	1	0	mitochondrial electron transport, NADH to ubiquinone|mitochondrial respiratory chain complex I|mitochondrion|NADH dehydrogenase activity|NADH dehydrogenase activity>
FBtr0071141	CG18624		32.6297	19.9376	-0.710696	0.381336	0.765276	0	1	0	mitochondrial electron transport, NADH to ubiquinone|mitochondrial respiratory chain complex I|mitochondrion|NADH dehydrogenase activity|NADH dehydrogenase activity>
FBtr0071142	Nek2	Nek2 [Source:FlyBase gene name;Acc:FBgn2997]	622.188	661.303	0.0879611	0.78742	1	0	1	0	protein phosphorylation|protein phosphorylation|mitosis|signal transduction by phosphorylation|regulation of mitosis|midbody|centrosome|protein serine/threonine kinase activity|protein serine/threonine kinase activity|ATP binding|protein kinase activity|receptor signaling protein serine/threonine kinase activity>
FBtr0070721	CG6927		249.73	1952.45	2.96684	2.69889e-24	3.77262e-21	1	1	1	ion transport|transport|postsynaptic membrane|glycine-gated chloride channel complex|integral to membrane|membrane|extracellular ligand-gated ion channel activity|extracellular-glycine-gated chloride channel activity>
FBtr0071145	41609	defective chorion 1 [Source:FlyBase gene name;Acc:FBgn427]	0.109488	0.2325	1.08645	1	1	0	0	0	chorion-containing eggshell formation|chorion-containing eggshell formation|eggshell chorion assembly|eggshell chorion assembly|chorion-containing eggshell formation|chorion|extracellular region|extracellular region|structural constituent of chorion>
FBtr0071146	41609	defective chorion 1 [Source:FlyBase gene name;Acc:FBgn427]	0	0	NA	NA	NA	0	0	0	chorion-containing eggshell formation|chorion-containing eggshell formation|eggshell chorion assembly|eggshell chorion assembly|chorion-containing eggshell formation|chorion|extracellular region|extracellular region|structural constituent of chorion>
FBtr0071147	41609	defective chorion 1 [Source:FlyBase gene name;Acc:FBgn427]	0	0	NA	NA	NA	0	0	0	chorion-containing eggshell formation|chorion-containing eggshell formation|eggshell chorion assembly|eggshell chorion assembly|chorion-containing eggshell formation|chorion|extracellular region|extracellular region|structural constituent of chorion>
FBtr0071150	CG10920		0	0	NA	NA	NA	0	0	0	mitochondrion|transmembrane transporter activity>
FBtr0091710	PGRP-LD	Peptidoglycan recognition protein LD [Source:FlyBase gene name;Acc:FBgn26458]	14.5333	113.478	2.96498	4.41183e-07	1.37851e-05	1	1	0	immune response|peptidoglycan catabolic process|integral to plasma membrane|integral to membrane|zinc ion binding|N-acetylmuramoyl-L-alanine amidase activity|peptidoglycan binding>
FBtr0071152	CG2116		664	605.981	-0.13191	0.542354	0.905549	0	1	0	intracellular|nucleic acid binding|zinc ion binding>
FBtr0071153	CG10958		29.6909	9.52822	-1.63974	0.0406681	0.179092	0	1	0	biological_process|cellular_component|molecular_function>
FBtr0334073	CG8001		6.92089	54.0263	2.96463	0.000134436	0.00177725	1	1	1
FBtr0300617	bon	bonus [Source:FlyBase gene name;Acc:FBgn2397]	103.666	808.38	2.96309	3.07929e-19	2.15218e-16	1	1	1	chromatin organization|neuron development|dendrite morphogenesis|peripheral nervous system development|axon guidance|nucleus|nucleus|intracellular|chromatin binding|zinc ion binding|transcription coactivator activity|protein binding>
FBtr0301516	Pkc98E	Protein C kinase 98E [Source:FlyBase gene name;Acc:FBgn393]	8.53604	66.5019	2.96176	0.000308125	0.0035128	1	1	1	Golgi organization|response to ethanol|intracellular signal transduction|protein phosphorylation|protein phosphorylation|protein phosphorylation|negative regulation of cell proliferation|lipid particle organization|protein serine/threonine kinase activity|ATP binding|protein kinase C activity|protein serine/threonine kinase activity|protein kinase activity|calcium-dependent protein kinase C activ…
FBtr0071160	CG15337		0	0	NA	NA	NA	0	0	0
FBtr0072702	Psa	Puromycin sensitive aminopeptidase [Source:FlyBase gene name;Acc:FBgn261243]	5.71963	44.4861	2.95936	0.00127602	0.0113382	1	1	0	proteolysis|zinc ion binding|metallopeptidase activity|aminopeptidase activity|aminopeptidase activity>
FBtr0084506	KrT95D	Krueppel target at 95D [Source:FlyBase gene name;Acc:FBgn2647]	24.0906	187.217	2.95817	9.7734e-09	5.2333e-07	1	1	1
FBtr0343770	#N/A	#N/A	8.44175	65.5364	2.95668	6.41906e-05	0.00095083	1	1	0
FBtr0076181	CG6163		5.69654	44.2029	2.95598	0.000217898	0.00265588	1	1	1
FBtr0071170	CG1632		9.70397	1.46182	-2.73081	0.133631	0.409498	0	0	0	proteolysis|serine-type endopeptidase activity|low-density lipoprotein receptor activity|protein binding>
FBtr0071171	CG1636		657.058	507.761	-0.371872	0.175121	0.487184	0	1	0
FBtr0071173	CG1387		5.66344	0.223454	-4.66363	0.126996	0.395887	0	0	0
FBtr0071174	CG10555		1140.51	969.032	-0.235058	0.399348	0.783282	0	1	1
FBtr0071175	CG11190		1138.77	753.401	-0.595983	0.0218214	0.112382	1	1	1	attachment of GPI anchor to protein|endoplasmic reticulum|GPI-anchor transamidase complex|integral to membrane>
FBtr0071176	CG15345		322.79	335.463	0.055556	0.806978	1	0	1	0
FBtr0071178	CG15343		8.7603	5.48193	-0.676297	0.611925	0.953517	0	1	0	oxidation-reduction process|pyridoxal phosphate biosynthetic process|pyridoxine biosynthetic process|pyridoxamine-phosphate oxidase activity|FMN binding>
FBtr0071179	Corp	Companion of reaper [Source:FlyBase gene name;Acc:FBgn328]	180.591	280.508	0.635317	0.444425	0.827116	0	1	0
FBtr0071180	ND75	NADH:ubiquinone reductase 75kD subunit precursor [Source:FlyBase gene name;Acc:FBgn17566]	320.592	252.18	-0.346282	0.345547	0.726346	0	1	0	ATP synthesis coupled electron transport|oxidation-reduction process|mitochondrion|mitochondrial respiratory chain complex I|respiratory chain|membrane|iron-sulfur cluster binding|NADH dehydrogenase (ubiquinone) activity|electron carrier activity|NADH dehydrogenase activity|oxidoreductase activity, acting on NAD(P)H|NADH dehydrogenase (ubiquinone) activity|oxidoreductase activity>
FBtr0071181	ND75	NADH:ubiquinone reductase 75kD subunit precursor [Source:FlyBase gene name;Acc:FBgn17566]	525.318	430.962	-0.285631	0.299084	0.670611	0	1	0	ATP synthesis coupled electron transport|oxidation-reduction process|mitochondrion|mitochondrial respiratory chain complex I|respiratory chain|membrane|iron-sulfur cluster binding|NADH dehydrogenase (ubiquinone) activity|electron carrier activity|NADH dehydrogenase activity|oxidoreductase activity, acting on NAD(P)H|NADH dehydrogenase (ubiquinone) activity|oxidoreductase activity>
FBtr0071183	sni	sniffer [Source:FlyBase gene name;Acc:FBgn326]	105.499	167.13	0.663738	0.0990132	0.334779	0	1	0	metabolic process|nucleotide binding|oxidoreductase activity|carbonyl reductase (NADPH) activity>
FBtr0071184	slpr	slipper [Source:FlyBase gene name;Acc:FBgn318]	66.5956	141.495	1.08725	0.13568	0.413484	0	1	0	imaginal disc fusion, thorax closure|positive regulation of JNK cascade|dorsal appendage formation|imaginal disc-derived male genitalia morphogenesis|JNK cascade|JNK cascade|protein phosphorylation|protein phosphorylation|dorsal closure|dorsal closure|protein phosphorylation|cellular response to ethanol|imaginal disc-derived female genitalia morphogenesis|activation of JNKK activity|activation of…
FBtr0071185	CG2278		0	0	NA	NA	NA	0	0	0
FBtr0071186	Or7a	Odorant receptor 7a [Source:FlyBase gene name;Acc:FBgn316]	1.36008	0	-1000000	0.627953	0.961968	0	0	0	sensory perception of smell|sensory perception of smell|response to stimulus|membrane|integral to membrane|odorant binding|olfactory receptor activity|olfactory receptor activity|olfactory receptor activity|olfactory receptor activity>
FBtr0071187	CG10761		1.97707	0.223454	-3.14531	0.509708	0.882035	0	0	0
FBtr0071188	Traf6	TNF-receptor-associated factor 6 [Source:FlyBase gene name;Acc:FBgn26318]	499.584	505.835	0.0179394	0.889526	1	0	1	0	protein ubiquitination|Toll signaling pathway|innate immune response|defense response|signal transduction|dorsal closure|regulation of I-kappaB kinase/NF-kappaB cascade|stress-activated protein kinase signaling cascade|cell death|intracellular|ubiquitin-protein ligase activity|protein binding|zinc ion binding|protein binding>
FBtr0071189	Gbeta5	Gbeta5 [Source:FlyBase gene name;Acc:FBgn311]	23.7734	28.1139	0.241933	0.882972	1	0	1	0	G-protein coupled receptor signaling pathway|heterotrimeric G-protein complex|heterotrimeric G-protein complex|GTPase activity|protein binding>
FBtr0079531	CG7231		8.0003	61.8354	2.95031	0.000164471	0.00210211	1	1	1
FBtr0071191	CG17982		116.394	108.116	-0.106436	0.793327	1	0	1	0
FBtr0071192	Smox	Smad on X [Source:FlyBase gene name;Acc:FBgn258]	0.312288	31.8149	6.67068	0.0559821	0.224931	1	1	1	neuron development|dendrite morphogenesis|regulation of mitotic cell cycle|mushroom body development|imaginal disc-derived wing morphogenesis|axon guidance|regulation of transcription, DNA-dependent|transforming growth factor beta receptor signaling pathway|transcription factor complex|intracellular|protein binding|sequence-specific DNA binding transcription factor activity|transforming growth fa…
FBtr0071193	cyr	cypher [Source:FlyBase gene name;Acc:FBgn31]	5.11047	0.55299	-3.20813	0.252599	0.608285	0	0	0	epithelial cell morphogenesis|integral to membrane|molecular_function>
FBtr0071194	CG2260		557.077	443.822	-0.327895	0.296208	0.666411	0	1	0	neurogenesis|protein binding>
FBtr0071197	CG1440		1122.5	1083.39	-0.0511706	0.935619	1	0	1	1	proteolysis|cysteine-type endopeptidase activity|cysteine-type endopeptidase activity>
FBtr0071198	Es2	Es2 [Source:FlyBase gene name;Acc:FBgn2356]	280.417	424.565	0.598413	0.0779997	0.284443	0	1	0	mRNA splicing, via spliceosome|nervous system development|catalytic step 2 spliceosome|nucleus|nucleus|sepiapterin reductase activity>
FBtr0071201	Cp7Fb	Chorion protein b at 7F [Source:FlyBase gene name;Acc:FBgn14465]	0.757172	0.2325	-1.70339	0.860962	1	0	0	0	chorion-containing eggshell formation|oxidation-reduction process|chorion|oxidoreductase activity>
FBtr0071202	Cp7Fc	Chorion protein c at 7F [Source:FlyBase gene name;Acc:FBgn14466]	0	0	NA	NA	NA	0	0	0	chorion-containing eggshell formation|chorion|molecular_function>
FBtr0071203	Cp36	Chorion protein 36 [Source:FlyBase gene name;Acc:FBgn359]	0	1.04625	1000000	0.73806	1	0	0	0	eggshell chorion assembly|eggshell chorion assembly|eggshell chorion assembly|oogenesis|vitelline membrane formation involved in chorion-containing eggshell formation|structural constituent of chorion|structural constituent of chorion>
FBtr0071204	Cp38	Chorion protein 38 [Source:FlyBase gene name;Acc:FBgn36]	0	0	NA	NA	NA	0	0	0	eggshell chorion assembly|structural constituent of chorion>
FBtr0076139	CG6084		34.4116	265.318	2.94676	7.23059e-12	1.02694e-09	1	1	1	oxidation-reduction process|oxidoreductase activity|alditol:NADP+ 1-oxidoreductase activity>
FBtr0071208	Nrg	Neuroglian [Source:FlyBase gene name;Acc:FBgn2968]	9.32995	3.46455	-1.4292	0.163197	0.466962	0	0	1	central complex development|axonogenesis|regulation of tube size, open tracheal system|dendrite morphogenesis|mushroom body development|mushroom body development|epidermal growth factor receptor signaling pathway|melanotic encapsulation of foreign target|septate junction assembly|neuron cell-cell adhesion|neuron cell-cell adhesion|neuron cell-cell adhesion|nerve maturation|axon ensheathment|imagi…
FBtr0306255	GlcAT-P	GlcAT-P [Source:FlyBase gene name;Acc:FBgn36144]	35.2652	271.405	2.94413	6.61114e-13	1.22787e-10	1	1	1	glycosphingolipid biosynthetic process|peripheral nervous system development|proteoglycan biosynthetic process|glycoprotein biosynthetic process|membrane|galactosylgalactosylxylosylprotein 3-beta-glucuronosyltransferase activity|galactosyl beta-1,3 N-acetylgalactosamine beta-1,3-glucuronosyltransferase activity|asioloorosomucoid beta-1,3-glucuronosyltransferase activity|N-acetyllactosamine beta-1…
FBtr0071212	Trf4-1		58.8107	74.4369	0.339941	0.337934	0.717671	0	1	1	ncRNA polyadenylation involved in polyadenylation-dependent ncRNA catabolic process|sister chromatid cohesion|nucleotidyltransferase activity|polynucleotide adenylyltransferase activity|DNA topoisomerase activity|DNA-directed DNA polymerase activity>
FBtr0071213	Trf4-1		810.584	606.293	-0.418947	0.0871155	0.306086	0	1	1	ncRNA polyadenylation involved in polyadenylation-dependent ncRNA catabolic process|sister chromatid cohesion|nucleotidyltransferase activity|polynucleotide adenylyltransferase activity|DNA topoisomerase activity|DNA-directed DNA polymerase activity>
FBtr0071214	CG12065		10.6831	14.7487	0.465262	0.488912	0.86463	0	0	0	nucleoside metabolic process|lateral inhibition|catalytic activity>
FBtr0071215	CG12065		0.680039	0.870766	0.356668	0.946943	1	0	0	0	nucleoside metabolic process|lateral inhibition|catalytic activity>
FBtr0071216	CG12065		8.19179	13.4997	0.720675	0.5061	0.878993	0	0	0	nucleoside metabolic process|lateral inhibition|catalytic activity>
FBtr0071217	CG12065		0.340019	0.158888	-1.09761	1	1	0	0	0	nucleoside metabolic process|lateral inhibition|catalytic activity>
FBtr0071218	CG12081		192.518	186.434	-0.0463336	0.946959	1	0	1	0
FBtr0071219	Crag	Calmodulin-binding protein related to a Rab3 GDP/GTP exchange protein [Source:FlyBase gene name;Acc:FBgn25864]	1692.8	985.614	-0.780317	0.00194647	0.0161956	1	1	1	asymmetric protein localization|basement membrane assembly|recycling endosome|cell cortex|guanyl-nucleotide exchange factor activity|guanyl-nucleotide exchange factor activity|calmodulin binding>
FBtr0071220	Crag	Calmodulin-binding protein related to a Rab3 GDP/GTP exchange protein [Source:FlyBase gene name;Acc:FBgn25864]	593.797	397.7	-0.578289	0.0839229	0.298701	0	1	1	asymmetric protein localization|basement membrane assembly|recycling endosome|cell cortex|guanyl-nucleotide exchange factor activity|guanyl-nucleotide exchange factor activity|calmodulin binding>
FBtr0302182	Sclp	Sclp [Source:FlyBase gene name;Acc:FBgn3357]	6.02396	46.3266	2.94306	6.15669e-05	0.000919143	1	1	0	muscle system process|muscle system process|cellular_component|molecular_function|protein binding>
FBtr0335409	#N/A	#N/A	36.9957	283.503	2.93793	4.33277e-11	4.89677e-09	1	1	0
FBtr0071223	Ogg1	Ogg1 [Source:FlyBase gene name;Acc:FBgn27864]	242.697	301.924	0.315028	0.372253	0.754651	0	1	0	response to DNA damage stimulus|DNA repair|nucleotide-excision repair|base-excision repair|nucleic acid phosphodiester bond hydrolysis|nucleus|DNA-(apurinic or apyrimidinic site) lyase activity|damaged DNA binding|oxidized purine nucleobase lesion DNA N-glycosylase activity|lyase activity|oxidized purine nucleobase lesion DNA N-glycosylase activity>
FBtr0071224	CG11294		3.87137	1.13932	-1.76467	0.733756	1	0	0	0	regulation of transcription, DNA-dependent|nucleus|nucleus|sequence-specific DNA binding|sequence-specific DNA binding transcription factor activity|sequence-specific DNA binding transcription factor activity>
FBtr0071225	Ppt1	Palmitoyl-protein thioesterase 1 [Source:FlyBase gene name;Acc:FBgn357]	265.353	251.338	-0.0782833	0.742542	1	0	1	0	determination of adult lifespan|endocytosis|protein depalmitoylation|cellular protein modification process|lysosome|lysosome|palmitoyl-(protein) hydrolase activity|palmitoyl-(protein) hydrolase activity|palmitoyl-(protein) hydrolase activity>
FBtr0071228	Caf1-180	Caf1-18 [Source:FlyBase gene name;Acc:FBgn354]	3204.8	2370.86	-0.434822	0.0785825	0.2859	0	1	1	nucleosome assembly|response to gamma radiation|double-strand break repair via homologous recombination|nucleus|chromatin assembly complex|chromatin assembly complex>
FBtr0071230	spirit	Serine Protease Immune Response Integrator [Source:FlyBase gene name;Acc:FBgn351]	0.109488	0.441922	2.01302	1	1	0	0	0	defense response to Gram-positive bacterium|defense response to Gram-negative bacterium|innate immune response|positive regulation of Toll signaling pathway|proteolysis|proteolysis|defense response to fungus|serine-type endopeptidase activity|serine-type endopeptidase activity>
FBtr0071231	spirit	Serine Protease Immune Response Integrator [Source:FlyBase gene name;Acc:FBgn351]	0.109488	0.441922	2.01302	1	1	0	0	0	defense response to Gram-positive bacterium|defense response to Gram-negative bacterium|innate immune response|positive regulation of Toll signaling pathway|proteolysis|proteolysis|defense response to fungus|serine-type endopeptidase activity|serine-type endopeptidase activity>
FBtr0071232	CG12111		0.34185	0	-1000000	0.872405	1	0	0	0	carbohydrate binding|carbohydrate binding>
FBtr0071233	CG12112		486.722	703.311	0.531064	0.181418	0.498012	0	1	0
FBtr0071234	IntS4	Integrator 4 [Source:FlyBase gene name;Acc:FBgn26679]	346.586	390.229	0.171106	0.625577	0.961397	0	1	0	neurogenesis|snRNA 3'-end processing|snRNA processing|snRNA processing|integrator complex|binding|molecular_function|protein binding>
FBtr0071235	PIP82	PIP82 [Source:FlyBase gene name;Acc:FBgn24943]	4.86671	1.45383	-1.74309	0.611772	0.953442	0	0	0	cellular response to light stimulus|cellular_component|molecular_function>
FBtr0071276	Moe	Moesin [Source:FlyBase gene name;Acc:FBgn11661]	29.1	222.787	2.93658	8.55181e-11	8.83765e-09	1	1	1	cytoskeleton organization|regulation of actin cytoskeleton organization|actin filament-based process|pole plasm assembly|establishment or maintenance of apical/basal cell polarity|olfactory behavior|rhabdomere development|actin cytoskeleton organization|oocyte anterior/posterior axis specification|protein localization|morphogenesis of an epithelium|establishment or maintenance of epithelial cell …
FBtr0071237	otu	ovarian tumor [Source:FlyBase gene name;Acc:FBgn323]	98.0275	157.106	0.680479	0.175874	0.488144	0	1	1	chromosome organization|germ cell development|germ cell development|oogenesis|germ-line sex determination|positive regulation of DNA endoreduplication|female germ-line sex determination|germ-line cyst formation|cytoplasm>
FBtr0071238	otu	ovarian tumor [Source:FlyBase gene name;Acc:FBgn323]	50.6921	95.3194	0.911009	0.0752594	0.277748	0	1	1	chromosome organization|germ cell development|germ cell development|oogenesis|germ-line sex determination|positive regulation of DNA endoreduplication|female germ-line sex determination|germ-line cyst formation|cytoplasm>
FBtr0071239	CG33223		4.54118	6.59877	0.539131	0.813389	1	0	0	0
FBtr0071240	CG12116		12.6399	7.609	-0.732208	0.785986	1	0	1	0	metabolic process|nucleotide binding|oxidoreductase activity|sepiapterin reductase activity>
FBtr0071241	Sptr	Sepiapterin reductase [Source:FlyBase gene name;Acc:FBgn1432]	352.729	474.888	0.429026	0.13542	0.413118	0	1	0	oxidation-reduction process|tetrahydrobiopterin biosynthetic process|metabolic process|nucleotide binding|sepiapterin reductase activity|oxidoreductase activity|sepiapterin reductase activity|sepiapterin reductase activity>
FBtr0071242	CG15347		52.7991	12.8767	-2.03575	0.0736309	0.273373	0	1	1
FBtr0071243	CG32713		0	0	NA	NA	NA	0	0	0	cellular_component|molecular_function|protein binding>
FBtr0077080	QC	Glutaminyl cyclase [Source:FlyBase gene name;Acc:FBgn52412]	142.275	1085.54	2.93167	6.56463e-21	6.01207e-18	1	1	0	proteolysis|peptidyl-pyroglutamic acid biosynthetic process, using glutaminyl-peptide cyclotransferase|extracellular region|peptidase activity|glutaminyl-peptide cyclotransferase activity|glutaminyl-peptide cyclotransferase activity>
FBtr0070955	CG4095		3.35556	25.5908	2.931	0.010297	0.0629552	1	1	0	fumarate metabolic process|tricarboxylic acid cycle|tricarboxylic acid cycle|mitochondrion|cytoplasm|tricarboxylic acid cycle enzyme complex|fumarate hydratase activity|lyase activity|fumarate hydratase activity|catalytic activity>
FBtr0077203	slgA	sluggish A [Source:FlyBase gene name;Acc:FBgn3423]	16.1599	123.124	2.92963	8.29094e-07	2.33015e-05	1	1	1	locomotory behavior|glutamate biosynthetic process|glutamate biosynthetic process|oxidation-reduction process|proline catabolic process to glutamate|proline catabolic process|glutamate biosynthetic process|proline catabolic process|proline catabolic process|proline catabolic process|phototaxis|mitochondrial matrix|mitochondrial matrix|mitochondrion|FAD binding|proline dehydrogenase activity|proli…
FBtr0074314	mthl1	methuselah-like 1 [Source:FlyBase gene name;Acc:FBgn3766]	39.3724	299.123	2.92548	6.06661e-12	8.70936e-10	1	1	0	response to stress|determination of adult lifespan|G-protein coupled receptor signaling pathway|cell surface receptor signaling pathway|G-protein coupled receptor signaling pathway|integral to membrane|integral to membrane|integral to membrane|membrane|G-protein coupled receptor activity|transmembrane signaling receptor activity|G-protein coupled receptor activity>
FBtr0336924	#N/A	#N/A	13.6255	103.432	2.9243	2.25974e-07	7.68457e-06	1	1	0
FBtr0071250	CG1785		665.925	793.378	0.252648	0.354052	0.735204	0	1	0	neurogenesis|cellular_component|molecular_function>
FBtr0071251	CG1789		464.342	420.808	-0.142025	0.585667	0.938163	0	1	0	rRNA processing|neurogenesis|translation|rRNA processing|small-subunit processome|small nucleolar ribonucleoprotein complex|molecular_function>
FBtr0071253	CG12075		46.553	5.83949	-2.99496	0.0569052	0.227133	0	1	1
FBtr0071254	CG12075		13.2114	10.1499	-0.38032	0.659905	0.979273	0	0	1
FBtr0071255	Rbm13	RNA-binding motif protein 13 [Source:FlyBase gene name;Acc:FBgn367]	679.268	724.932	0.0938648	0.771308	1	0	1	0	mitotic spindle elongation|neurogenesis|translation|ribosome|structural constituent of ribosome>
FBtr0071263	CG10962		37.3758	67.1103	0.844432	0.22084	0.561434	0	1	0	metabolic process|oxidoreductase activity, acting on the CH-OH group of donors, NAD or NADP as acceptor|nucleotide binding|oxidoreductase activity>
FBtr0071264	CG12662		0	2.9048	1000000	0.309018	0.681945	0	0	0
FBtr0071265	CG12661		0.289963	0.2325	-0.31864	1	1	0	0	0
FBtr0071266	e(r)	enhancer of rudimentary [Source:FlyBase gene name;Acc:FBgn11586]	307.064	505.046	0.717875	0.0324575	0.151474	1	1	0	regulation of transcription from RNA polymerase II promoter|pyrimidine nucleotide biosynthetic process|cell cycle|cellular_component>
FBtr0071267	e(r)	enhancer of rudimentary [Source:FlyBase gene name;Acc:FBgn11586]	16.1676	23.0113	0.509241	0.70464	1	0	1	0	regulation of transcription from RNA polymerase II promoter|pyrimidine nucleotide biosynthetic process|cell cycle|cellular_component>
FBtr0071268	CG1885		57.2283	101.985	0.83356	0.151619	0.444612	0	1	0	tetrapyrrole biosynthetic process|uroporphyrinogen-III synthase activity|lyase activity|uroporphyrinogen-III synthase activity>
FBtr0071269	Moe	Moesin [Source:FlyBase gene name;Acc:FBgn11661]	363.66	723.149	0.991704	0.00055962	0.00579678	1	1	1	cytoskeleton organization|regulation of actin cytoskeleton organization|actin filament-based process|pole plasm assembly|establishment or maintenance of apical/basal cell polarity|olfactory behavior|rhabdomere development|actin cytoskeleton organization|oocyte anterior/posterior axis specification|protein localization|morphogenesis of an epithelium|establishment or maintenance of epithelial cell …
FBtr0071270	Moe	Moesin [Source:FlyBase gene name;Acc:FBgn11661]	0	0.144356	1000000	1	1	0	0	1	cytoskeleton organization|regulation of actin cytoskeleton organization|actin filament-based process|pole plasm assembly|establishment or maintenance of apical/basal cell polarity|olfactory behavior|rhabdomere development|actin cytoskeleton organization|oocyte anterior/posterior axis specification|protein localization|morphogenesis of an epithelium|establishment or maintenance of epithelial cell …
FBtr0071271	Moe	Moesin [Source:FlyBase gene name;Acc:FBgn11661]	0.985394	0.276495	-1.83345	0.689312	0.993774	0	0	1	cytoskeleton organization|regulation of actin cytoskeleton organization|actin filament-based process|pole plasm assembly|establishment or maintenance of apical/basal cell polarity|olfactory behavior|rhabdomere development|actin cytoskeleton organization|oocyte anterior/posterior axis specification|protein localization|morphogenesis of an epithelium|establishment or maintenance of epithelial cell …
FBtr0076745	bip1	bip1 [Source:FlyBase gene name;Acc:FBgn26263]	4.86685	36.836	2.92006	0.00539703	0.0374744	1	1	1	biological_process|nucleic acid binding>
FBtr0071273	Moe	Moesin [Source:FlyBase gene name;Acc:FBgn11661]	28.6446	103.02	1.84659	0.247244	0.599794	0	1	1	cytoskeleton organization|regulation of actin cytoskeleton organization|actin filament-based process|pole plasm assembly|establishment or maintenance of apical/basal cell polarity|olfactory behavior|rhabdomere development|actin cytoskeleton organization|oocyte anterior/posterior axis specification|protein localization|morphogenesis of an epithelium|establishment or maintenance of epithelial cell …
FBtr0307527	slgA	sluggish A [Source:FlyBase gene name;Acc:FBgn3423]	16.4068	124.141	2.91961	0.000127766	0.00170434	1	1	1	locomotory behavior|glutamate biosynthetic process|glutamate biosynthetic process|oxidation-reduction process|proline catabolic process to glutamate|proline catabolic process|glutamate biosynthetic process|proline catabolic process|proline catabolic process|proline catabolic process|phototaxis|mitochondrial matrix|mitochondrial matrix|mitochondrion|FAD binding|proline dehydrogenase activity|proli…
FBtr0071275	Moe	Moesin [Source:FlyBase gene name;Acc:FBgn11661]	239.286	447.791	0.904094	0.00137434	0.0120945	1	1	1	cytoskeleton organization|regulation of actin cytoskeleton organization|actin filament-based process|pole plasm assembly|establishment or maintenance of apical/basal cell polarity|olfactory behavior|rhabdomere development|actin cytoskeleton organization|oocyte anterior/posterior axis specification|protein localization|morphogenesis of an epithelium|establishment or maintenance of epithelial cell …
FBtr0307552	CG2118		22.1726	167.291	2.91551	4.07851e-05	0.000650984	1	1	1	leucine metabolic process|metabolic process|mitochondrial matrix|metal ion binding|ATP binding|biotin carboxylase activity|methylcrotonoyl-CoA carboxylase activity|ligase activity|catalytic activity>
FBtr0071536	Treh	Trehalase [Source:FlyBase gene name;Acc:FBgn3748]	12.1525	91.3548	2.91023	0.000685499	0.00683159	1	1	1	trehalose metabolic process|trehalose metabolic process|anchored to plasma membrane|alpha,alpha-trehalase activity|trehalase activity|alpha,alpha-trehalase activity|alpha,alpha-trehalase activity>
FBtr0071278	Moe	Moesin [Source:FlyBase gene name;Acc:FBgn11661]	87.8896	198.418	1.17478	0.269087	0.631274	0	1	1	cytoskeleton organization|regulation of actin cytoskeleton organization|actin filament-based process|pole plasm assembly|establishment or maintenance of apical/basal cell polarity|olfactory behavior|rhabdomere development|actin cytoskeleton organization|oocyte anterior/posterior axis specification|protein localization|morphogenesis of an epithelium|establishment or maintenance of epithelial cell …
FBtr0071279	Lim1		18.2337	3.15607	-2.53041	0.0511981	0.211934	0	0	1	leg disc proximal/distal pattern formation|positive regulation of transcription, DNA-dependent|imaginal disc-derived leg morphogenesis|negative regulation of transcription, DNA-dependent|regulation of transcription, DNA-dependent|regulation of transcription, DNA-dependent|nucleus|nucleus|sequence-specific DNA binding|sequence-specific DNA binding transcription factor activity|zinc ion binding|seq…
FBtr0071280	l(1)G0020	lethal (1) G2 [Source:FlyBase gene name;Acc:FBgn2733]	112.597	64.4687	-0.804497	0.0374477	0.168458	0	1	0	neurogenesis|nucleus|N-acetyltransferase activity>
FBtr0071281	CG2004		285.634	160.741	-0.829429	0.00846128	0.0537229	1	1	1
FBtr0071284	HP1b	HP1b [Source:FlyBase gene name;Acc:FBgn382]	30.7453	21.7101	-0.502001	0.678424	0.988223	0	1	0	nucleus|chromatin binding>
FBtr0071285	APC4	Anaphase Promoting Complex 4 [Source:FlyBase gene name;Acc:FBgn5277]	129.388	155.546	0.265642	0.395672	0.779919	0	1	0	regulation of mitotic metaphase/anaphase transition|anaphase-promoting complex-dependent proteasomal ubiquitin-dependent protein catabolic process|anaphase-promoting complex|mRNA binding|protein binding>
FBtr0071286	CG32708		194.16	183.98	-0.077696	0.799803	1	0	1	0	neurogenesis|nucleotide binding|nucleic acid binding>
FBtr0071287	CG32706		17.7985	2.62311	-2.7624	0.0202998	0.106464	1	1	0	defense response to bacterium|biological_process|cellular_component|nucleotide binding|nucleic acid binding>
FBtr0071288	CG6999		1.45801	1.75451	0.267067	0.950358	1	0	0	0	regulation of alternative mRNA splicing, via spliceosome|nucleus|nucleotide binding|nucleic acid binding>
FBtr0332710	CG6928		25.2132	188.709	2.90391	3.42189e-09	2.12341e-07	1	1	1	sulfate transport|integral to membrane|transporter activity|sulfate transmembrane transporter activity|high affinity sulfate transmembrane transporter activity>
FBtr0071293	CG7039		288.699	400.566	0.472477	0.140966	0.423931	0	1	0	small GTPase mediated signal transduction|intracellular|GTPase activity|GTP binding>
FBtr0071294	AP-1gamma	AP-1gamma [Source:FlyBase gene name;Acc:FBgn389]	12.2972	44.0867	1.84201	0.159008	0.459719	0	1	0	compound eye development|intracellular protein transport|vesicle-mediated transport|vesicle coating|synaptic vesicle coating|neurotransmitter secretion|protein transport|clathrin adaptor complex|coated vesicle|synaptic vesicle|Golgi apparatus part|membrane coat|Golgi apparatus|protein transporter activity|binding>
FBtr0071295	AP-1gamma	AP-1gamma [Source:FlyBase gene name;Acc:FBgn389]	213.818	250.333	0.227469	0.425247	0.808572	0	1	0	compound eye development|intracellular protein transport|vesicle-mediated transport|vesicle coating|synaptic vesicle coating|neurotransmitter secretion|protein transport|clathrin adaptor complex|coated vesicle|synaptic vesicle|Golgi apparatus part|membrane coat|Golgi apparatus|protein transporter activity|binding>
FBtr0071296	AP-1gamma	AP-1gamma [Source:FlyBase gene name;Acc:FBgn389]	11.3671	41.7912	1.87833	0.134799	0.411792	0	1	0	compound eye development|intracellular protein transport|vesicle-mediated transport|vesicle coating|synaptic vesicle coating|neurotransmitter secretion|protein transport|clathrin adaptor complex|coated vesicle|synaptic vesicle|Golgi apparatus part|membrane coat|Golgi apparatus|protein transporter activity|binding>
FBtr0071297	AP-1gamma	AP-1gamma [Source:FlyBase gene name;Acc:FBgn389]	181.624	231.967	0.352965	0.293333	0.663051	0	1	0	compound eye development|intracellular protein transport|vesicle-mediated transport|vesicle coating|synaptic vesicle coating|neurotransmitter secretion|protein transport|clathrin adaptor complex|coated vesicle|synaptic vesicle|Golgi apparatus part|membrane coat|Golgi apparatus|protein transporter activity|binding>
FBtr0071298	AP-1gamma	AP-1gamma [Source:FlyBase gene name;Acc:FBgn389]	182.221	238.252	0.386802	0.214083	0.551488	0	1	0	compound eye development|intracellular protein transport|vesicle-mediated transport|vesicle coating|synaptic vesicle coating|neurotransmitter secretion|protein transport|clathrin adaptor complex|coated vesicle|synaptic vesicle|Golgi apparatus part|membrane coat|Golgi apparatus|protein transporter activity|binding>
FBtr0071299	CG7065		644.787	385.837	-0.74083	0.0068444	0.0453841	1	1	1	biological_process|cellular_component|molecular_function>
FBtr0071300	dalao	dalao [Source:FlyBase gene name;Acc:FBgn393]	2384.09	1748.56	-0.447273	0.0808809	0.291536	0	1	1	positive regulation of transcription, DNA-dependent|chromatin remodeling|chromatin remodeling|nucleus|chromatin remodeling complex|brahma complex|brahma complex|brahma complex|protein binding|DNA binding|transcription coactivator activity|protein binding>
FBtr0332478	CG2950		9.89907	73.7305	2.8969	5.45617e-06	0.0001163	1	1	1	RNA metabolic process|lateral inhibition|RNA binding>
FBtr0085584	Tpi	Triose phosphate isomerase [Source:FlyBase gene name;Acc:FBgn86355]	10.0026	74.4025	2.89498	1.40919e-05	0.000263013	1	1	1	determination of adult lifespan|metabolic process|glyceraldehyde-3-phosphate metabolic process|neurological system process|response to mechanical stimulus|Z disc|M band|triose-phosphate isomerase activity|triose-phosphate isomerase activity|triose-phosphate isomerase activity|triose-phosphate isomerase activity>
FBtr0071304	CG12057		4.33774	0.350107	-3.63108	0.230057	0.57545	0	0	0
FBtr0071305	CG12056		82.7562	85.6602	0.0497579	0.89609	1	0	1	0	biological_process|cellular_component|heme binding>
FBtr0071306	CG12106		225.518	296.403	0.394319	0.201982	0.532322	0	1	0	biological_process|cellular_component|molecular_function>
FBtr0071307	Obp8a	Odorant-binding protein 8a [Source:FlyBase gene name;Acc:FBgn313]	0.680039	0	-1000000	0.829938	1	0	0	0	sensory perception of chemical stimulus|odorant binding|odorant binding|odorant binding>
FBtr0071308	CG15368		0	0	NA	NA	NA	0	0	0
FBtr0071309	CG15369		10.4498	3.72271	-1.48905	0.737101	1	0	1	0	cysteine-type endopeptidase inhibitor activity|cysteine-type endopeptidase inhibitor activity>
FBtr0071310	CG15370		4.72789	2.14579	-1.13968	0.484419	0.861099	0	0	0
FBtr0071311	Gr8a	Gustatory receptor 8a [Source:FlyBase gene name;Acc:FBgn318]	0.608398	0	-1000000	0.789814	1	0	0	0	sensory perception of taste|sensory perception of taste|chemosensory behavior|response to insecticide|integral to membrane|integral to membrane|taste receptor activity>
FBtr0331547	CG6084		289.491	2152.13	2.89417	6.76529e-24	8.98396e-21	1	1	1	oxidation-reduction process|oxidoreductase activity|alditol:NADP+ 1-oxidoreductase activity>
FBtr0071314	CG17754		0.809863	0	-1000000	0.716805	1	0	0	0	phagocytosis, engulfment|protein binding>
FBtr0071315	CG17754		119.008	187.209	0.653594	0.0930787	0.320757	0	1	0	phagocytosis, engulfment|protein binding>
FBtr0071316	CG17754		0.139051	2.00885	3.85269	0.619705	0.958519	0	0	0	phagocytosis, engulfment|protein binding>
FBtr0071317	ric8a	ric8a [Source:FlyBase gene name;Acc:FBgn28292]	606.04	731.02	0.270499	0.310323	0.683631	0	1	0	asymmetric cell division|asymmetric neuroblast division|asymmetric protein localization|establishment of mitotic spindle localization|gastrulation involving germ band extension|establishment or maintenance of cell polarity|protein stabilization|cytoplasm|cytosol|guanyl-nucleotide exchange factor activity|guanyl-nucleotide exchange factor activity|G-protein alpha-subunit binding>
FBtr0071319	CG16892		535.308	626.204	0.226264	0.663863	0.980915	0	1	0
FBtr0071320	lz	lozenge [Source:FlyBase gene name;Acc:FBgn2576]	1.36867	0.707514	-0.951942	0.774874	1	0	0	0	positive regulation of transcription from RNA polymerase II promoter|positive regulation of transcription from RNA polymerase II promoter|positive regulation of transcription from RNA polymerase II promoter|larval lymph gland hemocyte differentiation|cell fate determination|R7 cell development|oogenesis|wound healing|compound eye development|compound eye development|hemopoiesis|defense response|r…
FBtr0071321	c12.2	c12.2 [Source:FlyBase gene name;Acc:FBgn4234]	48.1825	23.9736	-1.00706	0.093792	0.322546	0	1	0	biological_process|cellular_component|ATPase activity|ATP binding|nucleoside-triphosphatase activity|nucleotide binding|protein binding>
FBtr0071324	c12.1	c12.1 [Source:FlyBase gene name;Acc:FBgn4235]	905.785	741.4	-0.288917	0.284723	0.65223	0	1	0	mitotic spindle organization|mRNA splicing, via spliceosome|mRNA splicing, via spliceosome|catalytic step 2 spliceosome|precatalytic spliceosome|spliceosomal complex|molecular_function>
FBtr0071326	c11.1	c11.1 [Source:FlyBase gene name;Acc:FBgn4236]	185.609	328.199	0.822308	0.0202018	0.106099	1	1	1	biological_process|cellular_component|binding|molecular_function>
FBtr0071327	Cfp1		63.1425	103.806	0.717204	0.075307	0.277824	0	1	0	Set1C/COMPASS complex|DNA binding|zinc ion binding|protein binding>
FBtr0071328	CG17440		25.9798	41.0902	0.661405	0.545029	0.907889	0	1	0	zinc ion binding|protein binding>
FBtr0071329	Erk7	Extracellularly regulated kinase 7 [Source:FlyBase gene name;Acc:FBgn5273]	1.16587	0.260606	-2.16146	0.671585	0.984525	0	0	0	negative regulation of cell size|Golgi organization|protein phosphorylation|protein phosphorylation|negative regulation of protein secretion|cellular response to amino acid starvation|lipid particle organization|nuclear envelope|endoplasmic reticulum membrane|cytoplasm|protein serine/threonine kinase activity|ATP binding|MAP kinase activity|protein serine/threonine kinase activity|protein kinase …
FBtr0071331	amx	almondex [Source:FlyBase gene name;Acc:FBgn77]	7.05268	8.5199	0.272664	0.770472	1	0	0	0	mesoderm development|ectoderm development|ectodermal cell fate determination|plasma membrane|molecular_function>
FBtr0071332	mxc	multi sex combs [Source:FlyBase gene name;Acc:FBgn26789]	210.359	403.691	0.940397	0.00200274	0.0166014	1	1	1	hemocyte proliferation|hemopoiesis|lateral inhibition|neurogenesis|hemocyte differentiation|histone locus body|DNA binding|protein binding>
FBtr0071333	Ir8a	Ionotropic receptor 8a [Source:FlyBase gene name;Acc:FBgn5274]	1.27409	0	-1000000	0.526019	0.893428	0	0	0	sensory perception of smell|ion transport|detection of chemical stimulus involved in sensory perception|sensory dendrite|membrane|integral to membrane|plasma membrane|membrane|kainate selective glutamate receptor activity|ligand-gated ion channel activity|extracellular-glutamate-gated ion channel activity|ionotropic glutamate receptor activity>
FBtr0071334	CG12121		1819.3	1247.18	-0.54471	0.0411837	0.180823	0	1	1
FBtr0071335	t	tan [Source:FlyBase gene name;Acc:FBgn86367]	3.20649	0.525639	-2.60885	0.461894	0.843007	0	0	0	flight behavior|penicillin biosynthetic process|histamine biosynthetic process|histamine metabolic process|dopamine biosynthetic process|cuticle pigmentation|visual perception|cytosol|hydrolase activity|beta-alanyl-dopamine hydrolase activity|beta-alanyl-dopamine hydrolase activity|beta-alanyl-histamine hydrolase activity>
FBtr0071336	CG12119		1.41377	0.391388	-1.85288	0.757225	1	0	0	0	negative regulation of gene expression|nucleus|cytoplasm|histone deacetylase binding|protein binding>
FBtr0071338	su(r)	suppressor of rudimentary [Source:FlyBase gene name;Acc:FBgn8645]	34.6275	12.5292	-1.46662	0.189573	0.511727	0	1	0	oxidation-reduction process|'de novo' pyrimidine nucleobase biosynthetic process|UMP biosynthetic process|'de novo' pyrimidine nucleobase biosynthetic process|cytoplasm|iron-sulfur cluster binding|electron carrier activity|dihydroorotate oxidase activity|dihydroorotate dehydrogenase activity|dihydropyrimidine dehydrogenase (NADP+) activity|dihydropyrimidine dehydrogenase (NADP+) activity|dihydrou…
FBtr0071339	CG12118		31.3381	62.0423	0.985333	0.125483	0.392954	0	1	1	cobalamin metabolic process|mitochondrion>
FBtr0071155	CG2129		33.6304	249.763	2.89272	3.28395e-11	3.77569e-09	1	1	1	intracellular|nucleic acid binding|zinc ion binding>
FBtr0071341	CG12115		0.680039	0.2325	-1.54839	0.980581	1	0	0	0	biological_process|cellular_component|molecular_function>
FBtr0071342	Zpr1	Zpr1 [Source:FlyBase gene name;Acc:FBgn396]	349.985	397.335	0.183065	0.596285	0.944123	0	1	0	transcription from RNA polymerase I promoter|nucleolus|zinc ion binding>
FBtr0071343	CG9034		392.817	398.693	0.0214239	0.917043	1	0	1	0
FBtr0071344	Ost48	Oligosaccharyltransferase 48kD subunit [Source:FlyBase gene name;Acc:FBgn14868]	1560.09	1116.58	-0.482549	0.0406164	0.178924	0	1	1	Golgi organization|neurogenesis|protein N-linked glycosylation via asparagine|lipid particle organization|protein N-linked glycosylation|endoplasmic reticulum membrane|lipid particle|dolichyl-diphosphooligosaccharide-protein glycotransferase activity|dolichyl-diphosphooligosaccharide-protein glycotransferase activity>
FBtr0071345	His3.3B	Histone H3.3B [Source:FlyBase gene name;Acc:FBgn4828]	12347.9	9546.77	-0.371181	0.0875148	0.307164	0	1	1	nucleosome assembly|chromatin assembly or disassembly|male meiosis|nucleosome|nucleosome|DNA binding|DNA binding>
FBtr0071346	His3.3B	Histone H3.3B [Source:FlyBase gene name;Acc:FBgn4828]	121.313	54.8557	-1.14502	0.0249714	0.124314	1	1	1	nucleosome assembly|chromatin assembly or disassembly|male meiosis|nucleosome|nucleosome|DNA binding|DNA binding>
FBtr0071347	His3.3B	Histone H3.3B [Source:FlyBase gene name;Acc:FBgn4828]	169.522	82.5835	-1.03754	0.0274938	0.133591	1	1	1	nucleosome assembly|chromatin assembly or disassembly|male meiosis|nucleosome|nucleosome|DNA binding|DNA binding>
FBtr0072713	stet	stem cell tumor [Source:FlyBase gene name;Acc:FBgn2248]	133.535	983.714	2.88102	4.73351e-20	3.80961e-17	1	1	1	epidermal growth factor receptor signaling pathway|proteolysis|integral to membrane|integral to membrane|plasma membrane|serine-type peptidase activity|serine-type endopeptidase activity|calcium ion binding>
FBtr0071349	fend	forked end [Source:FlyBase gene name;Acc:FBgn39]	1050.35	984.381	-0.0935878	0.93371	1	0	1	0	motor neuron axon guidance|plasma membrane>
FBtr0071350	Bx42	Bx42 [Source:FlyBase gene name;Acc:FBgn4856]	1352.97	1178.74	-0.198889	0.251479	0.606687	0	1	1	embryonic development via the syncytial blastoderm|eye-antennal disc development|mRNA splicing, via spliceosome|mRNA splicing, via spliceosome|nuclear chromatin|catalytic step 2 spliceosome|precatalytic spliceosome|nucleus|spliceosomal complex>
FBtr0071351	CG7766		12.802	9.27022	-0.465694	0.766762	1	0	0	1	polysaccharide metabolic process|glycogen metabolic process|glycogen metabolic process|phosphorylase kinase complex|phosphorylase kinase regulator activity|hydrolase activity, hydrolyzing O-glycosyl compounds|calmodulin binding>
FBtr0071352	CG7766		35.7454	28.8094	-0.311219	0.792115	1	0	1	1	polysaccharide metabolic process|glycogen metabolic process|glycogen metabolic process|phosphorylase kinase complex|phosphorylase kinase regulator activity|hydrolase activity, hydrolyzing O-glycosyl compounds|calmodulin binding>
FBtr0071353	CG7246		487.403	463.109	-0.0737644	0.735881	1	0	1	0	neurogenesis|RNA processing|intracellular>
FBtr0071356	CG10970		0	0.2325	1000000	1	1	0	0	0
FBtr0071357	CG15365		4.38415	1.80881	-1.27725	0.608306	0.951902	0	0	0	membrane|cytoplasm>
FBtr0071358	BCL7-like	BCL7-like [Source:FlyBase gene name;Acc:FBgn26149]	835.356	1126.06	0.430823	0.113749	0.368377	0	1	1	biological_process|cellular_component|molecular_function>
FBtr0071360	RpS28b	Ribosomal protein S28b [Source:FlyBase gene name;Acc:FBgn3136]	12879.5	11036.3	-0.222821	0.231255	0.576759	0	1	1	translation|rRNA export from nucleus|cytosolic small ribosomal subunit|lipid particle|ribosome|intracellular|structural constituent of ribosome|structural constituent of ribosome>
FBtr0075393	mbf1	multiprotein bridging factor 1 [Source:FlyBase gene name;Acc:FBgn262732]	60.7235	447.116	2.88032	1.99195e-16	8.13911e-14	1	1	1	central nervous system development|central nervous system development|positive regulation of transcription from RNA polymerase II promoter|dendrite morphogenesis|open tracheal system development|open tracheal system development|nucleus|cytoplasm|sequence-specific DNA binding|methyl-CpG binding|protein binding, bridging|transcription coactivator activity|transcription coactivator activity>
FBtr0330137	mbf1	multiprotein bridging factor 1 [Source:FlyBase gene name;Acc:FBgn262732]	60.7235	447.116	2.88032	1.99195e-16	8.13911e-14	1	1	1	central nervous system development|central nervous system development|positive regulation of transcription from RNA polymerase II promoter|dendrite morphogenesis|open tracheal system development|open tracheal system development|nucleus|cytoplasm|sequence-specific DNA binding|methyl-CpG binding|protein binding, bridging|transcription coactivator activity|transcription coactivator activity>
FBtr0071363	Gga	Golgi-localized, gamma-adaptin ear containing, ARF binding protein [Source:FlyBase gene name;Acc:FBgn3141]	734.432	728.624	-0.0114552	0.97698	1	0	1	0	intracellular protein transport|vesicle-mediated transport|post-Golgi vesicle-mediated transport|post-Golgi vesicle-mediated transport|perinuclear region of cytoplasm|clathrin adaptor complex|cytoplasm|cytosol|Golgi apparatus part|intracellular|trans-Golgi network|protein binding|clathrin heavy chain binding>
FBtr0071366	Aats-lys	Lysyl-tRNA synthetase [Source:FlyBase gene name;Acc:FBgn2784]	1787.41	1648.18	-0.116995	0.496943	0.870888	0	1	0	lysyl-tRNA aminoacylation|tRNA aminoacylation for protein translation|lysyl-tRNA aminoacylation|lysyl-tRNA aminoacylation|microtubule associated complex|cytoplasm|nucleic acid binding|ATP binding|lysine-tRNA ligase activity|aminoacyl-tRNA ligase activity|lysine-tRNA ligase activity|lysine-tRNA ligase activity|nucleotide binding>
FBtr0071367	Aats-lys	Lysyl-tRNA synthetase [Source:FlyBase gene name;Acc:FBgn2784]	61.5435	28.0811	-1.13201	0.254846	0.611757	0	1	0	lysyl-tRNA aminoacylation|tRNA aminoacylation for protein translation|lysyl-tRNA aminoacylation|lysyl-tRNA aminoacylation|microtubule associated complex|cytoplasm|nucleic acid binding|ATP binding|lysine-tRNA ligase activity|aminoacyl-tRNA ligase activity|lysine-tRNA ligase activity|lysine-tRNA ligase activity|nucleotide binding>
FBtr0071368	Lst8		437.323	611.527	0.483717	0.0908843	0.315323	0	1	0	biological_process|heterotrimeric G-protein complex|GTPase activity|protein binding>
FBtr0076393	alphaTub67C	alpha-Tubulin at 67C [Source:FlyBase gene name;Acc:FBgn874]	383.922	2813.81	2.87364	8.06404e-19	5.22373e-16	1	1	1	central nervous system development|GTP catabolic process|protein polymerization|centrosome duplication|microtubule-based process|microtubule-based movement|embryo development|mitotic spindle organization|neurogenesis|peripheral nervous system development|microtubule-based process|sperm aster formation|pronuclear migration|female pronucleus assembly|embryo development ending in birth or egg hatchi…
FBtr0071372	l(1)G0320	lethal (1) G32 [Source:FlyBase gene name;Acc:FBgn28327]	140.646	348.381	1.3086	0.143349	0.42859	0	1	0	fusome|lipid particle|endoplasmic reticulum|signal recognition particle receptor complex|signal sequence binding>
FBtr0071373	CG32700		2.3856	0.525639	-2.18221	0.625686	0.961397	0	0	0	oxidation-reduction process|oxidoreductase activity>
FBtr0071374	CG32700		2.3856	0.525639	-2.18221	0.625686	0.961397	0	0	0	oxidation-reduction process|oxidoreductase activity>
FBtr0087684	CG33156		144.589	1059.01	2.87269	2.04733e-20	1.69922e-17	1	1	0	metabolic process|NADP biosynthetic process|NAD+ kinase activity>
FBtr0071381	Sp1	Sp1 [Source:FlyBase gene name;Acc:FBgn2378]	0.608065	0.144356	-2.07459	0.861828	1	0	0	0	imaginal disc-derived leg morphogenesis|regulation of transcription, DNA-dependent|nucleus|intracellular|sequence-specific DNA binding|sequence-specific DNA binding transcription factor activity|sequence-specific DNA binding transcription factor activity|zinc ion binding>
FBtr0071386	CG32698		0	6.13672	1000000	0.0613023	0.240208	1	0	0	extracellular region|zinc ion binding|lyase activity|carbonate dehydratase activity>
FBtr0071387	Ser7	Ser7 [Source:FlyBase gene name;Acc:FBgn19929]	0.340019	0	-1000000	0.931525	1	0	0	0	proteolysis|proteolysis|serine-type peptidase activity|serine-type endopeptidase activity|serine-type endopeptidase activity|serine-type endopeptidase activity>
FBtr0071388	CG1468		4.72561	1.85095	-1.35223	0.729202	1	0	0	0
FBtr0071389	CG9686		4.02246	2.52692	-0.670697	0.795373	1	0	0	0
FBtr0071390	CG9689		22.0363	4.57834	-2.26699	0.33381	0.712102	0	1	1
FBtr0071391	CG9691		10.6862	5.99778	-0.833244	0.568322	0.924711	0	1	0
FBtr0071392	CG9691		5.70699	5.50402	-0.0522457	0.896997	1	0	1	0
FBtr0071393	Idgf4	Imaginal disc growth factor 4 [Source:FlyBase gene name;Acc:FBgn26415]	2038	1736.32	-0.231121	0.340187	0.719922	0	1	0	imaginal disc development|chitin catabolic process|carbohydrate metabolic process|extracellular region|chitinase activity|hydrolase activity, hydrolyzing O-glycosyl compounds|imaginal disc growth factor receptor binding|cation binding>
FBtr0071394	Idgf4	Imaginal disc growth factor 4 [Source:FlyBase gene name;Acc:FBgn26415]	909.961	731.913	-0.314133	0.271558	0.634208	0	1	0	imaginal disc development|chitin catabolic process|carbohydrate metabolic process|extracellular region|chitinase activity|hydrolase activity, hydrolyzing O-glycosyl compounds|imaginal disc growth factor receptor binding|cation binding>
FBtr0071395	CG1986		1.7001	0.605237	-1.49005	0.894777	1	0	0	0	lipid metabolic process|lipoprotein lipase activity>
FBtr0071397	CG15247		2.6827	0.959366	-1.48353	0.749433	1	0	0	0
FBtr0071398	CG32695		1.0085	0.843212	-0.258249	0.998481	1	0	0	0
FBtr0071402	nej	nejire [Source:FlyBase gene name;Acc:FBgn261617]	2381.88	1211.18	-0.975688	0.000456081	0.00490407	1	1	1	locomotor rhythm|positive regulation of transcription from RNA polymerase II promoter|positive regulation of transcription from RNA polymerase II promoter|R3/R4 cell fate commitment|synapse assembly|compound eye development|hemopoiesis|compound eye morphogenesis|smoothened signaling pathway|smoothened signaling pathway|neurogenesis|Wnt receptor signaling pathway|glial cell migration|neurotransmit…
FBtr0071403	CG3106		24.6961	17.8839	-0.465625	0.688693	0.993158	0	1	0
FBtr0071404	l(1)G0232	lethal (1) G232 [Source:FlyBase gene name;Acc:FBgn28341]	105.405	162.919	0.628216	0.306611	0.679195	0	1	0	protein dephosphorylation|protein dephosphorylation|phagocytosis, engulfment|neurogenesis|peptidyl-tyrosine dephosphorylation|dephosphorylation|protein tyrosine phosphatase activity|protein tyrosine phosphatase activity|phosphatase activity|non-membrane spanning protein tyrosine phosphatase activity>
FBtr0071405	l(1)G0232	lethal (1) G232 [Source:FlyBase gene name;Acc:FBgn28341]	1875.56	1602.33	-0.227153	0.473242	0.851604	0	1	0	protein dephosphorylation|protein dephosphorylation|phagocytosis, engulfment|neurogenesis|peptidyl-tyrosine dephosphorylation|dephosphorylation|protein tyrosine phosphatase activity|protein tyrosine phosphatase activity|phosphatase activity|non-membrane spanning protein tyrosine phosphatase activity>
FBtr0071406	l(1)G0232	lethal (1) G232 [Source:FlyBase gene name;Acc:FBgn28341]	484.229	772.617	0.674066	0.34732	0.728685	0	1	0	protein dephosphorylation|protein dephosphorylation|phagocytosis, engulfment|neurogenesis|peptidyl-tyrosine dephosphorylation|dephosphorylation|protein tyrosine phosphatase activity|protein tyrosine phosphatase activity|phosphatase activity|non-membrane spanning protein tyrosine phosphatase activity>
FBtr0071407	l(1)G0232	lethal (1) G232 [Source:FlyBase gene name;Acc:FBgn28341]	32.3557	0.464999	-6.12065	0.0111118	0.0668144	1	0	0	protein dephosphorylation|protein dephosphorylation|phagocytosis, engulfment|neurogenesis|peptidyl-tyrosine dephosphorylation|dephosphorylation|protein tyrosine phosphatase activity|protein tyrosine phosphatase activity|phosphatase activity|non-membrane spanning protein tyrosine phosphatase activity>
FBtr0071408	CG1889		0	0	NA	NA	NA	0	0	0	signal transduction|receptor binding>
FBtr0071410	CG32694		1.12955	0	-1000000	0.66202	0.980078	0	0	0
FBtr0071411	CG32694		0.969217	1.60442	0.72716	1	1	0	0	0
FBtr0071412	CG32694		0.531264	0.758138	0.513032	1	1	0	0	0
FBtr0071157	CG10959		18.7074	135.91	2.86098	1.08427e-07	4.10216e-06	1	1	1	intracellular|nucleic acid binding|zinc ion binding>
FBtr0071419	Yp1	Yolk protein 1 [Source:FlyBase gene name;Acc:FBgn445]	2.01925	0	-1000000	0.358582	0.740329	0	0	0	lipid metabolic process|sex differentiation|sex differentiation|vitellogenesis|vitellogenesis|microtubule associated complex|lipid particle|structural molecule activity|catalytic activity>
FBtr0071420	Gr9a	Gr9a [Source:FlyBase gene name;Acc:FBgn52693]	0.278102	0	-1000000	0.88146	1	0	0	0	sensory perception of taste|sensory perception of taste|integral to membrane|integral to membrane|taste receptor activity>
FBtr0071421	CG15312		49.671	88.3972	0.831596	0.197232	0.524763	0	1	0	imaginal disc-derived wing morphogenesis|protein binding>
FBtr0071422	CG15312		0.669981	5.89128	3.13639	0.294493	0.664447	0	0	0	imaginal disc-derived wing morphogenesis|protein binding>
FBtr0071423	CG15312		89.6735	37.9465	-1.24071	0.0749694	0.276961	0	1	0	imaginal disc-derived wing morphogenesis|protein binding>
FBtr0071424	Yp2	Yolk protein 2 [Source:FlyBase gene name;Acc:FBgn5391]	0	0	NA	NA	NA	0	0	0	lipid metabolic process|oogenesis|neurogenesis|sex differentiation|sex differentiation|vitellogenesis|microtubule associated complex|lipid particle|structural molecule activity|catalytic activity>
FBtr0071429	CG1791		0	0	NA	NA	NA	0	0	0	signal transduction|receptor binding>
FBtr0071430	CG2972		346.955	474.133	0.450543	0.127455	0.396749	0	1	0
FBtr0071438	l(1)G0230	lethal (1) G23 [Source:FlyBase gene name;Acc:FBgn28342]	1712.65	1405.03	-0.285627	0.228126	0.572137	0	1	0	ATP synthesis coupled proton transport|proton transport|mitochondrion|lipid particle|proton-transporting ATP synthase complex, catalytic core F(1)|mitochondrial proton-transporting ATP synthase complex, catalytic core F(1)|proton-transporting ATPase activity, rotational mechanism|proton-transporting ATP synthase activity, rotational mechanism|hydrogen-exporting ATPase activity, phosphorylative me…
FBtr0071439	CG34408		96.5961	167.168	0.791262	0.0493307	0.206229	0	1	0	regulation of small GTPase mediated signal transduction|intracellular|GTPase activator activity>
FBtr0071441	CG2909		59.3066	93.8566	0.662265	0.179295	0.494178	0	1	0
FBtr0071444	CG17841		672.386	757.303	0.171581	0.629311	0.963055	0	1	0
FBtr0071445	CG2898		2.10382	0.276495	-2.92769	0.474964	0.853546	0	0	0
FBtr0071446	flw	flapwing [Source:FlyBase gene name;Acc:FBgn711]	3.78584	1.15631	-1.71108	0.410026	0.793972	0	0	0	female germline ring canal formation|instar larval development|muscle attachment|mesoderm development|protein dephosphorylation|protein dephosphorylation|chromosome segregation|cell adhesion|imaginal disc-derived wing morphogenesis|striated muscle tissue development|oocyte nucleus migration involved in oocyte dorsal/ventral axis specification|negative regulation of JNK cascade|ovarian nurse cell …
FBtr0071447	flw	flapwing [Source:FlyBase gene name;Acc:FBgn711]	723.445	662.33	-0.127335	0.574651	0.929425	0	1	0	female germline ring canal formation|instar larval development|muscle attachment|mesoderm development|protein dephosphorylation|protein dephosphorylation|chromosome segregation|cell adhesion|imaginal disc-derived wing morphogenesis|striated muscle tissue development|oocyte nucleus migration involved in oocyte dorsal/ventral axis specification|negative regulation of JNK cascade|ovarian nurse cell …
FBtr0071448	RabX2	RabX2 [Source:FlyBase gene name;Acc:FBgn32]	0.405599	0.348749	-0.217863	1	1	0	0	0	protein transport|small GTPase mediated signal transduction|GTPase activity|GTP binding>
FBtr0071449	Neb-cGP	Neb-cGP [Source:FlyBase gene name;Acc:FBgn83167]	1577.18	1740.29	0.141985	0.801097	1	0	1	0	regulation of growth|extracellular space|hormone activity>
FBtr0071450	CG2889		9.1931	11.5922	0.334536	0.718173	1	0	0	0	nucleus|intracellular|nucleic acid binding|zinc ion binding>
FBtr0071451	PPP4R2r	Protein phosphatase 4 regulatory subunit 2-related protein [Source:FlyBase gene name;Acc:FBgn328]	970.653	582.007	-0.737918	0.00106975	0.00983778	1	1	1	regulation of protein dephosphorylation|neurogenesis|mitotic cell cycle|protein phosphatase 4 complex|protein phosphatase regulator activity>
FBtr0071452	PPP4R2r	Protein phosphatase 4 regulatory subunit 2-related protein [Source:FlyBase gene name;Acc:FBgn328]	875.363	707.419	-0.307317	0.545198	0.907889	0	1	1	regulation of protein dephosphorylation|neurogenesis|mitotic cell cycle|protein phosphatase 4 complex|protein phosphatase regulator activity>
FBtr0071453	PPP4R2r	Protein phosphatase 4 regulatory subunit 2-related protein [Source:FlyBase gene name;Acc:FBgn328]	324.749	192.609	-0.753656	0.0221305	0.11371	0	1	1	regulation of protein dephosphorylation|neurogenesis|mitotic cell cycle|protein phosphatase 4 complex|protein phosphatase regulator activity>
FBtr0071458	CG32687		12.7656	3.89558	-1.71235	0.506956	0.879587	0	0	0
FBtr0071459	CG2887		3.21511	0.75633	-2.08778	0.45223	0.834253	0	0	0	response to heat|protein folding|heat shock protein binding|unfolded protein binding>
FBtr0071460	nocte	no circadian temperature entrainment [Source:FlyBase gene name;Acc:FBgn26171]	556.083	365.209	-0.606577	0.0589509	0.233335	0	1	0	entrainment of circadian clock|temperature compensation of the circadian clock>
FBtr0071461	nocte	no circadian temperature entrainment [Source:FlyBase gene name;Acc:FBgn26171]	1553.81	1404.72	-0.14553	0.713727	1	0	1	0	entrainment of circadian clock|temperature compensation of the circadian clock>
FBtr0071462	Or9a	Odorant receptor 9a [Source:FlyBase gene name;Acc:FBgn324]	2.46276	0	-1000000	0.293639	0.663498	0	0	0	sensory perception of smell|sensory perception of smell|response to stimulus|membrane|integral to membrane|odorant binding|olfactory receptor activity|olfactory receptor activity|olfactory receptor activity>
FBtr0071463	CG32683		1.23903	0.615139	-1.01023	0.935833	1	0	0	0
FBtr0071464	CG12640		0	0	NA	NA	NA	0	0	0
FBtr0083740	Dl	Delta [Source:FlyBase gene name;Acc:FBgn463]	31.1651	225.344	2.85412	0.000567454	0.00585509	1	1	1	dorsal/ventral pattern formation|Toll signaling pathway|Toll signaling pathway|positive regulation of transcription from RNA polymerase II promoter|positive regulation of transcription from RNA polymerase II promoter|negative regulation of gene expression|ectodermal cell fate specification|dorsal/ventral axis specification|ventral cord development|mesoderm development|positive regulation of trans…
FBtr0071466	CG32681		0.653804	0.111727	-2.54888	0.819843	1	0	0	0	biological_process|cellular_component|molecular_function>
FBtr0071467	CG32686		0	0	NA	NA	NA	0	0	0
FBtr0071468	CG32686		0	0	NA	NA	NA	0	0	0
FBtr0071469	CG32679		7.27969	0.960628	-2.92183	0.17415	0.48559	0	1	0	biological_process|extracellular region|molecular_function>
FBtr0071470	l(1)G0289	lethal (1) G289 [Source:FlyBase gene name;Acc:FBgn28331]	2883.15	2401.73	-0.263573	0.282042	0.64843	0	1	1
FBtr0071471	CG15306		1.31368	0	-1000000	0.564998	0.92323	0	0	0	positive regulation of JAK-STAT cascade|biological_process|molecular_function|protein binding>
FBtr0071472	Gip	GIP-like [Source:FlyBase gene name;Acc:FBgn1177]	507.015	826.286	0.704612	0.0132791	0.0768029	1	1	1	glyoxylate metabolic process|cellular_component|hydroxypyruvate isomerase activity>
FBtr0074296	CG9902		6.20124	44.8091	2.85316	0.00455421	0.0326201	1	1	1
FBtr0071484	Ipod	Interaction partner of Dnmt2 [Source:FlyBase gene name;Acc:FBgn3187]	44.476	67.1592	0.594558	0.928695	1	0	1	0	DNA methylation|cellular_component|molecular_function>
FBtr0071486	CG2962		98.2413	104.435	0.0882097	0.741701	1	0	1	0
FBtr0071487	CG15309		29.6223	80.9683	1.45067	0.0283895	0.136841	1	1	1	imaginal disc-derived wing morphogenesis|biological_process|cellular_component|molecular_function>
FBtr0071489	ZAP3		724.186	395.894	-0.871248	0.0013787	0.0121216	1	1	0
FBtr0071490	Rab9D	Rab GTPase 9D [Source:FlyBase gene name;Acc:FBgn6752]	0	0	NA	NA	NA	0	0	0	protein transport|small GTPase mediated signal transduction|GTPase activity|GTP binding>
FBtr0071491	CG2124		127.772	95.7408	-0.41637	0.253082	0.609283	0	1	0
FBtr0071492	CG2111		0	0	NA	NA	NA	0	0	0	phagocytosis, engulfment|proteolysis|zinc ion binding|metallopeptidase activity>
FBtr0071493	X11Lbeta	X11Lbeta [Source:FlyBase gene name;Acc:FBgn52677]	26.165	3.00173	-3.12377	0.00405824	0.0297468	1	0	0	beta-amyloid binding|protein binding>
FBtr0304713	CG5793		17.7327	126.919	2.83942	8.86817e-07	2.4637e-05	1	1	1	metabolic process|catalytic activity>
FBtr0071495	ras	raspberry [Source:FlyBase gene name;Acc:FBgn324]	32.9065	70.6857	1.10305	0.059304	0.234279	0	1	1	oogenesis|phagocytosis, engulfment|oxidation-reduction process|axon guidance|purine nucleotide biosynthetic process|GMP biosynthetic process|IMP dehydrogenase activity|oxidoreductase activity|IMP dehydrogenase activity|IMP dehydrogenase activity|catalytic activity|protein binding>
FBtr0071497	CG1826		909.03	944.831	0.0557279	0.782477	1	0	1	0
FBtr0071498	Atg8a	Autophagy-specific gene 8a [Source:FlyBase gene name;Acc:FBgn52672]	1703.68	1163.29	-0.550446	0.034286	0.158091	0	1	1	determination of adult lifespan|macroautophagy|regulation of protein ubiquitination|autophagic vacuole>
FBtr0071499	Tango5	Transport and Golgi organization 5 [Source:FlyBase gene name;Acc:FBgn52675]	16.9806	87.9069	2.37209	0.0188696	0.100918	1	1	1	Golgi organization|protein secretion|endoplasmic reticulum|molecular_function>
FBtr0071500	Tango5	Transport and Golgi organization 5 [Source:FlyBase gene name;Acc:FBgn52675]	185.809	373.258	1.00635	0.0394914	0.17554	1	1	1	Golgi organization|protein secretion|endoplasmic reticulum|molecular_function>
FBtr0071501	Tango5	Transport and Golgi organization 5 [Source:FlyBase gene name;Acc:FBgn52675]	85.8989	19.6229	-2.1301	0.0247868	0.123627	1	1	1	Golgi organization|protein secretion|endoplasmic reticulum|molecular_function>
FBtr0071502	Rph	Rabphilin [Source:FlyBase gene name;Acc:FBgn323]	3.68241	0.494463	-2.89672	0.370277	0.752282	0	0	0	synaptic vesicle exocytosis|synaptic vesicle endocytosis|intracellular protein transport|vesicle-mediated transport|neurotransmitter secretion|membrane|synaptic vesicle|synaptic vesicle|protein transporter activity|zinc ion binding|Rab GTPase binding|protein binding>
FBtr0071503	CG32676		869.55	1638.3	0.913858	0.000531071	0.00554715	1	1	1	cellular process|lateral inhibition|protein binding>
FBtr0071504	CG12637		0	0	NA	NA	NA	0	0	0	biological_process|cellular_component|molecular_function>
FBtr0071505	Rab9E	Rab GTPase 9E [Source:FlyBase gene name;Acc:FBgn52673]	0	0	NA	NA	NA	0	0	0	protein transport|small GTPase mediated signal transduction|GTPase activity|GTP binding>
FBtr0071506	CG9806		0	0	NA	NA	NA	0	0	0	proteolysis|zinc ion binding|metallopeptidase activity|aminopeptidase activity>
FBtr0071507	Rab9Db	Rab GTPase 9Db [Source:FlyBase gene name;Acc:FBgn3221]	0	0	NA	NA	NA	0	0	0	protein transport|small GTPase mediated signal transduction|GTP binding>
FBtr0071510	CG1628		0.139051	0.2325	0.741616	1	1	0	0	0	mitochondrial ornithine transport|amino acid transmembrane transport|mitochondrial inner membrane|mitochondrial inner membrane|mitochondrial envelope|transmembrane transporter activity|transmembrane transporter activity|L-ornithine transmembrane transporter activity|L-ornithine transmembrane transporter activity|amino acid transmembrane transporter activity>
FBtr0071511	Hmr	Hybrid male rescue [Source:FlyBase gene name;Acc:FBgn126]	1450.32	932.286	-0.637531	0.0144474	0.0820415	1	1	1	DNA binding|sequence-specific DNA binding transcription factor activity>
FBtr0071512	CG15296		0.399451	0	-1000000	0.864534	1	0	0	0
FBtr0071515	Ipk1	Ipk1 [Source:FlyBase gene name;Acc:FBgn5295]	7.36221	8.96602	0.284329	0.858413	1	0	0	0	inositol phosphate biosynthetic process|cellular_component|ATP binding|inositol pentakisphosphate 2-kinase activity|inositol pentakisphosphate 2-kinase activity>
FBtr0071517	CG9235		0.278102	0	-1000000	0.88146	1	0	0	0	lyase activity|carbonate dehydratase activity>
FBtr0071519	Act57B	Actin 57B [Source:FlyBase gene name;Acc:FBgn44]	1949.1	990.868	-0.976047	0.430973	0.814157	0	1	1	cytoskeleton organization|centrosome organization|cytokinesis|heart development|heparan sulfate proteoglycan biosynthetic process|chondroitin sulfate biosynthetic process|positive regulation of NFAT protein import into nucleus|microtubule associated complex|actin filament|actin filament|structural constituent of cytoskeleton|ATP binding|glucuronosyltransferase activity>
FBtr0340440	#N/A	#N/A	39.0841	278.725	2.83419	1.82581e-13	3.84854e-11	1	1	0
FBtr0071521	CG9313		6.04562	0.681457	-3.1492	0.176987	0.490104	0	0	0	microtubule-based movement|dynein complex|cytoplasmic dynein complex|microtubule associated complex|motor activity|ATPase activity, coupled|protein binding>
FBtr0071522	Pros29	Proteasome 29kD subunit [Source:FlyBase gene name;Acc:FBgn261394]	1050.98	1757.07	0.741442	0.0058776	0.0401294	1	1	1	mitotic spindle elongation|ubiquitin-dependent protein catabolic process|ubiquitin-dependent protein catabolic process|mitotic spindle organization|cell proliferation|proteolysis|proteolysis involved in cellular protein catabolic process|proteasome core complex|proteasome core complex|proteasome complex|microtubule associated complex|nucleus|cytoplasm|proteasome core complex, alpha-subunit comple…
FBtr0071524	CG10543		521.061	369.548	-0.495692	0.196483	0.523618	0	1	0	intracellular|nucleic acid binding|zinc ion binding>
FBtr0071526	CG9346		622.906	434.51	-0.519624	0.0786313	0.286004	0	1	1	RNA processing|RNA binding|nucleotide binding|mRNA binding|nucleic acid binding>
FBtr0071527	RIC-3		1.02006	1.54378	0.597816	0.774832	1	0	0	0	protein maturation by protein folding|chaperone-mediated protein folding|integral to membrane|unfolded protein binding>
FBtr0071528	RIC-3		1.93229	0	-1000000	0.312782	0.6866	0	0	0	protein maturation by protein folding|chaperone-mediated protein folding|integral to membrane|unfolded protein binding>
FBtr0071530	CG9350		526.414	539.331	0.0349735	0.858803	1	0	1	0
FBtr0071532	cpa	capping protein alpha [Source:FlyBase gene name;Acc:FBgn34577]	690.123	1113.95	0.690755	0.0209984	0.109245	1	1	1	germarium-derived oocyte fate determination|negative regulation of filopodium assembly|regulation of lamellipodium assembly|barbed-end actin filament capping|barbed-end actin filament capping|microtubule-based movement|cell morphogenesis|actin filament organization|phagocytosis, engulfment|wing disc development|actin cytoskeleton organization|actin cytoskeleton organization|actin filament capping…
FBtr0071533	mRpL54	mitochondrial ribosomal protein L54 [Source:FlyBase gene name;Acc:FBgn34579]	165.743	284.704	0.780511	0.0181862	0.0981521	1	1	1	mitochondrial large ribosomal subunit|structural constituent of ribosome>
FBtr0071534	Cht8	Cht8 [Source:FlyBase gene name;Acc:FBgn3458]	5.31863	0.275138	-4.27283	0.108796	0.357481	0	0	0	chitin catabolic process|chitin metabolic process|carbohydrate metabolic process|extracellular region|chitin binding|chitinase activity|hydrolase activity, hydrolyzing O-glycosyl compounds|chitinase activity|cation binding>
FBtr0071535	Treh	Trehalase [Source:FlyBase gene name;Acc:FBgn3748]	203.755	137.429	-0.568152	0.146233	0.434186	0	1	1	trehalose metabolic process|trehalose metabolic process|anchored to plasma membrane|alpha,alpha-trehalase activity|trehalase activity|alpha,alpha-trehalase activity|alpha,alpha-trehalase activity>
FBtr0273368	CG7504		12.2326	87.1933	2.83349	5.94788e-05	0.000891477	1	1	0	microtubule associated complex|ATP-dependent RNA helicase activity|DNA binding|ATP binding|protein binding>
FBtr0340003	#N/A	#N/A	49.9523	355.591	2.8316	8.08784e-05	0.0011586	1	1	0
FBtr0071538	Treh	Trehalase [Source:FlyBase gene name;Acc:FBgn3748]	1.43361	3.4857	1.2818	0.829423	1	0	0	1	trehalose metabolic process|trehalose metabolic process|anchored to plasma membrane|alpha,alpha-trehalase activity|trehalase activity|alpha,alpha-trehalase activity|alpha,alpha-trehalase activity>
FBtr0071539	Treh	Trehalase [Source:FlyBase gene name;Acc:FBgn3748]	2.78573	0.860459	-1.69488	0.710176	1	0	0	1	trehalose metabolic process|trehalose metabolic process|anchored to plasma membrane|alpha,alpha-trehalase activity|trehalase activity|alpha,alpha-trehalase activity|alpha,alpha-trehalase activity>
FBtr0071540	Treh	Trehalase [Source:FlyBase gene name;Acc:FBgn3748]	25.2346	10.0416	-1.32942	0.351264	0.732711	0	1	1	trehalose metabolic process|trehalose metabolic process|anchored to plasma membrane|alpha,alpha-trehalase activity|trehalase activity|alpha,alpha-trehalase activity|alpha,alpha-trehalase activity>
FBtr0304707	CG17721		25.0408	175.996	2.81319	2.39889e-09	1.55395e-07	1	1	1	zinc ion binding|protein binding>
FBtr0071542	Cht9	Cht9 [Source:FlyBase gene name;Acc:FBgn34582]	0.109488	0	-1000000	0.931522	1	0	0	0	chitin catabolic process|carbohydrate metabolic process|chitin catabolic process|extracellular space|chitinase activity|hydrolase activity, hydrolyzing O-glycosyl compounds|chitinase activity|chitinase activity|cation binding>
FBtr0071543	Cht4	Chitinase 4 [Source:FlyBase gene name;Acc:FBgn227]	0	0	NA	NA	NA	0	0	0	chitin catabolic process|chitin metabolic process|carbohydrate metabolic process|cuticle chitin catabolic process|chitin catabolic process|extracellular space|extracellular region|chitin binding|chitinase activity|chitin binding|hydrolase activity, hydrolyzing O-glycosyl compounds|chitinase activity|chitinase activity|chitinase activity|cation binding>
FBtr0071544	Cht12	Cht12 [Source:FlyBase gene name;Acc:FBgn5293]	0	0	NA	NA	NA	0	0	0	chitin metabolic process|chitin catabolic process|chitin metabolic process|carbohydrate metabolic process|extracellular region|chitin binding|chitinase activity|chitin binding|hydrolase activity, hydrolyzing O-glycosyl compounds|chitinase activity|cation binding>
FBtr0071545	CG15653		17.8535	52.6192	1.55938	0.0300675	0.142907	1	1	0
FBtr0339697	#N/A	#N/A	15.1999	106.611	2.81022	6.55305e-05	0.000968517	1	1	0
FBtr0071547	CG3295		251.283	450.613	0.842573	0.00857336	0.054253	1	1	1
FBtr0071548	grau	grauzone [Source:FlyBase gene name;Acc:FBgn1133]	364.013	396.546	0.123501	0.756396	1	0	1	0	positive regulation of transcription from RNA polymerase II promoter|cellularization|female meiosis|regulation of transcription from RNA polymerase II promoter|homologous chromosome segregation|pole cell formation|egg activation|nucleus|nucleus|intracellular|nucleus|sequence-specific DNA binding transcription factor activity|sequence-specific DNA binding transcription factor activity|zinc ion bin…
FBtr0071549	CG30291		268.873	315.098	0.228877	0.593248	0.94271	0	1	0	regulation of cyclin-dependent protein serine/threonine kinase activity|cellular_component|molecular_function>
FBtr0071553	CG15651		2.76215	1.22314	-1.1752	0.564294	0.922851	0	0	0
FBtr0071554	CG15650		0.437953	0	-1000000	0.794794	1	0	0	0
FBtr0071555	CG15649		0	0	NA	NA	NA	0	0	0
FBtr0082199	Fmr1	Fmr1 [Source:FlyBase gene name;Acc:FBgn28734]	83.7386	586.444	2.80803	3.22801e-10	2.82016e-08	1	1	1	male courtship behavior|male courtship behavior|regulation of dendrite morphogenesis|circadian rhythm|circadian rhythm|locomotor rhythm|regulation of translation|regulation of translation|larval locomotory behavior|germ cell development|germ cell development|cellularization|cellularization|germarium-derived oocyte fate determination|synapse assembly|dendrite morphogenesis|olfactory learning|mushr…
FBtr0071559	IM4	Immune induced molecule 4 [Source:FlyBase gene name;Acc:FBgn4653]	0.733396	0	-1000000	0.703252	0.999873	0	0	0	cell morphogenesis|humoral immune response|immune response|defense response|extracellular space|extracellular region>
FBtr0071560	CG9993		4.10884	2.22378	-0.885714	0.616721	0.95669	0	0	0	metabolic process|4-coumarate-CoA ligase activity|catalytic activity>
FBtr0071561	CG17999		1.18786	0.348749	-1.7681	0.689799	0.994042	0	0	0	metabolic process|catalytic activity>
FBtr0332423	Treh	Trehalase [Source:FlyBase gene name;Acc:FBgn3748]	11.904	83.2152	2.8054	0.000534002	0.00556834	1	1	1	trehalose metabolic process|trehalose metabolic process|anchored to plasma membrane|alpha,alpha-trehalase activity|trehalase activity|alpha,alpha-trehalase activity|alpha,alpha-trehalase activity>
FBtr0300656	CG42514		7.13303	49.5103	2.79514	2.56077e-05	0.00044106	1	1	0	transmembrane transport|integral to membrane|lyase activity|adenylate cyclase activity>
FBtr0071567	CG9394		5.44451	1.19187	-2.19158	0.311587	0.685092	0	0	0	glycerol metabolic process|lipid metabolic process|glycerophosphodiester phosphodiesterase activity|starch binding>
FBtr0071569	mago	mago nashi [Source:FlyBase gene name;Acc:FBgn2736]	1678.95	1285.23	-0.385533	0.162817	0.466278	0	1	1	pole plasm oskar mRNA localization|pole plasm assembly|pole plasm assembly|regulation of pole plasm oskar mRNA localization|regulation of pole plasm oskar mRNA localization|mRNA export from nucleus|oocyte microtubule cytoskeleton polarization|oocyte microtubule cytoskeleton polarization|oogenesis|RNA splicing|epidermal growth factor receptor signaling pathway|mRNA splicing, via spliceosome|oocyte…
FBtr0071570	CG9406		0	0.117607	1000000	1	1	0	0	0
FBtr0071573	CG9418		301.53	330.462	0.132181	0.755155	1	0	1	0	DNA binding|protein binding>
FBtr0071575	CG9437		131.24	168.028	0.356491	0.514124	0.884837	0	1	0
FBtr0071576	Xpd	Xeroderma pigmentosum D [Source:FlyBase gene name;Acc:FBgn26185]	257.001	455.223	0.824798	0.00994849	0.0611059	1	1	1	response to DNA damage stimulus|transcriptional open complex formation at RNA polymerase II promoter|transcription from RNA polymerase II promoter|response to UV|promoter clearance from RNA polymerase II promoter|nucleotide-excision repair|nucleotide-excision repair|transcription initiation from RNA polymerase II promoter|nucleobase-containing compound metabolic process|negative regulation of G2/…
FBtr0071578	Pu	Punch [Source:FlyBase gene name;Acc:FBgn3162]	19.7551	11.8531	-0.736964	0.513046	0.884396	0	1	0	larval chitin-based cuticle development|regulation of epithelial cell migration, open tracheal system|7,8-dihydroneopterin 3'-triphosphate biosynthetic process|tetrahydrofolate biosynthetic process|regulation of GTP cyclohydrolase I activity|cuticle pigmentation|preblastoderm mitotic cell cycle|tetrahydrobiopterin biosynthetic process|pteridine biosynthetic process|pteridine biosynthetic process|…
FBtr0071579	Pu	Punch [Source:FlyBase gene name;Acc:FBgn3162]	9.06264	3.70989	-1.28855	0.38864	0.772224	0	0	0	larval chitin-based cuticle development|regulation of epithelial cell migration, open tracheal system|7,8-dihydroneopterin 3'-triphosphate biosynthetic process|tetrahydrofolate biosynthetic process|regulation of GTP cyclohydrolase I activity|cuticle pigmentation|preblastoderm mitotic cell cycle|tetrahydrobiopterin biosynthetic process|pteridine biosynthetic process|pteridine biosynthetic process|…
FBtr0071580	Pu	Punch [Source:FlyBase gene name;Acc:FBgn3162]	11.3032	2.74434	-2.0422	0.310064	0.683515	0	0	0	larval chitin-based cuticle development|regulation of epithelial cell migration, open tracheal system|7,8-dihydroneopterin 3'-triphosphate biosynthetic process|tetrahydrofolate biosynthetic process|regulation of GTP cyclohydrolase I activity|cuticle pigmentation|preblastoderm mitotic cell cycle|tetrahydrobiopterin biosynthetic process|pteridine biosynthetic process|pteridine biosynthetic process|…
FBtr0071582	tud	tudor [Source:FlyBase gene name;Acc:FBgn3891]	344.237	451.433	0.391109	0.161128	0.463448	0	1	0	pole plasm assembly|pole plasm assembly|intracellular mRNA localization|germ cell development|embryo development|embryo development|mitochondrial rRNA export from mitochondrion|P granule organization|pole cell development|pole cell fate determination|mitochondrion|mitochondrion|nucleus|cytoplasm|P granule|P granule|pole plasm>
FBtr0071840	CG10344		5.58133	38.7236	2.79453	0.00608151	0.0412519	1	1	1	protein palmitoylation|endoplasmic reticulum|protein-cysteine S-palmitoleyltransferase activity|zinc ion binding>
FBtr0071589	MFS16	Major Facilitator Superfamily Transporter 16 [Source:FlyBase gene name;Acc:FBgn34611]	582.072	416.915	-0.481444	0.108013	0.355742	0	1	0	transmembrane transport|transport|integral to membrane|transporter activity|glycerol-3-phosphate transmembrane transporter activity>
FBtr0100410	GstD1	Glutathione S transferase D1 [Source:FlyBase gene name;Acc:FBgn1149]	154.486	1070.42	2.79262	7.91559e-20	6.18324e-17	1	1	0	lyase activity|DDT-dehydrochlorinase activity|glutathione transferase activity|glutathione transferase activity|glutathione transferase activity|protein binding>
FBtr0333350	cort	cortex [Source:FlyBase gene name;Acc:FBgn351]	44.8032	310.422	2.79256	1.83383e-12	2.98802e-10	1	1	1	centrosome organization|cellularization|female meiosis|activation of anaphase-promoting complex activity involved in meiotic cell cycle|female meiosis II|female meiosis I|cyclin catabolic process|homologous chromosome segregation|pole cell formation|egg activation|centrosome|cytoplasm|anaphase-promoting complex binding|protein binding>
FBtr0071592	RpL29	Ribosomal protein L29 [Source:FlyBase gene name;Acc:FBgn16726]	635.118	519.708	-0.289323	0.293775	0.663581	0	1	1	translation|translation|translation|ribosome|cytosolic large ribosomal subunit|cytosolic large ribosomal subunit|ribosome|intracellular|chromatin binding|structural constituent of ribosome|structural constituent of ribosome|structural constituent of ribosome>
FBtr0071593	RpL29	Ribosomal protein L29 [Source:FlyBase gene name;Acc:FBgn16726]	2.18976	3.88432	0.826886	0.94	1	0	1	1	translation|translation|translation|ribosome|cytosolic large ribosomal subunit|cytosolic large ribosomal subunit|ribosome|intracellular|chromatin binding|structural constituent of ribosome|structural constituent of ribosome|structural constituent of ribosome>
FBtr0071599	CG9485		57.889	83.8159	0.533935	0.239624	0.58867	0	1	0	glycogen biosynthetic process|carbohydrate metabolic process|amylo-alpha-1,6-glucosidase activity|4-alpha-glucanotransferase activity|cation binding|amylo-alpha-1,6-glucosidase activity|4-alpha-glucanotransferase activity|catalytic activity>
FBtr0071600	CG9485		240.459	228.933	-0.0708647	0.89385	1	0	1	0	glycogen biosynthetic process|carbohydrate metabolic process|amylo-alpha-1,6-glucosidase activity|4-alpha-glucanotransferase activity|cation binding|amylo-alpha-1,6-glucosidase activity|4-alpha-glucanotransferase activity|catalytic activity>
FBtr0071601	CG9485		42.7881	58.4663	0.450394	0.388274	0.771887	0	1	0	glycogen biosynthetic process|carbohydrate metabolic process|amylo-alpha-1,6-glucosidase activity|4-alpha-glucanotransferase activity|cation binding|amylo-alpha-1,6-glucosidase activity|4-alpha-glucanotransferase activity|catalytic activity>
FBtr0080804	BicC	Bicaudal C [Source:FlyBase gene name;Acc:FBgn182]	700.917	4834.06	2.78592	1.93947e-24	3.21941e-21	1	1	1	oogenesis|oogenesis|oogenesis|mitosis|actin cytoskeleton organization|microtubule cytoskeleton organization|negative regulation of oskar mRNA translation|ovarian follicle cell migration|integral to plasma membrane|protein binding|RNA binding|mRNA binding|mRNA binding|mRNA binding|protein binding>
FBtr0071603	dom	domino [Source:FlyBase gene name;Acc:FBgn236]	2222.19	1262.29	-0.815944	0.00103573	0.00959138	1	1	0	negative regulation of gene expression|chromatin organization|oogenesis|wing disc pattern formation|negative regulation of hemocyte proliferation|hemopoiesis|positive regulation of Notch signaling pathway|regulation of alternative mRNA splicing, via spliceosome|neurogenesis|cell proliferation|instar larval or pupal development|dendrite guidance|gene silencing|histone acetyltransferase complex|nuc…
FBtr0071604	dom	domino [Source:FlyBase gene name;Acc:FBgn236]	3053.6	3153.87	0.0466146	0.727336	1	0	1	0	negative regulation of gene expression|chromatin organization|oogenesis|wing disc pattern formation|negative regulation of hemocyte proliferation|hemopoiesis|positive regulation of Notch signaling pathway|regulation of alternative mRNA splicing, via spliceosome|neurogenesis|cell proliferation|instar larval or pupal development|dendrite guidance|gene silencing|histone acetyltransferase complex|nuc…
FBtr0071143	CG10932		77.4982	533.503	2.78326	2.95853e-16	1.17277e-13	1	1	1	mitotic spindle organization|pyruvate metabolic process|fatty acid biosynthetic process|metabolic process|microtubule associated complex|mitochondrion|lipid particle|transferase activity, transferring acyl groups other than amino-acyl groups|acetyl-CoA C-acetyltransferase activity>
FBtr0321282	CG11309		6.01482	41.1763	2.77522	0.00192075	0.0160318	1	1	1
FBtr0071608	EfSec	EfSec [Source:FlyBase gene name;Acc:FBgn34627]	21.359	24.6094	0.204365	0.951465	1	0	1	0	translational elongation|translational readthrough|GTPase activity|GTP binding|GTPase activity|translation elongation factor activity>
FBtr0070025	AnnX	Annexin X [Source:FlyBase gene name;Acc:FBgn84]	30.7607	210.468	2.77444	3.09516e-09	1.94797e-07	1	1	1	phospholipid binding|phospholipid binding|calcium-dependent phospholipid binding|actin binding|calcium ion binding|calcium ion binding|calcium-dependent phospholipid binding|calcium ion binding>
FBtr0074653	CG7326		56.9085	389.253	2.77399	3.69158e-05	0.000601232	1	1	1
FBtr0071611	CG17974		0	0	NA	NA	NA	0	0	0	biological_process|extracellular region|molecular_function>
FBtr0071612	CG9822		0	0	NA	NA	NA	0	0	0	biological_process|extracellular region|molecular_function>
FBtr0071613	CG30394		83.4711	86.8755	0.0576728	0.624138	0.960844	0	1	0	amino acid transmembrane transport|amino acid transmembrane transporter activity>
FBtr0071614	CG30394		368.107	349.166	-0.0762083	0.781459	1	0	1	0	amino acid transmembrane transport|amino acid transmembrane transporter activity>
FBtr0071615	CG9754		717.986	559.305	-0.36032	0.182465	0.50006	0	1	0	biological_process|cellular_component|molecular_function>
FBtr0074557	CrebB-17A	Cyclic-AMP response element binding protein B at 17A [Source:FlyBase gene name;Acc:FBgn14467]	24.8177	169.481	2.77168	1.58002e-07	5.58773e-06	1	1	1	rhythmic behavior|regulation of circadian sleep/wake cycle, sleep|sleep|circadian rhythm|locomotor rhythm|positive regulation of transcription from RNA polymerase II promoter|learning or memory|regulation of transcription, DNA-dependent|long-term memory|long-term memory|long-term memory|regulation of transcription, DNA-dependent|medium-term memory|neuromuscular junction development|nucleus|nucleu…
FBtr0071617	Sgf29		243.931	243.245	-0.00406424	0.884564	1	0	1	0	SAGA complex|nucleus|Ada2/Gcn5/Ada3 transcription activator complex>
FBtr0110795	CG13624		33.319	227.347	2.77048	4.64637e-08	2.02966e-06	1	1	1	regulation of transcription, DNA-dependent|cellular_component|protein homodimerization activity|sequence-specific DNA binding|sequence-specific DNA binding transcription factor activity>
FBtr0071619	CG10505		1.5675	0.392745	-1.9968	0.714226	1	0	0	0	transmembrane transport|response to copper ion|response to zinc ion|transport|ATP-binding cassette (ABC) transporter complex|integral to membrane|transporter activity|ATPase activity, coupled to transmembrane movement of substances|ATP binding|ATPase activity, coupled to transmembrane movement of substances|nucleoside-triphosphatase activity|ATPase activity|nucleotide binding>
FBtr0071620	CG30393		0	0	NA	NA	NA	0	0	0
FBtr0071621	CG30391		0	0	NA	NA	NA	0	0	0
FBtr0071017	fz4	frizzled 4 [Source:FlyBase gene name;Acc:FBgn27342]	14.9284	101.674	2.76782	0.00616835	0.0417283	1	1	1	signal transduction|Wnt receptor signaling pathway|Wnt receptor signaling pathway|vasculature development|cell surface receptor signaling pathway|establishment or maintenance of cell polarity|integral to membrane|integral to membrane|membrane|transmembrane signaling receptor activity|transmembrane signaling receptor activity|Wnt-activated receptor activity|Wnt-protein binding|protein binding>
FBtr0076496	Hsp26	Heat shock protein 26 [Source:FlyBase gene name;Acc:FBgn1225]	1203.84	8187.8	2.76583	2.37039e-24	3.70325e-21	1	1	1	determination of adult lifespan|response to heat|response to heat|microtubule associated complex|protein binding>
FBtr0071624	CG15661		4.36884	0.754973	-2.53276	0.419303	0.803134	0	0	0	metabolic process|transferase activity, transferring hexosyl groups|glucuronosyltransferase activity>
FBtr0071625	CG4302		23.3315	11.7227	-0.992974	0.661267	0.979836	0	1	0	metabolic process|transferase activity, transferring hexosyl groups|glucuronosyltransferase activity>
FBtr0071627	CG4286		0.139051	0	-1000000	0.931523	1	0	0	0
FBtr0332727	Fibp	Fibp [Source:FlyBase gene name;Acc:FBgn36911]	31.5356	214.095	2.7632	1.22229e-09	8.61085e-08	1	1	1	intracellular|fibroblast growth factor binding|fibroblast growth factor binding|fibroblast growth factor binding>
FBtr0071629	CG4266		1035.51	641.891	-0.689941	0.0236348	0.119315	1	1	1	mRNA splicing, via spliceosome|nucleotide binding|nucleic acid binding|mRNA binding>
FBtr0085999	Pld	Phospholipase D [Source:FlyBase gene name;Acc:FBgn3375]	4.20071	28.4093	2.75766	0.0041054	0.029996	1	1	1	cellularization|Golgi organization|metabolic process|phototransduction|cell communication|positive regulation of Golgi vesicle fusion to target membrane|gastrulation involving germ band extension|cytoplasmic vesicle|phosphatidylinositol binding|NAPE-specific phospholipase D activity|phospholipase D activity|phospholipase D activity|catalytic activity|protein binding>
FBtr0071633	CG30389		16.8914	17.0871	0.0166164	0.924588	1	0	0	1
FBtr0071635	CG15657		0	0	NA	NA	NA	0	0	0
FBtr0071636	Magi	Magi [Source:FlyBase gene name;Acc:FBgn3459]	597.176	338.033	-0.820992	0.00608513	0.0412599	1	1	1	membrane|membrane|Ral GTPase binding|guanylate kinase activity|guanylate kinase activity|protein binding>
FBtr0071637	CG4050		239.476	374.109	0.643582	0.0577169	0.229511	0	1	0	biological_process|protein N-acetylglucosaminyltransferase complex|protein N-acetylglucosaminyltransferase activity|binding|protein binding>
FBtr0071638	CG4050		137.095	167.706	0.290755	0.539096	0.903319	0	1	0	biological_process|protein N-acetylglucosaminyltransferase complex|protein N-acetylglucosaminyltransferase activity|binding|protein binding>
FBtr0071639	CG4038		1356.42	901.772	-0.588967	0.017435	0.0950836	1	1	1	rRNA processing|neurogenesis|snRNA pseudouridine synthesis|ribosome biogenesis|rRNA pseudouridine synthesis|small nuclear ribonucleoprotein complex|box H/ACA snoRNP complex|small nucleolar ribonucleoprotein complex|pseudouridine synthase activity|snoRNA binding|rRNA pseudouridylation guide activity|snoRNA binding>
FBtr0300370	CG14931		70.5089	476.647	2.75704	1.88687e-14	4.86538e-12	1	1	1
FBtr0071641	Sara	Smad anchor for receptor activation [Source:FlyBase gene name;Acc:FBgn26369]	282.765	428.541	0.599829	0.0343063	0.158157	0	1	1	protein localization|transforming growth factor beta receptor signaling pathway|early endosome|transforming growth factor beta receptor binding|metal ion binding|protein phosphatase 1 binding>
FBtr0074365	41521	Septin 4 [Source:FlyBase gene name;Acc:FBgn259923]	7.82851	52.9098	2.75673	0.000392661	0.0043237	1	1	1	cytokinesis|cytokinesis|cell cycle|septin complex|septin ring|GTPase activity|GTP binding>
FBtr0290235	CG3011		5.81751	39.1204	2.74944	0.000679545	0.00678242	1	1	1	behavioral response to ethanol|L-serine metabolic process|glycine metabolic process|L-serine biosynthetic process|mitochondrion|pyridoxal phosphate binding|glycine hydroxymethyltransferase activity|glycine hydroxymethyltransferase activity>
FBtr0071658	mahj	mahjong [Source:FlyBase gene name;Acc:FBgn34641]	313.036	548.9	0.810216	0.00770658	0.049873	1	1	0	cell competition in a multicellular organism|cellular_component|binding|molecular_function|protein binding>
FBtr0071659	CG15674		2.83262	1.14772	-1.30337	0.687711	0.992775	0	0	0
FBtr0071660	CG10321		229.113	321.461	0.488584	0.135209	0.412571	0	1	1	nucleus|intracellular|nucleic acid binding|zinc ion binding>
FBtr0071661	CG10082		882.966	473.501	-0.898991	0.00194975	0.0162178	1	1	1	protein phosphorylation|phosphatidylinositol metabolic process|cytoplasm|inositol-1,4,5-trisphosphate 3-kinase activity|inositol hexakisphosphate kinase activity>
FBtr0112996	CG13004		46.2859	311.15	2.74896	2.59465e-12	4.12643e-10	1	1	1
FBtr0071663	CG10320		17.4534	12.9662	-0.428751	0.847237	1	0	1	0	mitochondrial electron transport, NADH to ubiquinone|RNA import into nucleus|mitochondrial respiratory chain complex I|mitochondrion|NADH dehydrogenase (ubiquinone) activity|NADH dehydrogenase activity>
FBtr0085216	CG12883		48.0944	323.278	2.74884	2.28852e-12	3.66149e-10	1	1	1	biological_process|cellular_component|molecular_function>
FBtr0071668	CG15676		0	0.144356	1000000	1	1	0	0	0	protein folding|protein folding|prefoldin complex|prefoldin complex|unfolded protein binding|chaperone binding>
FBtr0071670	CG10306		1701.2	1562.53	-0.122666	0.434492	0.817343	0	1	0	translational initiation|regulation of translational initiation|eukaryotic translation initiation factor 3 complex|eukaryotic translation initiation factor 3 complex|nucleus|translation initiation factor activity|translation initiation factor activity|ribosome binding>
FBtr0071671	CG10307		14.7604	2.15045	-2.77902	0.054469	0.220525	0	1	0
FBtr0071672	Ppcdc	Phosphopantothenoylcysteine decarboxylase [Source:FlyBase gene name;Acc:FBgn529]	212.84	212.977	0.000930465	0.941833	1	0	1	0	coenzyme A biosynthetic process|catalytic activity|lyase activity|phosphopantothenoylcysteine decarboxylase activity>
FBtr0334921	#N/A	#N/A	12.2006	81.9682	2.74812	0.00961108	0.0594736	1	1	0
FBtr0340289	#N/A	#N/A	12.3105	82.6294	2.74676	0.00299088	0.0231859	1	1	0
FBtr0071675	CG17922		1.53083	0.726866	-1.07455	0.879071	1	0	0	0	ion transport|transmembrane transport|intracellular cyclic nucleotide activated cation channel complex|membrane|ion channel activity|intracellular cyclic nucleotide activated cation channel activity>
FBtr0308707	CG3638		60.389	403.865	2.74152	8.51751e-07	2.38374e-05	1	1	1	inter-male aggressive behavior|phagocytosis, engulfment|mushroom body development|chloride channel complex>
FBtr0071677	Tim10	Translocase of inner membrane 1 [Source:FlyBase gene name;Acc:FBgn2736]	2.73024	1.40853	-0.954843	0.71775	1	0	0	1	protein transport|protein targeting to mitochondrion|protein import into mitochondrial inner membrane|protein targeting to mitochondrion|mitochondrial intermembrane space protein transporter complex|mitochondrial inner membrane presequence translocase complex|mitochondrial inner membrane presequence translocase complex|P-P-bond-hydrolysis-driven protein transmembrane transporter activity|P-P-bond…
FBtr0071678	CG30285		10.6957	1.9596	-2.44839	0.125639	0.393124	0	1	0	biological_process|cellular_component|molecular_function>
FBtr0331304	CG34449		36.5736	243.691	2.73618	1.71106e-06	4.23524e-05	1	1	1
FBtr0071680	CG9865		152.977	271.966	0.83011	0.0263326	0.129483	1	1	0	GPI anchor biosynthetic process|endoplasmic reticulum membrane|integral to membrane|transferase activity, transferring hexosyl groups>
FBtr0071681	CG9865		45.0691	84.5956	0.908443	0.0645577	0.248996	0	1	0	GPI anchor biosynthetic process|endoplasmic reticulum membrane|integral to membrane|transferase activity, transferring hexosyl groups>
FBtr0071682	pirk	poor Imd response upon knock-in [Source:FlyBase gene name;Acc:FBgn34647]	2.25665	2.36507	0.0676988	1	1	0	0	0	negative regulation of immune response|negative regulation of innate immune response|negative regulation of peptidoglycan recognition protein signaling pathway|response to symbiotic bacterium|protein binding|receptor binding>
FBtr0071683	Rae1	Rae1 [Source:FlyBase gene name;Acc:FBgn34646]	482.981	575.036	0.251685	0.500256	0.873979	0	1	0	centrosome organization|regulation of G1/S transition of mitotic cell cycle|nuclear envelope|nucleus|molecular_function|protein binding>
FBtr0071684	CG30284		0	0	NA	NA	NA	0	0	0	biological_process|cellular_component|molecular_function>
FBtr0071685	CG30284		0	0	NA	NA	NA	0	0	0	biological_process|cellular_component|molecular_function>
FBtr0071686	PTP-ER	Protein tyrosine phosphatase-ERK/Enhancer of Ras1 [Source:FlyBase gene name;Acc:FBgn16641]	582.556	670.946	0.203799	0.459638	0.840855	0	1	0	Ras protein signal transduction|protein dephosphorylation|protein dephosphorylation|peptidyl-tyrosine dephosphorylation|dephosphorylation|inactivation of MAPK activity|R7 cell fate commitment|mitotic cell cycle|protein dephosphorylation|cytoplasm|protein tyrosine phosphatase activity|protein tyrosine phosphatase activity|protein tyrosine phosphatase activity|protein tyrosine phosphatase activity|…
FBtr0071687	clt	cricklet [Source:FlyBase gene name;Acc:FBgn326]	307.391	264.009	-0.21949	0.524734	0.892574	0	1	0	imaginal disc-derived wing morphogenesis|male mating behavior|carboxylesterase activity|carboxylesterase activity|methyl jasmonate esterase activity|methyl salicylate esterase activity|methyl indole-3-acetate esterase activity|retinyl-palmitate esterase activity>
FBtr0331844	Nedd4	Nedd4 [Source:FlyBase gene name;Acc:FBgn259174]	22.6604	150.87	2.73506	2.50893e-08	1.193e-06	1	1	1	protein ubiquitination|protein ubiquitination|axon midline choice point recognition|receptor internalization|receptor internalization|positive regulation of endocytosis|axon guidance|negative regulation of Notch signaling pathway|negative regulation of Notch signaling pathway|positive regulation of synapse assembly|positive regulation of receptor internalization|neuromuscular junction development…
FBtr0071690	CG10433		12.0234	10.292	-0.224316	0.804782	1	0	1	0	multicellular organism reproduction|defense response|extracellular space|extracellular space>
FBtr0071691	CG10433		1.94333	0.531221	-1.87115	0.745477	1	0	0	0	multicellular organism reproduction|defense response|extracellular space|extracellular space>
FBtr0071692	CG10440		2.97756	1.37192	-1.11794	0.81102	1	0	0	0	protein homooligomerization|protein binding>
FBtr0071695	CG30287		9.17223	1.18095	-2.95732	0.0971357	0.330673	0	1	0	proteolysis|serine-type endopeptidase activity>
FBtr0071697	CG30289		3.82861	0.476664	-3.00578	0.299186	0.67063	0	0	0	proteolysis|serine-type endopeptidase activity>
FBtr0072133	CG17658		23.4606	156.009	2.73332	4.52332e-08	1.98243e-06	1	1	1
FBtr0302329	bip1	bip1 [Source:FlyBase gene name;Acc:FBgn26263]	77.8751	517.839	2.73327	1.10616e-15	3.80113e-13	1	1	1	biological_process|nucleic acid binding>
FBtr0071701	CG10496		396.023	387.724	-0.030551	0.911062	1	0	1	0
FBtr0071703	Fkbp13	Fkbp13 [Source:FlyBase gene name;Acc:FBgn147]	395.965	221.96	-0.835074	0.00517567	0.0362024	1	1	1	inter-male aggressive behavior|protein folding|peptidyl-proline modification|protein peptidyl-prolyl isomerization|extracellular space|peptidyl-prolyl cis-trans isomerase activity|calcium ion binding|FK506 binding>
FBtr0071706	Sdc	Syndecan [Source:FlyBase gene name;Acc:FBgn1415]	368.551	247.366	-0.575217	0.0895247	0.311909	0	1	1	epithelial cell migration, open tracheal system|motor neuron axon guidance|axon guidance|regulation of multicellular organismal metabolic process|energy homeostasis|detection of light stimulus involved in visual perception|neuromuscular junction|extracellular region|plasma membrane|plasma membrane|focal adhesion|membrane|cytoskeletal protein binding|transmembrane signaling receptor activity>
FBtr0071707	Sdc	Syndecan [Source:FlyBase gene name;Acc:FBgn1415]	28.0116	16.32	-0.779385	0.46302	0.843865	0	1	1	epithelial cell migration, open tracheal system|motor neuron axon guidance|axon guidance|regulation of multicellular organismal metabolic process|energy homeostasis|detection of light stimulus involved in visual perception|neuromuscular junction|extracellular region|plasma membrane|plasma membrane|focal adhesion|membrane|cytoskeletal protein binding|transmembrane signaling receptor activity>
FBtr0071708	HmgD	High mobility group protein D [Source:FlyBase gene name;Acc:FBgn4362]	2600.81	1373.19	-0.921431	0.000204287	0.00252241	1	1	0	chromatin organization|muscle organ development|dendrite morphogenesis|nuclear chromatin|DNA binding, bending|DNA binding, bending|AT DNA binding|protein binding>
FBtr0071709	HmgD	High mobility group protein D [Source:FlyBase gene name;Acc:FBgn4362]	3301.79	1756.95	-0.910181	0.000159386	0.00204796	1	1	0	chromatin organization|muscle organ development|dendrite morphogenesis|nuclear chromatin|DNA binding, bending|DNA binding, bending|AT DNA binding|protein binding>
FBtr0071710	CG30398		0.544316	0.111727	-2.28447	0.867586	1	0	0	0	biological_process|cellular_component|molecular_function>
FBtr0071711	LBR	Lamin B receptor [Source:FlyBase gene name;Acc:FBgn34657]	410.595	286.522	-0.519068	0.12931	0.400367	0	1	1	nuclear envelope|nuclear inner membrane|nuclear inner membrane|membrane|receptor activity|lamin binding>
FBtr0071712	LBR	Lamin B receptor [Source:FlyBase gene name;Acc:FBgn34657]	2127.07	1491.38	-0.512223	0.0503654	0.209368	0	1	1	nuclear envelope|nuclear inner membrane|nuclear inner membrane|membrane|receptor activity|lamin binding>
FBtr0071713	LBR	Lamin B receptor [Source:FlyBase gene name;Acc:FBgn34657]	147.835	76.5633	-0.94926	0.125528	0.392962	0	1	1	nuclear envelope|nuclear inner membrane|nuclear inner membrane|membrane|receptor activity|lamin binding>
FBtr0071714	Grx-1	Grx-1 [Source:FlyBase gene name;Acc:FBgn34658]	0	0	NA	NA	NA	0	0	0	cell redox homeostasis|disulfide oxidoreductase activity|electron carrier activity|protein disulfide oxidoreductase activity>
FBtr0071716	CG4021		2.18181	1.27709	-0.772673	0.859272	1	0	0	0	biological_process|nuclear speck|RNA binding|RNA binding>
FBtr0071720	CG9294		0.289963	0	-1000000	0.931525	1	0	0	0	proteolysis|proteolysis|serine-type endopeptidase activity|serine-type endopeptidase activity>
FBtr0071723	CG13488		0	0	NA	NA	NA	0	0	0
FBtr0071726	CG9304		647.5	699.771	0.112003	0.697113	0.997504	0	1	0
FBtr0071727	Gr58c	Gustatory receptor 58c [Source:FlyBase gene name;Acc:FBgn41237]	0	0	NA	NA	NA	0	0	0	sensory perception of taste|sensory perception of taste|integral to membrane|integral to membrane|taste receptor activity>
FBtr0071728	Gr58a	Gustatory receptor 58a [Source:FlyBase gene name;Acc:FBgn41239]	0	0	NA	NA	NA	0	0	0	sensory perception of taste|sensory perception of taste|sensory perception of taste|integral to membrane|integral to membrane|taste receptor activity|taste receptor activity>
FBtr0071731	CG30401		1.59607	3.56403	1.15898	0.669869	0.983814	0	0	0	DNA binding|DNA binding>
FBtr0071732	Gr58b	Gustatory receptor 58b [Source:FlyBase gene name;Acc:FBgn41238]	0	0	NA	NA	NA	0	0	0	sensory perception of taste|sensory perception of taste|sensory perception of taste|integral to membrane|integral to membrane|taste receptor activity|taste receptor activity>
FBtr0071733	CG13494		0	0	NA	NA	NA	0	0	0
FBtr0071734	PpN58A	Protein phosphatase N at 58A [Source:FlyBase gene name;Acc:FBgn25573]	0	0	NA	NA	NA	0	0	0	protein dephosphorylation|protein dephosphorylation|nucleus|protein serine/threonine phosphatase activity|protein serine/threonine phosphatase activity|hydrolase activity>
FBtr0071735	comr	cookie monster [Source:FlyBase gene name;Acc:FBgn34667]	1.38898	0	-1000000	0.526979	0.894373	0	0	0	spermatogenesis|positive regulation of transcription from RNA polymerase II promoter|nucleus|chromatin|transcriptionally active chromatin|protein binding>
FBtr0071738	CG4372		0	0	NA	NA	NA	0	0	0	biological_process|cellular_component|N4-(beta-N-acetylglucosaminyl)-L-asparaginase activity|hydrolase activity>
FBtr0071739	CG4377		2.8698	1.79091	-0.680256	0.672443	0.985137	0	0	0
FBtr0071740	CG4363		2.24754	2.49746	0.152115	0.886972	1	0	0	0
FBtr0071743	CG4386		8.33826	3.21699	-1.37403	0.31565	0.69017	0	0	0	proteolysis|proteolysis|serine-type endopeptidase activity|serine-type endopeptidase activity>
FBtr0071744	CG18735		0	0	NA	NA	NA	0	0	0	proteolysis|proteolysis|serine-type endopeptidase activity|serine-type endopeptidase activity>
FBtr0071745	lox2	lysyl oxidase-like 2 [Source:FlyBase gene name;Acc:FBgn3466]	0.139051	0.2325	0.741616	1	1	0	0	0	cellular protein modification process|cell adhesion|oxidation-reduction process|membrane|copper ion binding|scavenger receptor activity|oxidoreductase activity, acting on the CH-NH2 group of donors, oxygen as acceptor|protein-lysine 6-oxidase activity>
FBtr0071746	Tango11	Transport and Golgi organization 11 [Source:FlyBase gene name;Acc:FBgn544]	742.497	723.886	-0.0366228	0.74925	1	0	1	0	protein secretion|endoplasmic reticulum|molecular_function>
FBtr0071747	Tango11	Transport and Golgi organization 11 [Source:FlyBase gene name;Acc:FBgn544]	501.147	467.893	-0.0990545	0.95618	1	0	1	0	protein secretion|endoplasmic reticulum|molecular_function>
FBtr0071749	CG9308		0	0	NA	NA	NA	0	0	0	vesicle organization|transport|integral to membrane|Golgi to ER transport vesicle>
FBtr0070723	CG6903		39.5314	262.519	2.73135	5.47637e-05	0.000833641	1	1	1
FBtr0301852	Rpi	Ribose-5-phosphate isomerase [Source:FlyBase gene name;Acc:FBgn541]	40.201	266.039	2.72633	8.85539e-07	2.46369e-05	1	1	0	pentose-phosphate shunt, non-oxidative branch|ribose-5-phosphate isomerase activity>
FBtr0070481	CG2694		56.7016	375.172	2.72609	1.98131e-06	4.79249e-05	1	1	1
FBtr0080306	CG6770		818.847	5400.81	2.72151	1.83511e-23	2.32089e-20	1	1	1
FBtr0071760	CG30281		0	0	NA	NA	NA	0	0	0	signal transduction|extracellular space|receptor binding>
FBtr0071761	mei-S332	meiotic from via Salaria 332 [Source:FlyBase gene name;Acc:FBgn2715]	2.35	8.11651	1.7882	0.322815	0.698464	0	0	0	male meiosis|female meiosis|meiotic chromosome segregation|meiotic metaphase I|sister chromatid cohesion|sister chromatid cohesion|male meiosis sister chromatid cohesion|chromosome|condensed nuclear chromosome, centromeric region|chromosome, centromeric region|nucleus|molecular_function>
FBtr0071762	NtR	NtR [Source:FlyBase gene name;Acc:FBgn29147]	14.4734	2.16531	-2.74076	0.0482051	0.202768	0	1	0	ion transport|transport|integral to membrane|membrane|extracellular ligand-gated ion channel activity|excitatory extracellular ligand-gated ion channel activity>
FBtr0071763	a	arc [Source:FlyBase gene name;Acc:FBgn8]	79.377	89.3058	0.170033	1	1	0	1	0	compound eye development|adherens junction|adherens junction|apical plasma membrane|protein binding>
FBtr0071764	a	arc [Source:FlyBase gene name;Acc:FBgn8]	25.5055	15.8124	-0.689752	0.241313	0.591021	0	0	0	compound eye development|adherens junction|adherens junction|apical plasma membrane|protein binding>
FBtr0071765	CG11269		0.695254	0	-1000000	0.71168	1	0	0	0
FBtr0071766	gom	gomdanji [Source:FlyBase gene name;Acc:FBgn2984]	0.405599	0.525543	0.373754	1	1	0	0	0	courtship behavior|learning|calcium-mediated signaling|calcium ion binding>
FBtr0082587	CG17202		90.2796	592.939	2.71541	5.70764e-15	1.66582e-12	1	1	1	signal transduction|nucleus|cAMP-dependent protein kinase regulator activity>
FBtr0071769	CG11275		23.6612	7.49535	-1.65846	0.0586093	0.232236	0	1	0
FBtr0071770	MED16	Mediator complex subunit 16 [Source:FlyBase gene name;Acc:FBgn3477]	244.36	210.245	-0.216939	0.454127	0.836258	0	1	0	transcription from RNA polymerase II promoter|transcription initiation from RNA polymerase II promoter|response to lipopolysaccharide|mediator complex|nucleus|RNA polymerase II transcription cofactor activity|transcription cofactor activity>
FBtr0071771	Vps35	Vacuolar protein sorting 35 [Source:FlyBase gene name;Acc:FBgn3478]	434.994	231.496	-0.910012	0.00521994	0.0364449	1	1	1	endocytosis|vesicle-mediated transport|endosome>
FBtr0071772	Vps35	Vacuolar protein sorting 35 [Source:FlyBase gene name;Acc:FBgn3478]	1230.87	1123.57	-0.131585	0.54409	0.907078	0	1	1	endocytosis|vesicle-mediated transport|endosome>
FBtr0071773	CG11291		0.109488	0	-1000000	0.931522	1	0	0	0	metabolic process|4-nitrophenylphosphatase activity|hydrolase activity>
FBtr0071774	ari-2	ariadne 2 [Source:FlyBase gene name;Acc:FBgn25186]	659.889	848.722	0.36307	0.165081	0.469774	0	1	0	cytoplasm|ubiquitin-protein ligase activity|nucleic acid binding|zinc ion binding|protein binding>
FBtr0085676	CG2246		14.4961	94.936	2.71129	0.000143008	0.0018747	1	1	1	nucleotide biosynthetic process|magnesium ion binding|ribose phosphate diphosphokinase activity|ribose phosphate diphosphokinase activity>
FBtr0071776	dve	defective proventriculus [Source:FlyBase gene name;Acc:FBgn237]	3.93935	1.16813	-1.75376	0.521778	0.890463	0	0	1	imaginal disc-derived leg joint morphogenesis|imaginal disc-derived wing morphogenesis|negative regulation of transcription from RNA polymerase II promoter|regulation of transcription, DNA-dependent|regulation of transcription, DNA-dependent|regulation of transcription, DNA-dependent|copper ion import|midgut development|nucleus|sequence-specific DNA binding transcription factor activity|sequence-…
FBtr0302610	CG2246		7.6766	50.1089	2.70653	0.0124837	0.0729974	1	1	1	nucleotide biosynthetic process|magnesium ion binding|ribose phosphate diphosphokinase activity|ribose phosphate diphosphokinase activity>
FBtr0071778	Oatp58Db	Organic anion transporting polypeptide 58Db [Source:FlyBase gene name;Acc:FBgn34715]	0	0.260606	1000000	1	1	0	0	0	transport|organic anion transport|membrane|transporter activity|organic anion transmembrane transporter activity>
FBtr0071779	Oatp58Da	Organic anion transporting polypeptide 58Da [Source:FlyBase gene name;Acc:FBgn5277]	1.33598	0	-1000000	0.514727	0.885003	0	0	0	transport|organic anion transport|membrane|transporter activity|organic anion transmembrane transporter activity|protein binding>
FBtr0071780	CG30278		0	0	NA	NA	NA	0	0	0
FBtr0071781	CG3264		0.850456	0	-1000000	0.678559	0.988223	0	0	0	metabolic process|phosphatase activity|alkaline phosphatase activity>
FBtr0071782	CG3290		0.417152	0.352821	-0.241636	0.944217	1	0	0	0	metabolic process|phosphatase activity|alkaline phosphatase activity>
FBtr0071783	CG3292		0	0	NA	NA	NA	0	0	0	metabolic process|phosphatase activity|alkaline phosphatase activity>
FBtr0071784	Swim	Secreted Wg-interacting molecule [Source:FlyBase gene name;Acc:FBgn3479]	12.5242	4.33755	-1.52977	0.297937	0.669054	0	0	0	immune response|proteolysis|positive regulation of Wnt receptor signaling pathway by establishment of Wnt protein localization to extracellular region|positive regulation of Wnt receptor signaling pathway|chorion|extracellular space|polysaccharide binding|cysteine-type endopeptidase activity|scavenger receptor activity|cysteine-type peptidase activity|Wnt-protein binding>
FBtr0071785	Swim	Secreted Wg-interacting molecule [Source:FlyBase gene name;Acc:FBgn3479]	8.98425	8.21819	-0.128578	0.962573	1	0	0	0	immune response|proteolysis|positive regulation of Wnt receptor signaling pathway by establishment of Wnt protein localization to extracellular region|positive regulation of Wnt receptor signaling pathway|chorion|extracellular space|polysaccharide binding|cysteine-type endopeptidase activity|scavenger receptor activity|cysteine-type peptidase activity|Wnt-protein binding>
FBtr0078312	CG33056		5.9161	38.5461	2.70386	0.000810768	0.00785882	1	1	0
FBtr0071787	CG3045		457.532	480.521	0.0707252	0.795221	1	0	1	0	pseudouridine synthesis|RNA modification|RNA binding|pseudouridine synthase activity|lyase activity|pseudouridylate synthase activity>
FBtr0071790	GM130	GM13 [Source:FlyBase gene name;Acc:FBgn34697]	600.105	466.518	-0.363284	0.206024	0.539358	0	1	1	Golgi organization|Golgi stack|endoplasmic reticulum|Golgi cis cisterna>
FBtr0071791	Vrp1	Verprolin 1 [Source:FlyBase gene name;Acc:FBgn243516]	115.546	119.585	0.0495765	0.853805	1	0	1	0	regulation of actin filament polymerization|actin filament organization|behavioral response to ethanol|spermatid development|regulation of cell shape|positive regulation of actin filament polymerization|visceral muscle development|myoblast fusion|myoblast fusion|cytoplasm|filopodium tip|actin binding|actin filament binding>
FBtr0071792	Vrp1	Verprolin 1 [Source:FlyBase gene name;Acc:FBgn243516]	275.182	200.18	-0.459093	0.536788	0.901532	0	1	0	regulation of actin filament polymerization|actin filament organization|behavioral response to ethanol|spermatid development|regulation of cell shape|positive regulation of actin filament polymerization|visceral muscle development|myoblast fusion|myoblast fusion|cytoplasm|filopodium tip|actin binding|actin filament binding>
FBtr0071793	Vrp1	Verprolin 1 [Source:FlyBase gene name;Acc:FBgn243516]	147.625	184.34	0.320426	0.266178	0.627411	0	1	0	regulation of actin filament polymerization|actin filament organization|behavioral response to ethanol|spermatid development|regulation of cell shape|positive regulation of actin filament polymerization|visceral muscle development|myoblast fusion|myoblast fusion|cytoplasm|filopodium tip|actin binding|actin filament binding>
FBtr0071794	Vrp1	Verprolin 1 [Source:FlyBase gene name;Acc:FBgn243516]	12.4236	2.68888	-2.208	0.287201	0.655338	0	0	0	regulation of actin filament polymerization|actin filament organization|behavioral response to ethanol|spermatid development|regulation of cell shape|positive regulation of actin filament polymerization|visceral muscle development|myoblast fusion|myoblast fusion|cytoplasm|filopodium tip|actin binding|actin filament binding>
FBtr0071795	Vrp1	Verprolin 1 [Source:FlyBase gene name;Acc:FBgn243516]	5.77102	2.72041	-1.085	0.808528	1	0	0	0	regulation of actin filament polymerization|actin filament organization|behavioral response to ethanol|spermatid development|regulation of cell shape|positive regulation of actin filament polymerization|visceral muscle development|myoblast fusion|myoblast fusion|cytoplasm|filopodium tip|actin binding|actin filament binding>
FBtr0071796	Vrp1	Verprolin 1 [Source:FlyBase gene name;Acc:FBgn243516]	11.8371	2.96835	-1.99558	0.11278	0.366325	0	0	0	regulation of actin filament polymerization|actin filament organization|behavioral response to ethanol|spermatid development|regulation of cell shape|positive regulation of actin filament polymerization|visceral muscle development|myoblast fusion|myoblast fusion|cytoplasm|filopodium tip|actin binding|actin filament binding>
FBtr0071797	CG11073		2.35703	1.92064	-0.295384	1	1	0	0	0
FBtr0071799	CG13502		0	0.260606	1000000	1	1	0	0	0	binding|protein binding>
FBtr0071800	CG2921		348.245	500.204	0.522411	0.0789818	0.287117	0	1	0
FBtr0087825	stil	stand still [Source:FlyBase gene name;Acc:FBgn3527]	22.5404	146.3	2.69835	1.62939e-07	5.7318e-06	1	1	1	multicellular organismal development|oogenesis|female sex differentiation|female sex determination|nuclear chromatin|molecular_function>
FBtr0071803	CG11475		2.00167	4.11874	1.041	0.798722	1	0	0	0
FBtr0071804	CG13501		0.109488	0.11625	0.0864528	0.963305	1	0	0	0
FBtr0071805	CG13500		0	0	NA	NA	NA	0	0	0
FBtr0071806	PpD5	Protein phosphatase D5 [Source:FlyBase gene name;Acc:FBgn5778]	0	0	NA	NA	NA	0	0	0	protein dephosphorylation|protein dephosphorylation|protein serine/threonine phosphatase activity|protein serine/threonine phosphatase activity|hydrolase activity>
FBtr0071811	CG5819		13.0504	0.753711	-4.11394	0.0112768	0.0675159	1	0	0
FBtr0071812	CG5819		6.05602	1.45121	-2.06111	0.377925	0.760979	0	0	0
FBtr0331798	CG11309		9.67542	62.7868	2.69806	6.90889e-05	0.00100987	1	1	1
FBtr0081958	CAHbeta	Carbonic anhydrase beta [Source:FlyBase gene name;Acc:FBgn37646]	24.3953	158.284	2.69784	3.77156e-08	1.68069e-06	1	1	0	carbon utilization|mitochondrion|zinc ion binding|zinc ion binding|carbonate dehydratase activity|lyase activity|carbonate dehydratase activity>
FBtr0302512	CG8026		126.161	818.271	2.69731	9.05069e-16	3.16286e-13	1	1	1	mitochondrial transport|transmembrane transport|folic acid transport|mitochondrial inner membrane|mitochondrial envelope|transmembrane transporter activity|folic acid transporter activity>
FBtr0071816	Gp150	Gp15 [Source:FlyBase gene name;Acc:FBgn13272]	230.136	44.761	-2.36217	0.024253	0.121646	1	1	1	inter-male aggressive behavior|compound eye development|transmembrane receptor protein tyrosine phosphatase signaling pathway|plasma membrane|protein binding>
FBtr0071819	CG11298		0	0	NA	NA	NA	0	0	0
FBtr0071820	Rtf1	Rtf1 [Source:FlyBase gene name;Acc:FBgn34722]	264.435	509.006	0.944768	0.180862	0.496899	0	1	0	positive regulation of transcription, DNA-dependent|positive regulation of Notch signaling pathway|histone modification|DNA-dependent transcription, initiation|positive regulation of histone H3-K4 methylation|nucleus|transcriptionally active chromatin|nucleus|DNA binding>
FBtr0085836	CG1890		101.091	653.213	2.6919	5.23094e-16	1.98469e-13	1	1	0	tubulin complex assembly|tubulin complex assembly|microtubule|unfolded protein binding>
FBtr0071822	CG13506		21.6716	7.29583	-1.57066	0.17071	0.480233	0	1	0
FBtr0071823	CG6044		1.82694	0.768243	-1.24979	0.73018	1	0	0	0
FBtr0304052	CG42351		154.48	997.834	2.69138	9.9586e-11	1.00186e-08	1	1	1	biological_process|lipid particle|molecular_function>
FBtr0333146	otu	ovarian tumor [Source:FlyBase gene name;Acc:FBgn323]	146.851	947.478	2.68974	2.20172e-17	1.10331e-14	1	1	1	chromosome organization|germ cell development|germ cell development|oogenesis|germ-line sex determination|positive regulation of DNA endoreduplication|female germ-line sex determination|germ-line cyst formation|cytoplasm>
FBtr0071828	qkr58E-2	quaking related 58E-2 [Source:FlyBase gene name;Acc:FBgn22985]	1218.2	1577.03	0.37246	0.116998	0.37583	0	1	0	RNA binding|mRNA binding>
FBtr0071830	ppk12	pickpocket 12 [Source:FlyBase gene name;Acc:FBgn3473]	6.88785	0.260606	-4.72411	0.0729205	0.271664	0	0	0	sodium ion transport|sodium ion transport|sodium ion transmembrane transport|membrane|sodium channel activity|sodium channel activity>
FBtr0071832	CG4752		180.173	151.984	-0.245467	0.48697	0.863381	0	1	0	5-oxoprolinase (ATP-hydrolyzing) activity|catalytic activity|hydrolase activity>
FBtr0075782	endos	endosulfine [Source:FlyBase gene name;Acc:FBgn61515]	384.677	2481.08	2.68925	9.19393e-19	5.59616e-16	1	1	1	oogenesis|mitotic spindle organization|water homeostasis|regulation of meiotic cell cycle|response to nutrient|sulfonylurea receptor binding>
FBtr0300276	CG6967		241.236	1554.39	2.68783	1.05094e-20	9.30398e-18	1	1	1
FBtr0071835	CG6018		16.1141	5.48084	-1.55585	0.285222	0.652711	0	1	0	carboxylesterase activity|methyl jasmonate esterase activity|methyl salicylate esterase activity|methyl indole-3-acetate esterase activity|retinyl-palmitate esterase activity>
FBtr0071836	CG11362		2.15939	0	-1000000	0.356807	0.737811	0	0	0	biological_process|cellular_component|molecular_function>
FBtr0071837	dnr1	defense repressor 1 [Source:FlyBase gene name;Acc:FBgn26866]	32.8427	34.9244	0.0886629	0.445923	0.828104	0	1	1	immune response|imaginal disc-derived wing morphogenesis|negative regulation of biosynthetic process of antibacterial peptides active against Gram-negative bacteria|cytoskeleton|zinc ion binding|protein binding>
FBtr0071838	px	plexus [Source:FlyBase gene name;Acc:FBgn3175]	235.439	367.624	0.64288	0.0350537	0.16071	0	1	1	inter-male aggressive behavior|imaginal disc-derived wing vein morphogenesis|imaginal disc-derived wing vein morphogenesis|nucleoplasm|nuclear matrix>
FBtr0071839	CG3701		1.0017	0	-1000000	0.649063	0.97376	0	0	0	ATP biosynthetic process|cation transport|sodium:potassium-exchanging ATPase complex|metal ion binding|ATP binding|sodium:potassium-exchanging ATPase activity|nucleotide binding>
FBtr0079872	FKBP59	FK56-binding protein FKBP59 [Source:FlyBase gene name;Acc:FBgn29174]	187.166	1203.5	2.68485	9.2711e-19	5.59616e-16	1	1	1	protein folding|peripheral nervous system development|peptidyl-proline modification|protein peptidyl-prolyl isomerization|response to stimulus|detection of light stimulus involved in visual perception|regulation of calcium ion transport|inaD signaling complex|peptidyl-prolyl cis-trans isomerase activity|protein binding|FK506 binding|protein binding>
FBtr0078804	Cerk	Ceramide kinase [Source:FlyBase gene name;Acc:FBgn37315]	3.39452	21.7974	2.68288	0.0164828	0.0911442	1	1	0	phototransduction|salivary gland cell autophagic cell death|autophagic cell death|imaginal disc-derived wing morphogenesis|protein kinase C-activating G-protein coupled receptor signaling pathway|ceramide metabolic process|pole cell migration|plasma membrane|integral to membrane of membrane fraction|diacylglycerol kinase activity|ceramide kinase activity|D-erythro-sphingosine kinase activity>
FBtr0070337	CG4199		80.7	516.325	2.67764	6.66461e-16	2.39196e-13	1	1	1	cell redox homeostasis|oxidation-reduction process|cytoplasm|oxidoreductase activity|2 iron, 2 sulfur cluster binding|flavin adenine dinucleotide binding>
FBtr0071843	qkr58E-1	quaking related 58E-1 [Source:FlyBase gene name;Acc:FBgn22986]	415.391	339.89	-0.289402	0.229145	0.573906	0	1	1	neurogenesis|mRNA splicing, via spliceosome|catalytic step 2 spliceosome|precatalytic spliceosome|RNA binding|mRNA binding>
FBtr0076138	CG6084		18.6882	119.389	2.67548	7.53614e-07	2.13838e-05	1	1	1	oxidation-reduction process|oxidoreductase activity|alditol:NADP+ 1-oxidoreductase activity>
FBtr0071846	Liprin-gamma	Liprin-gamma [Source:FlyBase gene name;Acc:FBgn3472]	19.5414	5.05442	-1.95092	0.0985092	0.333755	0	0	0	negative regulation of synaptic growth at neuromuscular junction|axon target recognition|protein complex|protein homodimerization activity|protein binding|protein binding>
FBtr0071847	Liprin-gamma	Liprin-gamma [Source:FlyBase gene name;Acc:FBgn3472]	2.41192	2.66002	0.141256	0.899142	1	0	0	0	negative regulation of synaptic growth at neuromuscular junction|axon target recognition|protein complex|protein homodimerization activity|protein binding|protein binding>
FBtr0071848	T3dh	Type III alcohol dehydrogenase [Source:FlyBase gene name;Acc:FBgn17482]	24.4573	5.49951	-2.15289	0.0315307	0.148217	0	1	0	oxidation-reduction process|molecular hydrogen transport|metal ion binding|oxidoreductase activity|hydroxyacid-oxoacid transhydrogenase activity>
FBtr0071849	wdp	windpipe [Source:FlyBase gene name;Acc:FBgn34718]	5.41642	4.26922	-0.343368	0.754172	1	0	0	0	trachea development|integral to membrane|plasma membrane|plasma membrane|protein binding>
FBtr0071850	wdp	windpipe [Source:FlyBase gene name;Acc:FBgn34718]	5.31849	4.03672	-0.397833	0.783737	1	0	0	0	trachea development|integral to membrane|plasma membrane|plasma membrane|protein binding>
FBtr0071851	wdp	windpipe [Source:FlyBase gene name;Acc:FBgn34718]	2.29079	0.381282	-2.58692	0.608607	0.951943	0	0	0	trachea development|integral to membrane|plasma membrane|plasma membrane|protein binding>
FBtr0071852	wdp	windpipe [Source:FlyBase gene name;Acc:FBgn34718]	4.22142	1.33929	-1.65626	0.733967	1	0	0	0	trachea development|integral to membrane|plasma membrane|plasma membrane|protein binding>
FBtr0071853	CG3927		0.429014	0	-1000000	0.860604	1	0	0	0	lateral inhibition|nuclear speck|RNA binding|RNA binding>
FBtr0071854	CG4269		0.761462	0.144356	-2.39914	0.806755	1	0	0	0
FBtr0071855	RpS16	Ribosomal protein S16 [Source:FlyBase gene name;Acc:FBgn34743]	15022.9	12858.3	-0.224469	0.257049	0.615101	0	1	1	mitotic spindle elongation|mitotic spindle organization|translation|translation|cytosolic small ribosomal subunit|ribosome|lipid particle|ribosome|intracellular|structural constituent of ribosome|structural constituent of ribosome>
FBtr0074054	CG8134		39.6256	252.341	2.67087	1.50198e-11	1.89057e-09	1	1	1
FBtr0071858	CG33143		3.09042	2.03689	-0.601439	0.873611	1	0	0	0
FBtr0071860	bonsai	bonsai [Source:FlyBase gene name;Acc:FBgn26261]	313.279	518.258	0.726224	0.0426334	0.185114	1	1	1	regulation of growth|translation|translation|mitochondrial small ribosomal subunit|mitochondrion|ribosome|intracellular|structural constituent of ribosome|structural constituent of ribosome>
FBtr0071861	nsr	novel spermatogenesis regulator [Source:FlyBase gene name;Acc:FBgn3474]	13.109	12.19	-0.104862	0.958252	1	0	1	0	posttranscriptional regulation of gene expression|sperm axoneme assembly|sperm individualization|nuclear speck|RNA binding|RNA binding>
FBtr0071862	CG13510		11.6731	1.51185	-2.9488	0.0905503	0.314575	0	1	0
FBtr0071863	CG13511		1.4196	0	-1000000	0.521859	0.890463	0	0	0
FBtr0071865	CG4250		1.25389	1.25567	0.00204678	1	1	0	0	0
FBtr0071866	CG30273		2.03834	0.265033	-2.94316	0.540861	0.904418	0	0	0
FBtr0071867	CG30269		2.62969	1.30685	-1.0088	0.723297	1	0	0	0
FBtr0071868	RYBP	Ring and YY1 Binding Protein [Source:FlyBase gene name;Acc:FBgn34763]	508.693	969.199	0.929997	0.00120839	0.0108666	1	1	1	intracellular|nuclear body|zinc ion binding>
FBtr0071870	Obp59a	Odorant-binding protein 59a [Source:FlyBase gene name;Acc:FBgn34766]	2.63552	0.62102	-2.08538	0.438882	0.821847	0	0	0	sensory perception of chemical stimulus|cellular_component|odorant binding|odorant binding>
FBtr0071871	Obp58b	Odorant-binding protein 58b [Source:FlyBase gene name;Acc:FBgn34768]	1.10085	0	-1000000	0.579692	0.933707	0	0	0	sensory perception of chemical stimulus|odorant binding|odorant binding|odorant binding>
FBtr0071872	Obp58d	Odorant-binding protein 58d [Source:FlyBase gene name;Acc:FBgn3477]	0.278102	0.391388	0.492986	1	1	0	0	0	sensory perception of chemical stimulus|cellular_component|odorant binding>
FBtr0071878	CG13526		0	0	NA	NA	NA	0	0	0	calcium ion binding|calcium ion binding>
FBtr0071880	CG13527		0	0	NA	NA	NA	0	0	0	proteolysis|serine-type endopeptidase activity>
FBtr0071883	blw	bellwether [Source:FlyBase gene name;Acc:FBgn11211]	3638.02	5278.05	0.536852	0.028306	0.136563	0	1	1	growth|spermatid development|phagocytosis, engulfment|ATP metabolic process|proton transport|ATP hydrolysis coupled proton transport|ATP synthesis coupled proton transport|proton transport|proton transport|microtubule associated complex|mitochondrion|lipid particle|proton-transporting ATP synthase complex, catalytic core F(1)|proton-transporting two-sector ATPase complex, catalytic domain|proton-…
FBtr0071888	CG30274		0.996949	0.37957	-1.39315	0.780163	1	0	0	0	transferase activity, transferring phosphorus-containing groups|kinase activity>
FBtr0071890	CG30272		18.3412	3.94551	-2.21681	0.0554644	0.223487	0	1	0	transmembrane transport|integral to membrane>
FBtr0071891	CG30265		1.40404	0.535744	-1.38997	0.705952	1	0	0	0	transmembrane transport|integral to membrane>
FBtr0071893	CG9825		1.86823	2.0396	0.126613	1	1	0	0	0	transmembrane transport|integral to membrane|high affinity inorganic phosphate:sodium symporter activity>
FBtr0071894	CG9826		0.996949	0.270615	-1.88128	0.738249	1	0	0	0	transmembrane transport|integral to membrane|high affinity inorganic phosphate:sodium symporter activity>
FBtr0071897	RpL23	Ribosomal protein L23 [Source:FlyBase gene name;Acc:FBgn178]	14318.2	12821.2	-0.159322	0.319339	0.694338	0	1	0	mitotic spindle elongation|mitotic spindle organization|neurogenesis|translation|translation|translation|ribosome|cytosolic large ribosomal subunit|cytosolic large ribosomal subunit|ribosome|protein binding|structural constituent of ribosome|structural constituent of ribosome|structural constituent of ribosome>
FBtr0071898	fd59A	forkhead domain 59A [Source:FlyBase gene name;Acc:FBgn4896]	2.61827	1.37021	-0.934218	0.722561	1	0	0	0	embryo development|regulation of transcription from RNA polymerase II promoter|lateral line nerve glial cell development|sympathetic nervous system development|enteric nervous system development|tail morphogenesis|regulation of transcription, DNA-dependent|nucleus|nucleus|sequence-specific DNA binding|sequence-specific DNA binding transcription factor activity|sequence-specific DNA binding transc…
FBtr0071899	CG13532		36.6616	20.4321	-0.843428	0.461431	0.842626	0	1	0
FBtr0071900	PIP5K59B	PIP5K59B [Source:FlyBase gene name;Acc:FBgn34789]	3.59474	0.144356	-4.63818	0.257938	0.61628	0	0	0	phosphatidylinositol metabolic process|regulation of synaptic growth at neuromuscular junction|phosphorylation|phosphatidylinositol phosphate kinase activity|1-phosphatidylinositol-4-phosphate 5-kinase activity|1-phosphatidylinositol-4-phosphate 5-kinase activity>
FBtr0071902	asrij	asrij [Source:FlyBase gene name;Acc:FBgn34793]	9.08579	44.0677	2.27804	0.159376	0.460244	0	1	1	embryonic hemopoiesis|embryonic hemopoiesis|integral to membrane|molecular_function>
FBtr0076429	CG4476		130.522	829.777	2.66843	1.98412e-17	1.03326e-14	1	1	1	neurotransmitter transport|visual behavior|neurotransmitter transport|integral to membrane|plasma membrane|neurotransmitter:sodium symporter activity|neurotransmitter transporter activity|potassium:amino acid symporter activity>
FBtr0071904	CG3700		193.53	119.676	-0.693429	0.0591471	0.233728	0	1	0	proteolysis|proteolysis|serine-type endopeptidase activity|serine-type endopeptidase activity>
FBtr0071905	Gmer	GDP-4-keto-6-deoxy-D-mannose 3,5-epimerase/4-reductase [Source:FlyBase gene name;Acc:FBgn34794]	171.442	282.488	0.720469	0.0400111	0.177168	0	1	0	GDP-L-fucose biosynthetic process|'de novo' GDP-L-fucose biosynthetic process|dsRNA transport|cellular metabolic process|cellular_component|coenzyme binding|nucleotide binding|GDP-L-fucose synthase activity|GDP-4-dehydro-D-rhamnose reductase activity|catalytic activity>
FBtr0071906	CG3499		297.027	363.597	0.291748	0.47638	0.854357	0	1	0	proteolysis|protein catabolic process|mitochondrial inner membrane|membrane|metalloendopeptidase activity|ATP binding|nucleoside-triphosphatase activity|ATP-dependent peptidase activity|nucleotide binding>
FBtr0071907	CG3501		618.373	779.833	0.334688	0.30185	0.673909	0	1	0	biological_process|microtubule associated complex|molecular_function>
FBtr0071909	inaD	inactivation no afterpotential D [Source:FlyBase gene name;Acc:FBgn1263]	0.109488	0.148783	0.442433	0.96825	1	0	0	0	phototransduction|phototransduction|phototransduction|protein localization|response to stimulus|detection of light stimulus involved in sensory perception|deactivation of rhodopsin mediated signaling|rhabdomere|plasma membrane|inaD signaling complex|inaD signaling complex|structural molecule activity|structural molecule activity|protein binding|myosin binding|myosin III binding|receptor signaling…
FBtr0071910	CG13531		144.525	173.159	0.260774	0.421005	0.804815	0	1	0
FBtr0071911	CycB	Cyclin B [Source:FlyBase gene name;Acc:FBgn45]	15321.9	20850.8	0.444504	0.072721	0.271264	0	1	1	embryonic development via the syncytial blastoderm|syncytial blastoderm mitotic cell cycle|response to DNA damage stimulus|cytokinesis|cellular process|regulation of cyclin-dependent protein serine/threonine kinase activity|regulation of cell cycle|regulation of chromatin binding|mitotic chromosome movement towards spindle pole|mitotic anaphase B|mitotic cytokinesis|attachment of spindle microtub…
FBtr0071913	CycB	Cyclin B [Source:FlyBase gene name;Acc:FBgn45]	419.332	690.976	0.720542	0.0233932	0.118523	1	1	1	embryonic development via the syncytial blastoderm|syncytial blastoderm mitotic cell cycle|response to DNA damage stimulus|cytokinesis|cellular process|regulation of cyclin-dependent protein serine/threonine kinase activity|regulation of cell cycle|regulation of chromatin binding|mitotic chromosome movement towards spindle pole|mitotic anaphase B|mitotic cytokinesis|attachment of spindle microtub…
FBtr0071914	CycB	Cyclin B [Source:FlyBase gene name;Acc:FBgn45]	445.156	925.191	1.05544	0.021689	0.11183	1	1	1	embryonic development via the syncytial blastoderm|syncytial blastoderm mitotic cell cycle|response to DNA damage stimulus|cytokinesis|cellular process|regulation of cyclin-dependent protein serine/threonine kinase activity|regulation of cell cycle|regulation of chromatin binding|mitotic chromosome movement towards spindle pole|mitotic anaphase B|mitotic cytokinesis|attachment of spindle microtub…
FBtr0071919	jbug	jitterbug [Source:FlyBase gene name;Acc:FBgn28371]	0	0.348749	1000000	0.995876	1	0	0	1	establishment of body hair or bristle planar orientation|response to mechanical stimulus|actin binding|actin binding|protein binding>
FBtr0071920	Obp58c	Odorant-binding protein 58c [Source:FlyBase gene name;Acc:FBgn34769]	1.02006	0.464999	-1.13335	1	1	0	0	0	sensory perception of chemical stimulus|cellular_component|odorant binding|odorant binding>
FBtr0071921	CG30259		0.139051	0.158888	0.192399	0.974138	1	0	0	0
FBtr0089725	mod(r)	modifier of rudimentary [Source:FlyBase gene name;Acc:FBgn1638]	12.6898	80.068	2.65755	3.53103e-05	0.000579251	1	1	1	ubiquitin-dependent protein catabolic process via the multivesicular body sorting pathway|molecular_function>
FBtr0071924	ppa	partner of paired [Source:FlyBase gene name;Acc:FBgn2257]	55.0523	17.2709	-1.67246	0.0468502	0.198516	0	1	1	ubiquitin-dependent protein catabolic process|SCF ubiquitin ligase complex|nuclear ubiquitin ligase complex|protein binding>
FBtr0071927	CG30196		0.624575	0.581249	-0.103719	0.967433	1	0	0	0
FBtr0071928	Cyp6d2	Cyp6d2 [Source:FlyBase gene name;Acc:FBgn34756]	14.8934	5.53891	-1.427	0.202523	0.533399	0	1	0	oxidation-reduction process|microsome|membrane|oxidoreductase activity, acting on paired donors, with incorporation or reduction of molecular oxygen|electron carrier activity|electron carrier activity|electron carrier activity|heme binding|iron ion binding>
FBtr0071929	CG3746		5.67219	3.20441	-0.823847	0.80216	1	0	1	0
FBtr0071931	CG30195		2.67394	2.44321	-0.13019	0.936901	1	0	0	0
FBtr0071933	CG2852		3497	6418.65	0.876155	0.00169157	0.0143995	1	1	1	multicellular organism reproduction|protein folding|protein peptidyl-prolyl isomerization|extracellular space|microtubule associated complex|lipid particle|peptidyl-prolyl cis-trans isomerase activity|peptidyl-prolyl cis-trans isomerase activity>
FBtr0071934	Ugt58Fa	Ugt58Fa [Source:FlyBase gene name;Acc:FBgn491]	36.1876	12.6456	-1.51687	0.0438757	0.18911	0	1	0	metabolic process|transferase activity, transferring hexosyl groups|glucuronosyltransferase activity>
FBtr0071935	RpS24	Ribosomal protein S24 [Source:FlyBase gene name;Acc:FBgn261596]	12763.5	9460.83	-0.431983	0.0460187	0.196213	0	1	1	translation|translation|cytosolic small ribosomal subunit|ribosome|lipid particle|ribosome|intracellular|structural constituent of ribosome|nucleotide binding|structural constituent of ribosome>
FBtr0071936	CG3732		669.095	575.824	-0.216583	0.427885	0.811208	0	1	0	intracellular|zinc ion binding>
FBtr0071937	Cdk9	Cyclin-dependent kinase 9 [Source:FlyBase gene name;Acc:FBgn19949]	615.089	529.892	-0.215095	0.345659	0.726515	0	1	0	transcription, DNA-dependent|response to heat|cell adhesion|protein phosphorylation|protein phosphorylation|neurogenesis|regulation of cell shape|transcription elongation from RNA polymerase II promoter|cell cycle|polytene chromosome puff|ELL-EAF complex|polytene chromosome|nucleus|positive transcription elongation factor complex b|cyclin-dependent protein serine/threonine kinase activity|cyclin-…
FBtr0071938	CG17807		202.075	174.59	-0.210923	0.458713	0.839625	0	1	0	oxidation-reduction process|metabolic process|methyltransferase activity|oxidoreductase activity, acting on paired donors, with incorporation or reduction of molecular oxygen, 2-oxoglutarate as one donor, and incorporation of one atom each of oxygen into both donors|oxidoreductase activity>
FBtr0071940	CG4329		0.994157	0.229334	-2.11602	0.80831	1	0	0	0
FBtr0071942	nahoda	nahoda [Source:FlyBase gene name;Acc:FBgn34797]	30.7289	12.0075	-1.35566	0.222226	0.563206	0	0	1	biological_process|cellular_component|molecular_function|protein binding>
FBtr0073429	CG2061		16.917	106.393	2.65285	7.10293e-07	2.03283e-05	1	1	1	G-protein coupled receptor signaling pathway|cellular_component|catalytic activity|G-protein coupled receptor activity>
FBtr0071951	CG9849		29.7826	26.4954	-0.168726	0.941961	1	0	1	0	muscle cell fate determination|extracellular region|molecular_function>
FBtr0071953	twi	twist [Source:FlyBase gene name;Acc:FBgn39]	14.6937	5.95687	-1.30257	0.367575	0.750053	0	1	1	ventral furrow formation|positive regulation of transcription from RNA polymerase II promoter|positive regulation of transcription from RNA polymerase II promoter|negative regulation of gene expression|Malpighian tubule morphogenesis|dorsal/ventral axis specification|muscle fiber development|mesoderm development|mesoderm development|mesoderm development|heart development|regulation of transcripti…
FBtr0071958	l(2)k09913	lethal (2) k9913 [Source:FlyBase gene name;Acc:FBgn21979]	113.248	77.119	-0.554332	0.307176	0.679829	0	1	0	biological_process|cellular_component|molecular_function>
FBtr0071959	l(2)k09913	lethal (2) k9913 [Source:FlyBase gene name;Acc:FBgn21979]	42.6615	12.2484	-1.80034	0.0217743	0.112172	1	1	0	biological_process|cellular_component|molecular_function>
FBtr0071960	l(2)k09913	lethal (2) k9913 [Source:FlyBase gene name;Acc:FBgn21979]	25.2257	21.8064	-0.210143	0.77329	1	0	1	0	biological_process|cellular_component|molecular_function>
FBtr0071961	l(2)k09913	lethal (2) k9913 [Source:FlyBase gene name;Acc:FBgn21979]	1.75181	2.61779	0.579504	0.92251	1	0	0	0	biological_process|cellular_component|molecular_function>
FBtr0071963	CG3085		71.7219	89.728	0.323144	0.763667	1	0	1	0	microtubule cytoskeleton organization|microtubule>
FBtr0071964	Gr59a	Gustatory receptor 59a [Source:FlyBase gene name;Acc:FBgn45483]	0	0	NA	NA	NA	0	0	0	sensory perception of taste|integral to membrane>
FBtr0071965	Gr59b	Gustatory receptor 59b [Source:FlyBase gene name;Acc:FBgn45482]	0	0	NA	NA	NA	0	0	0	sensory perception of taste|integral to membrane>
FBtr0071966	CG13538		0	0	NA	NA	NA	0	0	0
FBtr0071967	CG30192		0	0	NA	NA	NA	0	0	0
FBtr0071968	Klp59D	Klp59D [Source:FlyBase gene name;Acc:FBgn34827]	0	0	NA	NA	NA	0	0	0	microtubule-based movement|microtubule-based movement|kinesin complex|motor activity|ATP binding|microtubule motor activity|microtubule motor activity>
FBtr0071969	CG9899		0.399451	0.233857	-0.772392	0.963667	1	0	0	0	binding|protein binding>
FBtr0071973	CG13544		0	0	NA	NA	NA	0	0	0	myosin light chain binding|protein binding>
FBtr0071974	CG3215		0	0	NA	NA	NA	0	0	0	oxidation-reduction process|glycerol-3-phosphate catabolic process|glycerol-3-phosphate metabolic process|carbohydrate metabolic process|glycerol-3-phosphate metabolic process|glycerol-3-phosphate dehydrogenase complex|cytoplasm|protein homodimerization activity|oxidoreductase activity, acting on CH-OH group of donors|glycerol-3-phosphate dehydrogenase [NAD+] activity|sn-glycerol-3-phosphate:ubiq…
FBtr0071975	Klp59C	Klp59C [Source:FlyBase gene name;Acc:FBgn34824]	0	0	NA	NA	NA	0	0	0	mitotic sister chromatid segregation|microtubule-based movement|microtubule-based movement|kinetochore microtubule|kinesin complex|motor activity|ATP binding|microtubule motor activity|microtubule motor activity>
FBtr0071976	Gr59d	Gustatory receptor 59d [Source:FlyBase gene name;Acc:FBgn41236]	1.37829	0	-1000000	0.488608	0.864435	0	0	0	sensory perception of taste|sensory perception of taste|integral to membrane|taste receptor activity>
FBtr0071977	Gr59c	Gustatory receptor 59c [Source:FlyBase gene name;Acc:FBgn41235]	0	0	NA	NA	NA	0	0	0	sensory perception of taste|sensory perception of taste|sensory perception of bitter taste|integral to membrane|taste receptor activity|bitter taste receptor activity>
FBtr0071978	RpL37b	Ribosomal protein L37b [Source:FlyBase gene name;Acc:FBgn34822]	8.40435	0.829942	-3.34005	0.10062	0.338543	0	1	0	translation|ribosome|cytosolic large ribosomal subunit|ribosome|intracellular|structural constituent of ribosome|structural constituent of ribosome|structural constituent of ribosome>
FBtr0071979	CG9876		4.2439	0.550675	-2.94612	0.288917	0.657303	0	0	0	regulation of transcription, DNA-dependent|nucleus|nucleus|sequence-specific DNA binding|sequence-specific DNA binding transcription factor activity|sequence-specific DNA binding transcription factor activity>
FBtr0071980	CG9877		49.0381	21.7661	-1.17182	0.692848	0.995243	0	1	0	biological_process|cellular_component|molecular_function>
FBtr0071982	Fib	Fibrillarin [Source:FlyBase gene name;Acc:FBgn362]	1615.11	1053.25	-0.616787	0.007032	0.0463547	1	1	1	centrosome organization|rRNA processing|tRNA processing|rRNA processing|RNA processing|nucleolus|small nuclear ribonucleoprotein complex|dense fibrillar component|small nucleolar ribonucleoprotein complex|Cajal body|methyltransferase activity|mRNA binding|RNA binding>
FBtr0071984	CG9890		308.485	290.868	-0.0848346	0.736623	1	0	1	0	intracellular|zinc ion binding>
FBtr0071985	l(2)06496	lethal (2) 6496 [Source:FlyBase gene name;Acc:FBgn1622]	152.882	178.553	0.223933	0.587239	0.939591	0	1	0	microtubule-based movement|dynactin complex>
FBtr0301194	CG8159		15.1057	94.8464	2.6505	5.49201e-06	0.000116783	1	1	1	nucleus|intracellular|nucleic acid binding|zinc ion binding>
FBtr0071989	CG9897		0	0	NA	NA	NA	0	0	0	proteolysis|serine-type endopeptidase activity>
FBtr0071990	CG32833		0	0	NA	NA	NA	0	0	0	multicellular organism reproduction|proteolysis|extracellular space|serine-type endopeptidase activity>
FBtr0084297	pinta	prolonged depolarization afterpotential (PDA) is not apparent [Source:FlyBase gene name;Acc:FBgn38966]	13.4043	84.0309	2.64822	0.000272342	0.00319767	1	1	1	phototransduction|rhodopsin biosynthetic process|retinoid binding|vitamin E binding>
FBtr0071994	CG3800		1599.36	1398.47	-0.193647	0.506434	0.879211	0	1	0	biological_process|cellular_component|nucleic acid binding|nucleic acid binding|zinc ion binding|nucleic acid binding>
FBtr0071995	CG3788		7.66831	4.6492	-0.721926	0.702211	0.999614	0	0	0	nucleotide catabolic process|nucleoside metabolic process|cytoplasm|uridine phosphorylase activity|uridine phosphorylase activity|transferase activity, transferring pentosyl groups|catalytic activity>
FBtr0071996	Nup214	Nucleoporin 214 [Source:FlyBase gene name;Acc:FBgn166]	1709.06	1173.45	-0.542438	0.0365981	0.165928	0	1	1	SMAD protein import into nucleus|protein import into nucleus, docking|microtubule associated complex|nuclear pore|nuclear pore|protein binding>
FBtr0071998	CG13539		0	0	NA	NA	NA	0	0	0
FBtr0071999	CG3092		0.340019	0	-1000000	0.931525	1	0	0	0
FBtr0072001	CG13541		0	0	NA	NA	NA	0	0	0
FBtr0072002	CG9861		0.202799	0	-1000000	0.931524	1	0	0	0
FBtr0072004	CG30409		1.79458	1.10055	-0.705422	0.762223	1	0	0	0
FBtr0072006	CG9875		0.47907	0	-1000000	0.854113	1	0	0	0	metabolic process|5-formyltetrahydrofolate cyclo-ligase activity>
FBtr0072010	Ice1	Interacts with the C terminus of ELL 1 [Source:FlyBase gene name;Acc:FBgn34853]	250.556	435.653	0.798045	0.0105067	0.0639872	1	1	0	mitotic spindle organization|neurogenesis|snRNA transcription from RNA polymerase II promoter|ELL-EAF complex|chromatin binding>
FBtr0072011	yellow-d	yellow-d [Source:FlyBase gene name;Acc:FBgn41712]	11.9406	5.31742	-1.16708	0.434219	0.817091	0	1	0	biological_process|cellular_component|molecular_function>
FBtr0072012	yellow-d2	yellow-d2 [Source:FlyBase gene name;Acc:FBgn34856]	0.109488	0	-1000000	0.931522	1	0	0	0	biological_process|cellular_component|molecular_function>
FBtr0072013	eIF2B-delta	eIF2B-delta [Source:FlyBase gene name;Acc:FBgn34858]	37.5442	80.3116	1.09702	0.05912	0.233659	0	1	1	translational initiation|neurogenesis|cellular metabolic process|cytosol|cytosol|eukaryotic translation initiation factor 2B complex|translation initiation factor activity>
FBtr0072014	eIF2B-delta	eIF2B-delta [Source:FlyBase gene name;Acc:FBgn34858]	35.4173	45.5399	0.362678	0.482086	0.858792	0	1	1	translational initiation|neurogenesis|cellular metabolic process|cytosol|cytosol|eukaryotic translation initiation factor 2B complex|translation initiation factor activity>
FBtr0308592	Ctr1A	Copper transporter 1A [Source:FlyBase gene name;Acc:FBgn62413]	10.9449	68.6082	2.64812	0.000420474	0.0045843	1	1	1	cellular copper ion homeostasis|copper ion transport|copper ion transmembrane transport|plasma membrane copper ion transport|regulation of heart rate|integral to membrane|plasma membrane|plasma membrane|copper ion transmembrane transporter activity|copper uptake transmembrane transporter activity|copper ion transmembrane transporter activity|copper ion transmembrane transporter activity|copper io…
FBtr0072016	CG30411		2.67394	3.18702	0.253245	1	1	0	0	0	biological_process|cellular_component|molecular_function>
FBtr0072019	CG13557		0	0	NA	NA	NA	0	0	0
FBtr0072020	Or59c	Odorant receptor 59c [Source:FlyBase gene name;Acc:FBgn34866]	0	0	NA	NA	NA	0	0	0	sensory perception of smell|sensory perception of smell|response to stimulus|membrane|integral to membrane|odorant binding|olfactory receptor activity|olfactory receptor activity|olfactory receptor activity>
FBtr0072021	Or59b	Odorant receptor 59b [Source:FlyBase gene name;Acc:FBgn34865]	0	0	NA	NA	NA	0	0	0	sensory perception of smell|sensory perception of smell|response to stimulus|membrane|integral to membrane|odorant binding|olfactory receptor activity|olfactory receptor activity|olfactory receptor activity>
FBtr0072022	skpF	skpF [Source:FlyBase gene name;Acc:FBgn34863]	0	0	NA	NA	NA	0	0	0	ubiquitin-dependent protein catabolic process|nuclear ubiquitin ligase complex|ubiquitin-protein ligase activity>
FBtr0072023	Or59a	Odorant receptor 59a [Source:FlyBase gene name;Acc:FBgn26384]	0	0	NA	NA	NA	0	0	0	sensory perception of smell|oxidation-reduction process|response to stimulus|sensory perception of smell|detection of chemical stimulus involved in sensory perception of smell|integral to membrane|membrane|electron carrier activity|olfactory receptor activity|olfactory receptor activity|odorant binding|oxidoreductase activity, acting on other nitrogenous compounds as donors>
FBtr0072024	CG9815		0.680039	0.344227	-0.982259	1	1	0	0	0	biological_process|cellular_component|molecular_function>
FBtr0072025	CG9812		1.9209	0.837332	-1.19791	0.872312	1	0	0	0
FBtr0072027	CG3520		257.647	203.283	-0.341906	0.473187	0.851604	0	1	0
FBtr0072028	CG3530		375.144	377.215	0.00794245	0.877641	1	0	1	0	protein dephosphorylation|peptidyl-tyrosine dephosphorylation|dephosphorylation|mitotic cell cycle|metal ion binding|protein tyrosine phosphatase activity|phosphatase activity|protein tyrosine/serine/threonine phosphatase activity|protein tyrosine/serine/threonine phosphatase activity>
FBtr0072029	CG3530		13.131	4.04526	-1.69867	0.598719	0.94596	0	0	0	protein dephosphorylation|peptidyl-tyrosine dephosphorylation|dephosphorylation|mitotic cell cycle|metal ion binding|protein tyrosine phosphatase activity|phosphatase activity|protein tyrosine/serine/threonine phosphatase activity|protein tyrosine/serine/threonine phosphatase activity>
FBtr0072030	CG30415		2217.74	2252.21	0.0222496	0.89626	1	0	1	0
FBtr0072031	CG30415		4.79081	2.42401	-0.982875	0.751953	1	0	1	0
FBtr0072033	CG13551		2298.48	2217.35	-0.0518387	0.750906	1	0	1	0	defense response to Gram-positive bacterium|negative regulation of nucleotide metabolic process|mitochondrion|enzyme inhibitor activity>
FBtr0072034	CG13551		43.2116	29.8798	-0.532248	0.543004	0.906167	0	1	0	defense response to Gram-positive bacterium|negative regulation of nucleotide metabolic process|mitochondrion|enzyme inhibitor activity>
FBtr0072036	CG3493		488.275	566.066	0.213275	0.468308	0.847361	0	1	0	protein targeting to Golgi|protein binding>
FBtr0071988	CG9896		67.5081	423.156	2.64806	1.10014e-13	2.45535e-11	1	1	1
FBtr0072038	CG3500		2.82797	0.797611	-1.82601	0.637026	0.967155	0	0	1
FBtr0072040	CG30413		63.1932	45.6628	-0.468751	0.573973	0.928995	0	1	0	biological_process|cellular_component|molecular_function>
FBtr0072041	CG30417		0	0	NA	NA	NA	0	0	0
FBtr0072043	CG30412		0	0	NA	NA	NA	0	0	0
FBtr0072044	CG30412		0	0	NA	NA	NA	0	0	0
FBtr0072045	Prosbeta5R	Proteasome beta5R subunit [Source:FlyBase gene name;Acc:FBgn34842]	0.139051	0	-1000000	0.931523	1	0	0	0	proteolysis involved in cellular protein catabolic process|proteasome core complex|proteasome core complex|endopeptidase activity|threonine-type endopeptidase activity|endopeptidase activity>
FBtr0072046	CG3124		0	0	NA	NA	NA	0	0	0
FBtr0072047	ord	orientation disruptor [Source:FlyBase gene name;Acc:FBgn39]	0.943767	0.638723	-0.56324	0.930448	1	0	0	0	male meiosis chromosome segregation|chromosome segregation|mitosis|meiotic sister chromatid cohesion|gamete generation|female meiosis sister chromatid cohesion|sister chromatid cohesion|meiosis|male meiosis sister chromatid cohesion|male germ cell nucleus|female germ cell nucleus|cohesin complex|protein binding>
FBtr0072048	CG12782		0.542485	0	-1000000	0.846169	1	0	0	0	poly(A)+ mRNA export from nucleus|nucleus|protein binding>
FBtr0072049	RpL22-like	Ribosomal protein L22-like [Source:FlyBase gene name;Acc:FBgn34837]	1.08594	0.406319	-1.41826	0.743492	1	0	0	0	translation|translation|ribosome|cytosolic large ribosomal subunit|ribosome|intracellular|structural constituent of ribosome|structural constituent of ribosome>
FBtr0072050	yip3	yippee interacting protein 3 [Source:FlyBase gene name;Acc:FBgn463]	0	0	NA	NA	NA	0	0	0	proteolysis involved in cellular protein catabolic process|proteasome core complex|threonine-type endopeptidase activity>
FBtr0072051	yip3	yippee interacting protein 3 [Source:FlyBase gene name;Acc:FBgn463]	0	0	NA	NA	NA	0	0	0	proteolysis involved in cellular protein catabolic process|proteasome core complex|threonine-type endopeptidase activity>
FBtr0072052	LS2	Large Subunit 2 [Source:FlyBase gene name;Acc:FBgn34834]	0.665691	0.117607	-2.50088	0.78613	1	0	0	0	mRNA splicing, via spliceosome|mRNA processing|negative regulation of RNA splicing|regulation of gene silencing|U2 snRNP|nucleus|protein binding|RNA binding|nucleotide binding|mRNA binding|RNA binding|nucleic acid binding>
FBtr0072056	CG13558		0	0	NA	NA	NA	0	0	0
FBtr0072057	CG13559		2.2822	0.735061	-1.63449	0.570236	0.925898	0	0	0
FBtr0072058	mi	minus [Source:FlyBase gene name;Acc:FBgn261786]	1224.78	1274.62	0.0575354	0.817556	1	0	1	0	regulation of cell cycle|endomitotic cell cycle|positive regulation of mitotic cell cycle|positive regulation of multicellular organism growth|positive regulation of cell proliferation|cyclin catabolic process|cyclin catabolic process|ovarian nurse cell to oocyte transport>
FBtr0334074	CG8001		33.7757	211.219	2.64468	1.45642e-09	1.0021e-07	1	1	1
FBtr0083806	CG16718		13.5615	84.6238	2.64155	0.00708241	0.0466291	1	1	1
FBtr0072061	levy	levy [Source:FlyBase gene name;Acc:FBgn34877]	440.022	814.853	0.888962	0.00262257	0.0207671	1	1	0	mitochondrial electron transport, cytochrome c to oxygen|mitochondrial electron transport, cytochrome c to oxygen|determination of adult lifespan|mitochondrial respiratory chain complex IV|mitochondrial respiratory chain complex IV|microsome|lipid particle|mitochondrial respiratory chain complex IV|mitochondrial inner membrane|cytochrome-c oxidase activity|cytochrome-c oxidase activity|cytochrome…
FBtr0072062	Dcp-1	Death caspase-1 [Source:FlyBase gene name;Acc:FBgn151]	1255.61	798.065	-0.653807	0.00782485	0.0505153	1	1	1	multicellular organismal development|nurse cell apoptotic process|cytoplasmic transport, nurse cell to oocyte|actin filament organization|embryo development|salivary gland cell autophagic cell death|autophagic cell death|apoptotic process|apoptotic process|apoptotic process|apoptotic process|neuron remodeling|actin cytoskeleton organization|proteolysis|apoptotic process|developmental programmed c…
FBtr0072063	alphaPS5	alphaPS5 [Source:FlyBase gene name;Acc:FBgn3488]	8.13756	1.09779	-2.89	0.121161	0.384918	0	0	0	cell adhesion|heterophilic cell-cell adhesion|cell-matrix adhesion|integrin complex|integrin complex|receptor activity|cell adhesion molecule binding>
FBtr0072064	Pi3K59F	Phosphotidylinositol 3 kinase 59F [Source:FlyBase gene name;Acc:FBgn15277]	103.908	77.3631	-0.425589	0.256113	0.613807	0	1	0	dsRNA transport|endocytosis|phosphatidylinositol phosphorylation|phosphatidylinositol phosphorylation|phosphatidylinositol phosphorylation|phosphatidylinositol-3-phosphate biosynthetic process|phosphatidylinositol-mediated signaling|phosphatidylinositol phosphorylation|autophagic vacuole assembly|cellular response to starvation|regulation of autophagy|phosphatidylinositol 3-kinase complex, class …
FBtr0072065	CG30184		0.218976	0.2325	0.0864528	0.951285	1	0	0	0	phospholipid metabolic process|carbohydrate metabolic process|lipid catabolic process|cellular_component|phosphotransferase activity, alcohol group as acceptor|phospholipase A2 activity>
FBtr0072066	apt	apontic [Source:FlyBase gene name;Acc:FBgn1593]	728.217	1143.74	0.651319	0.0892397	0.311284	0	1	0	neuromuscular synaptic transmission|central nervous system development|positive regulation of transcription from RNA polymerase II promoter|epithelial cell migration, open tracheal system|open tracheal system development|open tracheal system development|heart development|regulation of transcription from RNA polymerase II promoter|primary branching, open tracheal system|regulation of oskar mRNA tr…
FBtr0072067	apt	apontic [Source:FlyBase gene name;Acc:FBgn1593]	86.7806	51.0394	-0.765759	0.110403	0.361153	0	1	0	neuromuscular synaptic transmission|central nervous system development|positive regulation of transcription from RNA polymerase II promoter|epithelial cell migration, open tracheal system|open tracheal system development|open tracheal system development|heart development|regulation of transcription from RNA polymerase II promoter|primary branching, open tracheal system|regulation of oskar mRNA tr…
FBtr0072068	apt	apontic [Source:FlyBase gene name;Acc:FBgn1593]	25.7036	34.6603	0.431309	0.896814	1	0	1	0	neuromuscular synaptic transmission|central nervous system development|positive regulation of transcription from RNA polymerase II promoter|epithelial cell migration, open tracheal system|open tracheal system development|open tracheal system development|heart development|regulation of transcription from RNA polymerase II promoter|primary branching, open tracheal system|regulation of oskar mRNA tr…
FBtr0072069	apt	apontic [Source:FlyBase gene name;Acc:FBgn1593]	44.3328	64.446	0.539716	0.515595	0.885865	0	1	0	neuromuscular synaptic transmission|central nervous system development|positive regulation of transcription from RNA polymerase II promoter|epithelial cell migration, open tracheal system|open tracheal system development|open tracheal system development|heart development|regulation of transcription from RNA polymerase II promoter|primary branching, open tracheal system|regulation of oskar mRNA tr…
FBtr0085855	CG2118		39.8154	248.209	2.64016	7.29906e-07	2.08447e-05	1	1	1	leucine metabolic process|metabolic process|mitochondrial matrix|metal ion binding|ATP binding|biotin carboxylase activity|methylcrotonoyl-CoA carboxylase activity|ligase activity|catalytic activity>
FBtr0072071	CG5398		0	0	NA	NA	NA	0	0	0	transmembrane transport|transport|integral to membrane|membrane|transporter activity|water channel activity|channel activity>
FBtr0072072	retn	retained [Source:FlyBase gene name;Acc:FBgn4795]	1681.61	1197.76	-0.489509	0.0867996	0.305299	0	1	1	male courtship behavior|muscle organ development|oogenesis|positive regulation of transcription, DNA-dependent|axon guidance|negative regulation of transcription from RNA polymerase II promoter|negative regulation of transcription from RNA polymerase II promoter|salivary gland development|gliogenesis|embryonic pattern specification|anterior/posterior pattern specification|salivary gland morphogen…
FBtr0072073	retn	retained [Source:FlyBase gene name;Acc:FBgn4795]	1369.68	999.826	-0.454087	0.116116	0.373764	0	1	1	male courtship behavior|muscle organ development|oogenesis|positive regulation of transcription, DNA-dependent|axon guidance|negative regulation of transcription from RNA polymerase II promoter|negative regulation of transcription from RNA polymerase II promoter|salivary gland development|gliogenesis|embryonic pattern specification|anterior/posterior pattern specification|salivary gland morphogen…
FBtr0072083	angel	angel [Source:FlyBase gene name;Acc:FBgn16762]	56.7613	39.8415	-0.510634	0.291725	0.66103	0	1	0	biological_process|cellular_component|molecular_function>
FBtr0076554	Galk	Galactokinase [Source:FlyBase gene name;Acc:FBgn263199]	14.4415	89.569	2.63278	3.06805e-05	0.000513449	1	1	0	carbohydrate phosphorylation|galactose metabolic process|cytoplasm|ATP binding|galactokinase activity|galactokinase activity>
FBtr0089970	Jheh2	Juvenile hormone epoxide hydrolase 2 [Source:FlyBase gene name;Acc:FBgn3445]	125.114	774.154	2.62938	3.24391e-16	1.24862e-13	1	1	1	response to toxic substance|juvenile hormone catabolic process|microsome|membrane|cis-stilbene-oxide hydrolase activity|epoxide hydrolase activity|juvenile hormone epoxide hydrolase activity>
FBtr0072795	Cht2	Chitinase 2 [Source:FlyBase gene name;Acc:FBgn2272]	23.372	144.393	2.62715	6.29484e-07	1.85349e-05	1	1	1	polysaccharide catabolic process|chitin catabolic process|carbohydrate metabolic process|cuticle chitin catabolic process|cellular_component|chitinase activity|hydrolase activity, hydrolyzing O-glycosyl compounds|chitinase activity|chitinase activity|cation binding>
FBtr0072088	CG13560		1.90256	0	-1000000	0.479668	0.856609	0	0	0
FBtr0072089	CG12491		4.86976	0.610713	-2.99529	0.557292	0.916845	0	1	0	biological_process|cellular_component|molecular_function>
FBtr0072090	CG11300		0.109488	0.11625	0.0864528	0.963305	1	0	0	0
FBtr0072091	CG5532		433.977	425.665	-0.0279002	0.715333	1	0	1	0	biological_process|membrane|molecular_function>
FBtr0072094	CG18128		0	0.11625	1000000	1	1	0	0	0	nucleoside metabolic process|transferase activity, transferring pentosyl groups|purine-nucleoside phosphorylase activity|catalytic activity>
FBtr0072095	l(2)not	lethal (2) neighbor of tid [Source:FlyBase gene name;Acc:FBgn11297]	149.419	254.846	0.770261	0.0589691	0.233357	1	1	0	endoplasmic reticulum|integral to membrane|integral to endoplasmic reticulum membrane|transferase activity, transferring hexosyl groups>
FBtr0072096	CG4091		847.882	1003.66	0.24333	0.387472	0.771245	0	1	0	salivary gland cell autophagic cell death|autophagic cell death|negative regulation of anti-apoptosis|cytoplasm|cysteine-type endopeptidase inhibitor activity involved in apoptotic process>
FBtr0072097	CG4091		73.0066	73.5429	0.0105588	0.974576	1	0	1	0	salivary gland cell autophagic cell death|autophagic cell death|negative regulation of anti-apoptosis|cytoplasm|cysteine-type endopeptidase inhibitor activity involved in apoptotic process>
FBtr0072098	CG4091		4.30505	6.66089	0.629684	0.789439	1	0	0	0	salivary gland cell autophagic cell death|autophagic cell death|negative regulation of anti-apoptosis|cytoplasm|cysteine-type endopeptidase inhibitor activity involved in apoptotic process>
FBtr0072099	CG30183		171.694	315.826	0.879288	0.0227745	0.116232	1	1	1	phospholipid binding|protein binding>
FBtr0072100	l(2)efl	lethal (2) essential for life [Source:FlyBase gene name;Acc:FBgn11296]	12.1633	10.0806	-0.270966	0.860674	1	0	1	0	embryo development|response to heat|regulation of translational initiation by eIF2 alpha phosphorylation|structural constituent of eye lens>
FBtr0072101	l(2)efl	lethal (2) essential for life [Source:FlyBase gene name;Acc:FBgn11296]	3.60416	0.667883	-2.432	0.59405	0.943317	0	0	0	embryo development|response to heat|regulation of translational initiation by eIF2 alpha phosphorylation|structural constituent of eye lens>
FBtr0072102	CG4019		20.2814	13.2745	-0.611501	0.745537	1	0	1	0	transmembrane transport|renal system process|transport|integral to membrane|membrane|transporter activity|water channel activity|channel activity>
FBtr0072103	CG4019		6.8115	3.85776	-0.820207	0.713302	1	0	0	0	transmembrane transport|renal system process|transport|integral to membrane|membrane|transporter activity|water channel activity|channel activity>
FBtr0072104	CG4019		1.59424	0.950917	-0.745481	0.916405	1	0	0	0	transmembrane transport|renal system process|transport|integral to membrane|membrane|transporter activity|water channel activity|channel activity>
FBtr0072105	CG4019		8.1138	3.59263	-1.17534	0.435827	0.818609	0	1	0	transmembrane transport|renal system process|transport|integral to membrane|membrane|transporter activity|water channel activity|channel activity>
FBtr0072107	CG17664		2.32467	0.26051	-3.15762	0.570936	0.926524	0	0	0	transmembrane transport|renal system process|transport|integral to membrane|membrane|transporter activity|water channel activity|channel activity>
FBtr0072109	CG10332		0	0	NA	NA	NA	0	0	0
FBtr0072111	Rrp4	Rrp4 [Source:FlyBase gene name;Acc:FBgn34879]	71.2951	59.0579	-0.271673	0.400462	0.784009	0	1	0	regulation of gene expression|mRNA processing|nuclear lamina|nuclear exosome (RNase complex)|nuclear exosome (RNase complex)|cytoplasm|cytoplasmic exosome (RNase complex)|3'-5'-exoribonuclease activity>
FBtr0072112	pita	pita [Source:FlyBase gene name;Acc:FBgn34878]	1332.9	1137.35	-0.228892	0.324883	0.70123	0	1	0	DNA replication|mitosis|regulation of gene silencing|DNA endoreduplication|nucleus|intracellular|nucleus|DNA binding|zinc ion binding>
FBtr0072113	pita	pita [Source:FlyBase gene name;Acc:FBgn34878]	22.2687	32.5464	0.547482	0.694562	0.996319	0	1	0	DNA replication|mitosis|regulation of gene silencing|DNA endoreduplication|nucleus|intracellular|nucleus|DNA binding|zinc ion binding>
FBtr0072114	wmd	wing morphogenesis defect [Source:FlyBase gene name;Acc:FBgn34876]	865.76	943.663	0.124304	0.745324	1	0	1	0	imaginal disc-derived wing morphogenesis|microtubule associated complex|receptor binding|protein binding>
FBtr0072115	Gr59e	Gustatory receptor 59e [Source:FlyBase gene name;Acc:FBgn41233]	3.30887	1.14726	-1.52815	0.612714	0.953732	0	0	0	sensory perception of taste|sensory perception of taste|sensory perception of taste|G-protein coupled receptor signaling pathway|integral to membrane|integral to membrane|taste receptor activity|taste receptor activity>
FBtr0072116	CG30181		0.328465	0.144356	-1.18611	0.879226	1	0	0	0	sodium ion transport|sodium ion transmembrane transport|membrane|sodium channel activity>
FBtr0072117	bw	brown [Source:FlyBase gene name;Acc:FBgn241]	15.3233	1.47203	-3.37984	0.0171212	0.0936796	1	0	0	eye pigment biosynthetic process|transport|eye pigment precursor transport|ommochrome biosynthetic process|pteridine biosynthetic process|integral to plasma membrane|ATP-binding cassette (ABC) transporter complex|ATPase activity, coupled to transmembrane movement of substances|ATP binding|eye pigment precursor transporter activity>
FBtr0072120	chrw	chrowded [Source:FlyBase gene name;Acc:FBgn15372]	231.105	387.004	0.743801	0.0192018	0.102303	1	1	1	protein transport|small GTPase mediated signal transduction|peripheral nervous system development|plasma membrane|GTPase activity|GTPase activity|GTP binding|GTP binding>
FBtr0072121	CG3906		0	0	NA	NA	NA	0	0	0
FBtr0072122	CG30177		0	0	NA	NA	NA	0	0	0	biological_process|cellular_component|molecular_function>
FBtr0072123	CG5539		0.340019	0	-1000000	0.931525	1	0	0	0
FBtr0072124	CG5543		282.574	315.975	0.161182	0.670408	0.983991	0	1	0	neurogenesis|cellular_component|molecular_function|protein binding>
FBtr0072126	CG5554		1776.57	1507.62	-0.236825	0.185254	0.505046	0	1	1	cell redox homeostasis|integral to membrane|protein disulfide isomerase activity>
FBtr0100422	GlcAT-P	GlcAT-P [Source:FlyBase gene name;Acc:FBgn36144]	17.0174	105.083	2.62645	1.54938e-06	3.90788e-05	1	1	1	glycosphingolipid biosynthetic process|peripheral nervous system development|proteoglycan biosynthetic process|glycoprotein biosynthetic process|membrane|galactosylgalactosylxylosylprotein 3-beta-glucuronosyltransferase activity|galactosyl beta-1,3 N-acetylgalactosamine beta-1,3-glucuronosyltransferase activity|asioloorosomucoid beta-1,3-glucuronosyltransferase activity|N-acetyllactosamine beta-1…
FBtr0088692	rgr	regular [Source:FlyBase gene name;Acc:FBgn3331]	60.1845	371.326	2.62522	2.97484e-11	3.5115e-09	1	1	1	regulation of transcription, DNA-dependent|intracellular|nucleus|nucleic acid binding|sequence-specific DNA binding transcription factor activity|zinc ion binding>
FBtr0072129	ken	ken and barbie [Source:FlyBase gene name;Acc:FBgn11236]	156.227	282.245	0.853299	0.0274554	0.133429	1	1	1	copulation|phagocytosis, engulfment|male analia development|female analia development|insemination|imaginal disc-derived female genitalia development|regulation of JAK-STAT cascade|imaginal disc-derived male genitalia development|nucleus|intracellular|nucleic acid binding|sequence-specific DNA binding transcription factor activity|zinc ion binding|protein binding>
FBtr0072130	TM4SF	Transmembrane 4 superfamily [Source:FlyBase gene name;Acc:FBgn2372]	1.9554	2.8435	0.540208	0.947852	1	0	0	0	integral to membrane|integral to membrane|integral to membrane|plasma membrane|plasma membrane>
FBtr0072131	CG5597		12.5978	4.19234	-1.58735	0.421091	0.804815	0	1	0
FBtr0302381	asf1	anti-silencing factor 1 [Source:FlyBase gene name;Acc:FBgn2994]	156.556	963.093	2.621	9.28697e-14	2.10814e-11	1	1	1	nucleosome assembly|regulation of mRNA splicing, via spliceosome|chromatin organization|chromatin organization|muscle organ development|dendrite morphogenesis|chromatin assembly or disassembly|RCAF complex|chromatin assembly complex|nucleus|protein binding>
FBtr0084567	twin	twin [Source:FlyBase gene name;Acc:FBgn11725]	57.8918	355.913	2.62009	0.000192564	0.0023977	1	1	1	oogenesis|regulation of transcription from RNA polymerase II promoter|nuclear-transcribed mRNA catabolic process, deadenylation-dependent decay|nuclear-transcribed mRNA poly(A) tail shortening|cytoplasm|cytoplasm|CCR4-NOT complex|CCR4-NOT complex|protein binding>
FBtr0072134	Lpt	Lost PHDs of trr [Source:FlyBase gene name;Acc:FBgn263667]	223.304	171.039	-0.384684	0.329262	0.706657	0	1	0	phagocytosis, engulfment|intracellular signal transduction|imaginal disc-derived wing vein specification|positive regulation of histone H3-K9 trimethylation|ecdysone receptor-mediated signaling pathway|ecdysis, chitin-based cuticle|cellular response to ecdysone|polytene chromosome|ecdysone receptor holocomplex|chromatin binding|zinc ion binding|ligand-dependent nuclear receptor transcription coac…
FBtr0072135	CG13562		1.81655	0.962379	-0.916522	0.761681	1	0	0	0
FBtr0072136	kcc	kazachoc [Source:FlyBase gene name;Acc:FBgn261794]	77.383	64.1508	-0.270549	0.750566	1	0	1	0	mechanosensory behavior|transport|ion transport|transmembrane transport|response to mechanical stimulus|amino acid transmembrane transport|transport|integral to membrane|integral to membrane|membrane|cation:chloride symporter activity|potassium:chloride symporter activity|potassium:chloride symporter activity|amino acid transmembrane transporter activity>
FBtr0072137	kcc	kazachoc [Source:FlyBase gene name;Acc:FBgn261794]	114.324	104.043	-0.135949	0.944967	1	0	1	0	mechanosensory behavior|transport|ion transport|transmembrane transport|response to mechanical stimulus|amino acid transmembrane transport|transport|integral to membrane|integral to membrane|membrane|cation:chloride symporter activity|potassium:chloride symporter activity|potassium:chloride symporter activity|amino acid transmembrane transporter activity>
FBtr0072138	kcc	kazachoc [Source:FlyBase gene name;Acc:FBgn261794]	0.882838	1.8966	1.1032	0.706172	1	0	0	0	mechanosensory behavior|transport|ion transport|transmembrane transport|response to mechanical stimulus|amino acid transmembrane transport|transport|integral to membrane|integral to membrane|membrane|cation:chloride symporter activity|potassium:chloride symporter activity|potassium:chloride symporter activity|amino acid transmembrane transporter activity>
FBtr0072139	kcc	kazachoc [Source:FlyBase gene name;Acc:FBgn261794]	6.55774	14.9498	1.18886	0.143028	0.427981	0	0	0	mechanosensory behavior|transport|ion transport|transmembrane transport|response to mechanical stimulus|amino acid transmembrane transport|transport|integral to membrane|integral to membrane|membrane|cation:chloride symporter activity|potassium:chloride symporter activity|potassium:chloride symporter activity|amino acid transmembrane transporter activity>
FBtr0072140	CG2812		38.2303	23.774	-0.685333	0.355746	0.736905	0	1	0	biological_process|cellular_component|molecular_function|protein binding>
FBtr0084755	beta4GalT7	beta-4-galactosyltransferase 7 [Source:FlyBase gene name;Acc:FBgn39258]	40.3739	247.793	2.61764	4.07283e-10	3.41231e-08	1	1	1	carbohydrate metabolic process|heparan sulfate proteoglycan biosynthetic process|chondroitin sulfate biosynthetic process|glycosaminoglycan biosynthetic process|proteoglycan biosynthetic process|Golgi apparatus|integral to membrane|galactosyltransferase activity|galactosyltransferase activity|metal ion binding|transferase activity, transferring glycosyl groups|xylosylprotein 4-beta-galactosyltran…
FBtr0339549	#N/A	#N/A	22.2769	135.886	2.60877	1.51202e-06	3.83918e-05	1	1	0
FBtr0072143	G-salpha60A	G protein salpha 6A [Source:FlyBase gene name;Acc:FBgn1123]	41.8264	3.43295	-3.60689	0.0832063	0.297386	0	1	1	learning or memory|synaptic transmission|G-protein coupled receptor signaling pathway|G-protein coupled receptor signaling pathway|visual behavior|imaginal disc-derived wing morphogenesis|chaeta development|chaeta development|wing disc development|wing disc development|G-protein coupled receptor signaling pathway|response to trehalose stimulus|activation of adenylate cyclase activity|neuromuscula…
FBtr0072144	G-salpha60A	G protein salpha 6A [Source:FlyBase gene name;Acc:FBgn1123]	34.3837	7.58896	-2.17975	0.0660113	0.253059	0	1	1	learning or memory|synaptic transmission|G-protein coupled receptor signaling pathway|G-protein coupled receptor signaling pathway|visual behavior|imaginal disc-derived wing morphogenesis|chaeta development|chaeta development|wing disc development|wing disc development|G-protein coupled receptor signaling pathway|response to trehalose stimulus|activation of adenylate cyclase activity|neuromuscula…
FBtr0072145	CG2970		6.45927	4.36511	-0.565352	0.845324	1	0	0	0
FBtr0072146	fzr2	fizzy-related 2 [Source:FlyBase gene name;Acc:FBgn34937]	5.38423	1.51041	-1.8338	0.418794	0.802391	0	0	0	male meiosis|biological_process|cyclin catabolic process|cellular_component|molecular_function|protein binding>
FBtr0072147	thoc5	thoc5 [Source:FlyBase gene name;Acc:FBgn34939]	747.398	613.227	-0.285456	0.276133	0.640005	0	1	0	mRNA export from nucleus|male meiosis|THO complex|nucleolus|protein complex|nuclear chromosome|molecular_function>
FBtr0072148	alpha-catenin-related	alpha-catenin related [Source:FlyBase gene name;Acc:FBgn2915]	3.13368	1.145	-1.45251	0.654055	0.976341	0	0	0	cell adhesion|actin cytoskeleton|zonula adherens|structural molecule activity|actin binding>
FBtr0072150	Fmo-1	Flavin-containing monooxygenase 1 [Source:FlyBase gene name;Acc:FBgn34943]	2.43532	3.16002	0.375818	0.845002	1	0	0	0	oxidation-reduction process|microsome|mitochondrion|cytosol|monooxygenase activity|flavin adenine dinucleotide binding|N,N-dimethylaniline monooxygenase activity|NADP binding|N,N-dimethylaniline monooxygenase activity>
FBtr0072151	Alas	Aminolevulinate synthase [Source:FlyBase gene name;Acc:FBgn2764]	80.7731	147.983	0.873486	0.0625634	0.243212	0	1	0	chitin-based cuticle development|tetrapyrrole biosynthetic process|biosynthetic process|heme biosynthetic process|mitochondrial matrix|mitochondrion|pyridoxal phosphate binding|5-aminolevulinate synthase activity|5-aminolevulinate synthase activity|5-aminolevulinate synthase activity>
FBtr0072152	or	orange [Source:FlyBase gene name;Acc:FBgn38]	406.033	388.372	-0.0641595	0.805269	1	0	1	0	eye pigment biosynthetic process|intracellular protein transport|vesicle-mediated transport|vesicle coating|synaptic vesicle coating|neurotransmitter secretion|protein transport|lysosome organization|intracellular transport|ommochrome biosynthetic process|compound eye pigmentation|coated vesicle|synaptic vesicle|membrane coat|protein transporter activity>
FBtr0072153	CG3065		35.5558	60.5033	0.76693	0.172356	0.48297	0	1	1	intracellular|sequence-specific DNA binding|zinc ion binding>
FBtr0072154	CG3065		114.181	215.225	0.914524	0.0112507	0.0673902	1	1	1	intracellular|sequence-specific DNA binding|zinc ion binding>
FBtr0081206	Rab9	Rab9 [Source:FlyBase gene name;Acc:FBgn32782]	23.9272	145.905	2.6083	9.55522e-08	3.68327e-06	1	1	1	protein transport|small GTPase mediated signal transduction|retrograde transport, endosome to Golgi|GTPase activity|GTP binding>
FBtr0072156	mr	morula [Source:FlyBase gene name;Acc:FBgn2791]	678.288	648.448	-0.0649061	0.80974	1	0	1	0	ubiquitin-dependent protein catabolic process|regulation of cell cycle|negative regulation of synaptic growth at neuromuscular junction|mitotic anaphase|regulation of synaptic transmission|cullin-RING ubiquitin ligase complex|anaphase-promoting complex|anaphase-promoting complex|ubiquitin protein ligase binding>
FBtr0072157	Sox14	Sox box protein 14 [Source:FlyBase gene name;Acc:FBgn5612]	18.1663	2.10899	-3.10664	0.0097081	0.0599761	1	0	1	metamorphosis|dendrite morphogenesis|regulation of transcription from RNA polymerase II promoter|neuron remodeling|regulation of transcription, DNA-dependent|nucleus|nucleus|nucleus|sequence-specific DNA binding|sequence-specific DNA binding transcription factor activity|DNA binding, bending|protein binding>
FBtr0072158	Sox14	Sox box protein 14 [Source:FlyBase gene name;Acc:FBgn5612]	2.86788	0.148783	-4.26871	0.267802	0.629383	0	0	1	metamorphosis|dendrite morphogenesis|regulation of transcription from RNA polymerase II promoter|neuron remodeling|regulation of transcription, DNA-dependent|nucleus|nucleus|nucleus|sequence-specific DNA binding|sequence-specific DNA binding transcription factor activity|DNA binding, bending|protein binding>
FBtr0072159	CG30178		0	0	NA	NA	NA	0	0	0
FBtr0072160	Pask	PAS kinase [Source:FlyBase gene name;Acc:FBgn3495]	13.4211	2.27367	-2.56141	0.0749196	0.276883	0	0	0	protein phosphorylation|protein phosphorylation|signal transduction|protein kinase activity|protein serine/threonine kinase activity|signal transducer activity|ATP binding|protein serine/threonine kinase activity|protein kinase activity>
FBtr0072161	CG3121		0.608398	0	-1000000	0.789814	1	0	0	0	microtubule-based process|microtubule associated complex|microtubule binding>
FBtr0072162	CG11388		69.5549	45.8607	-0.600895	0.226565	0.570093	0	1	0
FBtr0072163	Adk2	Adenylate kinase-2 [Source:FlyBase gene name;Acc:FBgn2278]	792.909	1267.78	0.677074	0.0224961	0.115209	1	1	1	neurogenesis|nucleotide phosphorylation|nucleobase-containing compound metabolic process|ADP biosynthetic process|mitochondrial intermembrane space|mitochondrion|mitochondrion|lipid particle|ATP binding|nucleotide kinase activity|phosphotransferase activity, phosphate group as acceptor|adenylate kinase activity|nucleobase-containing compound kinase activity|adenylate kinase activity|adenylate kin…
FBtr0072164	PebIII	Ejaculatory bulb protein III [Source:FlyBase gene name;Acc:FBgn11695]	3.42078	5.42363	0.664936	0.521115	0.890206	0	1	0	metamorphosis|behavior|response to virus|extracellular region>
FBtr0072165	CG3163		142.566	195.666	0.456768	0.326483	0.703136	0	1	0
FBtr0072166	MAN1	MAN1 [Source:FlyBase gene name;Acc:FBgn34962]	1054.68	998.679	-0.0787176	0.729424	1	0	1	0	negative regulation of BMP signaling pathway|integral to nuclear inner membrane|nuclear envelope>
FBtr0072167	MAN1	MAN1 [Source:FlyBase gene name;Acc:FBgn34962]	394.298	373.005	-0.0800937	0.837387	1	0	1	0	negative regulation of BMP signaling pathway|integral to nuclear inner membrane|nuclear envelope>
FBtr0072168	IntS1	Integrator 1 [Source:FlyBase gene name;Acc:FBgn34964]	262.143	215.904	-0.279966	0.344616	0.725366	0	1	0	snRNA 3'-end processing|snRNA processing|integrator complex|binding|molecular_function>
FBtr0072169	sei	seizure [Source:FlyBase gene name;Acc:FBgn3353]	2.67474	10.3293	1.94927	0.225209	0.56808	0	0	0	potassium ion transport|potassium ion transport|transmembrane transport|ion transport|voltage-gated potassium channel complex|membrane|voltage-gated potassium channel activity|voltage-gated potassium channel activity|ion channel activity>
FBtr0072170	sei	seizure [Source:FlyBase gene name;Acc:FBgn3353]	5.13849	7.16079	0.478774	0.992999	1	0	0	0	potassium ion transport|potassium ion transport|transmembrane transport|ion transport|voltage-gated potassium channel complex|membrane|voltage-gated potassium channel activity|voltage-gated potassium channel activity|ion channel activity>
FBtr0072172	eIF-5A	eIF-5A [Source:FlyBase gene name;Acc:FBgn34967]	719.396	487.029	-0.562778	0.177496	0.491002	0	1	1	translational initiation|translational initiation|salivary gland cell autophagic cell death|autophagic cell death|wing disc development|positive regulation of translational termination|positive regulation of translational elongation|peptidyl-lysine modification to hypusine|translational frameshifting|cytosol|translation initiation factor activity|ribosome binding|translation elongation factor act…
FBtr0072173	eIF-5A	eIF-5A [Source:FlyBase gene name;Acc:FBgn34967]	17437.4	13697.1	-0.348319	0.0987	0.334103	0	1	1	translational initiation|translational initiation|salivary gland cell autophagic cell death|autophagic cell death|wing disc development|positive regulation of translational termination|positive regulation of translational elongation|peptidyl-lysine modification to hypusine|translational frameshifting|cytosol|translation initiation factor activity|ribosome binding|translation elongation factor act…
FBtr0072174	RpL12	Ribosomal protein L12 [Source:FlyBase gene name;Acc:FBgn34968]	318.082	543.051	0.771691	0.0516378	0.213024	1	1	1	mitotic spindle elongation|translation|translation|ribosome|cytosolic large ribosomal subunit|lipid particle|ribosome|structural constituent of ribosome|structural constituent of ribosome>
FBtr0072175	RpL12	Ribosomal protein L12 [Source:FlyBase gene name;Acc:FBgn34968]	3907.92	2757.36	-0.503114	0.0318365	0.149311	0	1	1	mitotic spindle elongation|translation|translation|ribosome|cytosolic large ribosomal subunit|lipid particle|ribosome|structural constituent of ribosome|structural constituent of ribosome>
FBtr0072176	RpL12	Ribosomal protein L12 [Source:FlyBase gene name;Acc:FBgn34968]	7438.43	5526.49	-0.428634	0.0483449	0.203163	0	1	1	mitotic spindle elongation|translation|translation|ribosome|cytosolic large ribosomal subunit|lipid particle|ribosome|structural constituent of ribosome|structural constituent of ribosome>
FBtr0072177	Rap2l	Ras-associated protein 2-like [Source:FlyBase gene name;Acc:FBgn2586]	973.724	917.766	-0.0853867	0.901658	1	0	1	0	GTP catabolic process|germ-line stem cell maintenance|small GTPase mediated signal transduction|neurogenesis|signal transduction|membrane|GTPase activity|GTP binding|GTPase activity>
FBtr0072179	CG3209		353.443	445.349	0.333459	0.406258	0.790173	0	1	0	metabolic process|transferase activity, transferring acyl groups|1-acylglycerol-3-phosphate O-acyltransferase activity>
FBtr0072185	RpL39	Ribosomal protein L39 [Source:FlyBase gene name;Acc:FBgn2317]	17829.8	14132.2	-0.335305	0.132406	0.406949	0	1	1	mitotic spindle elongation|mitotic spindle organization|translation|translation|ribosome|cytosolic large ribosomal subunit|ribosome|intracellular|structural constituent of ribosome|structural constituent of ribosome|structural constituent of ribosome>
FBtr0072187	gammaSnap	gamma-soluble NSF attachment protein [Source:FlyBase gene name;Acc:FBgn28552]	98.0541	151.084	0.623698	0.196401	0.52361	0	1	0	wing disc dorsal/ventral pattern formation|intracellular protein transport|synaptic vesicle priming|neurotransmitter secretion|SNARE complex|cytoplasm|soluble NSF attachment protein activity>
FBtr0072188	tsr	twinstar [Source:FlyBase gene name;Acc:FBgn11726]	10367.9	9284.19	-0.159278	0.452323	0.834253	0	1	0	cytokinesis, actomyosin contractile ring assembly|cytokinesis|regulation of lamellipodium assembly|cell morphogenesis|actin filament organization|axonogenesis|establishment of imaginal disc-derived wing hair orientation|establishment of ommatidial planar polarity|rhabdomere development|establishment of planar polarity|compound eye development|compound eye morphogenesis|mushroom body development|b…
FBtr0070485	fs(1)Ya	female sterile (1) Young arrest [Source:FlyBase gene name;Acc:FBgn927]	177.786	1081	2.60415	1.12028e-17	5.95071e-15	1	1	1	chromatin assembly or disassembly|DNA replication|chromosome condensation|mitosis|mitosis|nucleus organization|pronuclear fusion|nuclear division|nuclear lamina|nuclear lamina|nuclear envelope|nuclear envelope|nucleoplasm|cytoplasm|cytoplasm|protein binding|zinc ion binding>
FBtr0072190	CG13567		4.73926	6.94162	0.550612	0.701569	0.999204	0	1	0
FBtr0072191	Chi	Chip [Source:FlyBase gene name;Acc:FBgn13764]	1135.72	948.424	-0.259998	0.269262	0.631353	0	1	0	chaeta morphogenesis|transcription, DNA-dependent|positive regulation of transcription, DNA-dependent|phagocytosis, engulfment|imaginal disc-derived wing morphogenesis|blastoderm segmentation|axon guidance|chaeta development|nervous system development|regulation of eclosion|dendrite guidance|nucleus|transcription factor binding|protein binding|LIM domain binding|RNA polymerase II transcription fa…
FBtr0072192	Chi	Chip [Source:FlyBase gene name;Acc:FBgn13764]	279.378	295.117	0.0790706	0.660586	0.979374	0	1	0	chaeta morphogenesis|transcription, DNA-dependent|positive regulation of transcription, DNA-dependent|phagocytosis, engulfment|imaginal disc-derived wing morphogenesis|blastoderm segmentation|axon guidance|chaeta development|nervous system development|regulation of eclosion|dendrite guidance|nucleus|transcription factor binding|protein binding|LIM domain binding|RNA polymerase II transcription fa…
FBtr0072193	CG30172		8.44939	5.6524	-0.579984	0.799554	1	0	1	0
FBtr0072194	HSPC300		280.89	342.378	0.285588	0.609106	0.952071	0	1	0	regulation of cell shape|regulation of synaptic growth at neuromuscular junction|central nervous system morphogenesis|cellular_component|molecular_function>
FBtr0072195	CG3907		66.2031	33.1689	-0.997068	0.0516076	0.212932	0	1	1
FBtr0074922	trc	tricornered [Source:FlyBase gene name;Acc:FBgn3744]	109.595	665.41	2.60207	1.69912e-14	4.4242e-12	1	1	1	imaginal disc-derived wing hair organization|dendrite self-avoidance|regulation of dendrite morphogenesis|dendrite morphogenesis|antennal morphogenesis|protein phosphorylation|protein phosphorylation|protein phosphorylation|signal transduction|imaginal disc-derived wing morphogenesis|chaeta development|nucleus|nucleus|nucleus|cytoplasm|cell cortex|protein serine/threonine kinase activity|protein …
[truncated: 27,783 more rows]

## Sheet: RPKM
RPKM values for all samples as calculated by eXpress (Roberts et al)
[truncated: 16,171 more rows]

## Sheet: Cuffdiff
Cufflinks package (Trapnell et al.) output for 6 pooled Dechorionated samples (Dechorionated :2 yw + 2 OrR + 2 CanS) vs 6 pooled Control samples (Control : 2 yw + 2 OrR + 2 CanS)
[truncated: 3,671 more rows]

[truncated: 1 more sheets: DESEQ_GLM_bacteria_Contribution]
