# Supplementary material for: Impact of gut microbiota on the fly's germ line
Source: Nat Commun. 2016 Apr 15;7:11280. doi: 10.1038/ncomms11280 (PMC4835552; doi:10.1038/ncomms11280)
Supplement: Supplementary Data 2 — List of genes that were used as a 'ruler' when calculating development time (based on timeseries data from Lott et al.). [file ncomms11280-s5.xlsx]

## Sheet: Sheet1
List of genes that were used as a 'ruler' when calculating development time (based on timeseries data from Lott et al.)
Gene ID
FBgn0264574
FBgn0263697
FBgn0263598
FBgn0263046
FBgn0262743
FBgn0262738
FBgn0262103
FBgn0261987
FBgn0261710
FBgn0261244
FBgn0260795
FBgn0259937
FBgn0259174
FBgn0243512
FBgn0087040
FBgn0087008
FBgn0086687
FBgn0086674
FBgn0086656
FBgn0085224
FBgn0084661
FBgn0068282
FBgn0063494
FBgn0063485
FBgn0061361
FBgn0052626
FBgn0052549
FBgn0052428
FBgn0052423
FBgn0051635
FBgn0050463
FBgn0050392
FBgn0050377
FBgn0050055
FBgn0042178
FBgn0042177
FBgn0041775
FBgn0041607
FBgn0041150
FBgn0040396
FBgn0040382
FBgn0040309
FBgn0040294
FBgn0040259
FBgn0040064
FBgn0039972
FBgn0039942
FBgn0039830
FBgn0039737
FBgn0039640
FBgn0039464
FBgn0039450
FBgn0039385
FBgn0039219
FBgn0039156
FBgn0038947
FBgn0038925
FBgn0038830
FBgn0038763
FBgn0038400
FBgn0038252
FBgn0038197
FBgn0038191
FBgn0038099
FBgn0037723
FBgn0037722
FBgn0037632
FBgn0037607
FBgn0037379
FBgn0037298
FBgn0037138
FBgn0037063
FBgn0036760
FBgn0036389
FBgn0036290
FBgn0036152
FBgn0036099
FBgn0036008
FBgn0035907
FBgn0035375
FBgn0035173
FBgn0034897
FBgn0034804
FBgn0034753
FBgn0034629
FBgn0034583
FBgn0034433
FBgn0033996
FBgn0033989
FBgn0033677
FBgn0033635
FBgn0033557
FBgn0033391
FBgn0033185
FBgn0032400
FBgn0032204
FBgn0032168
FBgn0032166
FBgn0032078
FBgn0032029
FBgn0032020
FBgn0031995
FBgn0031848
FBgn0031771
FBgn0031677
FBgn0031606
FBgn0031464
FBgn0031213
FBgn0031188
FBgn0031143
FBgn0031094
FBgn0031048
FBgn0030966
FBgn0030964
FBgn0030963
FBgn0030892
FBgn0030883
FBgn0030805
FBgn0030753
FBgn0030752
FBgn0030743
FBgn0030672
FBgn0030551
FBgn0030481
FBgn0030432
FBgn0030344
FBgn0030343
FBgn0030330
FBgn0030314
FBgn0030305
FBgn0030276
FBgn0030087
FBgn0029975
FBgn0029937
FBgn0029924
FBgn0029911
FBgn0029893
FBgn0029879
FBgn0029849
FBgn0029831
FBgn0029666
FBgn0029522
FBgn0028992
FBgn0028646
FBgn0028327
FBgn0027580
FBgn0027529
FBgn0027515
FBgn0027329
FBgn0027291
FBgn0027088
FBgn0026718
FBgn0026418
FBgn0026015
FBgn0025628
FBgn0025352
FBgn0024991
FBgn0024957
FBgn0024558
FBgn0024556
FBgn0024509
FBgn0023545
FBgn0023215
FBgn0023083
FBgn0022786
FBgn0022382
FBgn0021768
FBgn0020767
FBgn0020653
FBgn0020503
FBgn0020445
FBgn0020309
FBgn0020235
FBgn0019960
FBgn0016687
FBgn0016053
FBgn0016038
FBgn0015776
FBgn0015765
FBgn0015614
FBgn0015239
FBgn0015019
FBgn0014869
FBgn0014455
FBgn0014141
FBgn0014010
FBgn0011787
FBgn0011768
FBgn0011761
FBgn0011703
FBgn0011661
FBgn0011211
FBgn0010591
FBgn0010339
FBgn0010303
FBgn0005671
FBgn0004914
FBgn0004882
FBgn0004872
FBgn0004649
FBgn0004507
FBgn0004397
FBgn0003655
FBgn0003612
FBgn0003495
FBgn0003483
FBgn0003475
FBgn0003321
FBgn0003187
FBgn0003159
FBgn0003076
FBgn0003071
FBgn0003023
FBgn0003015
FBgn0002921
FBgn0002031
FBgn0001248
FBgn0001225
FBgn0001186
FBgn0001142
FBgn0001120
FBgn0001091
FBgn0000667
FBgn0000615
FBgn0000579
FBgn0000541
FBgn0000454
FBgn0000392
FBgn0000251
FBgn0000158
