# Supplementary material for: Impact of gut microbiota on the fly's germ line
Source: Nat Commun. 2016 Apr 15;7:11280. doi: 10.1038/ncomms11280 (PMC4835552; doi:10.1038/ncomms11280)
Supplement: Supplementary Data 3 — Gene ontology analysis of transcriptional differences between embryos of bacterial-depleted flies and control embryos. [file ncomms11280-s6.xlsx]

## Sheet: Genes Up
embryos of GF flies vs. intact flies - Group 2 - genes UP-regulated over 2-fold with FDR < 0.05 ( 927 genes, sorted by p-val)
id	Name	Associated Gene Name	GF reads	naïve reads	log2FoldChange	abs(foldChange)	pval	FDR
FBtr0078218	CG5059		697.97	82.7451	-3.07642	8.43518	9.21735e-17	4.37149e-14
FBtr0080972	beat-IIIc	beat-IIIc [Source:FlyBase gene name;Acc:FBgn32629]	174.212	10.5129	-4.0506	16.5712	3.21862e-16	1.24862e-13
FBtr0073294	DOR		215.935	15.9182	-3.76185	13.5653	8.61612e-16	3.05114e-13
FBtr0080643	noc	no ocelli [Source:FlyBase gene name;Acc:FBgn5771]	341.59	43.2085	-2.98288	7.90562	2.2522e-15	7.12096e-13
FBtr0305063	wb	wing blister [Source:FlyBase gene name;Acc:FBgn261563]	184.695	5.61126	-5.04068	32.9151	3.63366e-15	1.09666e-12
FBtr0083162	pxb	pxb [Source:FlyBase gene name;Acc:FBgn5327]	299.683	18.8999	-3.98699	15.8563	5.77368e-15	1.66677e-12
FBtr0302731	wb	wing blister [Source:FlyBase gene name;Acc:FBgn261563]	203.111	11.8271	-4.1021	17.1734	1.26798e-14	3.43635e-12
FBtr0082003	neur	neuralized [Source:FlyBase gene name;Acc:FBgn2932]	1111.76	251.075	-2.14666	4.42801	4.18838e-14	1.02054e-11
FBtr0330607	psq	pipsqueak [Source:FlyBase gene name;Acc:FBgn26312]	1220.05	276.726	-2.14042	4.4089	1.1332e-13	2.50806e-11
FBtr0077429	Traf4	TNF-receptor-associated factor 4 [Source:FlyBase gene name;Acc:FBgn26319]	1026.32	111.688	-3.19994	9.18924	1.63246e-13	3.49649e-11
FBtr0077941	lea	leak [Source:FlyBase gene name;Acc:FBgn2543]	1002.19	72.604	-3.78696	13.8035	3.02543e-13	6.04154e-11
FBtr0329985	lea	leak [Source:FlyBase gene name;Acc:FBgn2543]	1002.19	72.604	-3.78696	13.8035	3.02543e-13	6.04154e-11
FBtr0333569	ImpL2	Ecdysone-inducible gene L2 [Source:FlyBase gene name;Acc:FBgn1257]	1063.01	89.091	-3.57674	11.9318	3.11289e-13	6.16978e-11
FBtr0089772	tinc	tincar [Source:FlyBase gene name;Acc:FBgn261649]	145.393	6.13632	-4.56644	23.6939	4.03611e-13	7.882e-11
FBtr0071622	ASPP	Ankyrin-repeat, SH3-domain, and Proline-rich-region containing Protein [Source:FlyBase gene name;Acc:FBgn3466]	319.023	19.0572	-4.06525	16.7403	4.2936e-13	8.32362e-11
FBtr0309803	pan	pangolin [Source:FlyBase gene name;Acc:FBgn85432]	531.391	49.5397	-3.42312	10.7266	6.53328e-13	1.22195e-10
FBtr0334606	#N/A	#N/A	160.445	11.1066	-3.85259	14.4459	8.37842e-13	1.5453e-10
FBtr0336978	#N/A	#N/A	80.9098	2.25289	-5.16646	35.9138	8.59359e-13	1.57405e-10
FBtr0334847	#N/A	#N/A	274.077	31.6756	-3.11314	8.65262	9.46761e-13	1.72226e-10
FBtr0309231	Cad74A	Cad74A [Source:FlyBase gene name;Acc:FBgn36715]	249.469	10.976	-4.50644	22.7286	9.72247e-13	1.75659e-10
FBtr0078961	CG12581		415.267	40.7517	-3.34911	10.1902	9.99763e-13	1.78206e-10
FBtr0079929	bib	big brain [Source:FlyBase gene name;Acc:FBgn18]	776.156	117.176	-2.72767	6.62384	1.09677e-12	1.92909e-10
FBtr0301377	jbug	jitterbug [Source:FlyBase gene name;Acc:FBgn28371]	773.401	53.7787	-3.84611	14.3812	2.28345e-12	3.66149e-10
FBtr0112596	CG34371		131.926	9.97391	-3.72543	13.2271	3.14375e-12	4.91147e-10
FBtr0330239	CG34371		131.926	9.97391	-3.72543	13.2271	3.14375e-12	4.91147e-10
FBtr0334956	#N/A	#N/A	466.208	29.6518	-3.97478	15.7228	3.23538e-12	4.99584e-10
FBtr0308608	CG43163		191.562	16.0402	-3.57805	11.9426	4.55211e-12	6.86929e-10
FBtr0307080	CG9894		1877.7	225.842	-3.05558	8.31423	5.13038e-12	7.69817e-10
FBtr0075199	Pep	Protein on ecdysone puffs [Source:FlyBase gene name;Acc:FBgn441]	2748.55	654.561	-2.07007	4.19908	5.19473e-12	7.75095e-10
FBtr0110876	l(3)neo38	lethal (3) neo38 [Source:FlyBase gene name;Acc:FBgn8691]	2910.17	275.881	-3.39899	10.5487	5.23642e-12	7.7695e-10
FBtr0111038	siz	schizo [Source:FlyBase gene name;Acc:FBgn26179]	676.738	160.851	-2.07287	4.20724	5.54284e-12	8.17846e-10
FBtr0071006	inx2	innexin 2 [Source:FlyBase gene name;Acc:FBgn2718]	1811.6	427.146	-2.08446	4.24117	5.58951e-12	8.20175e-10
FBtr0088030	ths	thisbe [Source:FlyBase gene name;Acc:FBgn33652]	157.56	7.41293	-4.40972	21.2548	5.69776e-12	8.31466e-10
FBtr0082980	Cys	Cystatin-like [Source:FlyBase gene name;Acc:FBgn4629]	2081.16	566.062	-1.87836	3.67656	6.05963e-12	8.70936e-10
FBtr0301427	KP78b	KP78b [Source:FlyBase gene name;Acc:FBgn2663]	1542.07	172.558	-3.15972	8.93654	1.05399e-11	1.39964e-09
FBtr0304050	PMCA	plasma membrane calcium ATPase [Source:FlyBase gene name;Acc:FBgn259214]	568.326	96.1136	-2.56391	5.91307	1.06364e-11	1.40272e-09
FBtr0075239	Cad74A	Cad74A [Source:FlyBase gene name;Acc:FBgn36715]	134.556	11.9691	-3.49083	11.242	1.28736e-11	1.64379e-09
FBtr0080393	pdm2	POU domain protein 2 [Source:FlyBase gene name;Acc:FBgn4394]	227.094	21.9603	-3.37032	10.3411	1.36061e-11	1.72901e-09
FBtr0309062	Ocho	Ocho [Source:FlyBase gene name;Acc:FBgn4296]	364.328	45.2727	-3.00852	8.0474	1.70389e-11	2.11465e-09
FBtr0071654	Egfr	Epidermal growth factor receptor [Source:FlyBase gene name;Acc:FBgn3731]	740.211	138.512	-2.41792	5.34401	1.9071e-11	2.35585e-09
FBtr0078509	Ten-m	Tenascin major [Source:FlyBase gene name;Acc:FBgn4449]	1976.57	574.711	-1.78209	3.43925	1.9723e-11	2.42511e-09
FBtr0084803	dan	distal antenna [Source:FlyBase gene name;Acc:FBgn39286]	666.23	46.6579	-3.83583	14.279	2.10025e-11	2.53548e-09
FBtr0330288	dan	distal antenna [Source:FlyBase gene name;Acc:FBgn39286]	666.23	46.6579	-3.83583	14.279	2.10025e-11	2.53548e-09
FBtr0303923	d	dachs [Source:FlyBase gene name;Acc:FBgn26229]	352.732	23.2454	-3.92355	15.1743	2.14193e-11	2.5625e-09
FBtr0302201	CG42394		115.914	9.20198	-3.65497	12.5966	3.03653e-11	3.53716e-09
FBtr0082648	CG6234		1650.61	252.6	-2.70807	6.53448	3.26412e-11	3.76921e-09
FBtr0343547	#N/A	#N/A	495.842	105.47	-2.23305	4.70126	4.78258e-11	5.31466e-09
FBtr0071813	Gp150	Gp15 [Source:FlyBase gene name;Acc:FBgn13272]	943.687	77.2659	-3.6104	12.2135	5.14142e-11	5.66337e-09
FBtr0072127	gbb	glass bottom boat [Source:FlyBase gene name;Acc:FBgn24234]	221.493	28.3591	-2.96538	7.8103	5.16034e-11	5.66337e-09
FBtr0305298	pyd	polychaetoid [Source:FlyBase gene name;Acc:FBgn262614]	866.203	102.542	-3.07849	8.44728	5.87083e-11	6.39031e-09
FBtr0084086	tin	tinman [Source:FlyBase gene name;Acc:FBgn411]	84.4133	2.56951	-5.0379	32.8519	8.3043e-11	8.61538e-09
FBtr0075890	trn	tartan [Source:FlyBase gene name;Acc:FBgn1452]	521.84	39.0807	-3.73908	13.3529	8.61936e-11	8.83867e-09
FBtr0330075	trn	tartan [Source:FlyBase gene name;Acc:FBgn1452]	521.84	39.0807	-3.73908	13.3529	8.61936e-11	8.83867e-09
FBtr0334292	#N/A	#N/A	355.585	35.7961	-3.31232	9.93362	1.00963e-10	1.01188e-08
FBtr0329899	CG34383		172.604	20.1366	-3.09957	8.57166	1.12526e-10	1.10688e-08
FBtr0083201	CG4221		236.381	28.5032	-3.05192	8.29314	1.16411e-10	1.14024e-08
FBtr0073732	mew	multiple edematous wings [Source:FlyBase gene name;Acc:FBgn4456]	442.304	33.2145	-3.73516	13.3166	1.16776e-10	1.14024e-08
FBtr0074454	beta-Spec	beta Spectrin [Source:FlyBase gene name;Acc:FBgn25788]	1581.42	354.668	-2.15668	4.45889	1.20567e-10	1.17295e-08
FBtr0329895	ush	u-shaped [Source:FlyBase gene name;Acc:FBgn3963]	181.952	10.7684	-4.07869	16.8969	1.23703e-10	1.19906e-08
FBtr0082004	neur	neuralized [Source:FlyBase gene name;Acc:FBgn2932]	1298.55	386.175	-1.74957	3.36258	1.24967e-10	1.20254e-08
FBtr0089771	tinc	tincar [Source:FlyBase gene name;Acc:FBgn261649]	110.195	8.4511	-3.70478	13.0392	1.2664e-10	1.21424e-08
FBtr0075614	Toll-6	Toll-6 [Source:FlyBase gene name;Acc:FBgn36494]	250.48	7.27673	-5.10526	34.422	1.28332e-10	1.22603e-08
FBtr0083216	srp	serpent [Source:FlyBase gene name;Acc:FBgn357]	143.382	14.3841	-3.31732	9.96809	1.34666e-10	1.27281e-08
FBtr0344145	#N/A	#N/A	1547.24	111.307	-3.79709	13.9007	1.40652e-10	1.32467e-08
FBtr0301760	bl	bancal [Source:FlyBase gene name;Acc:FBgn1597]	730.914	207.316	-1.81787	3.5256	1.73991e-10	1.59897e-08
FBtr0079733	SoxN	SoxNeuro [Source:FlyBase gene name;Acc:FBgn29123]	357.199	33.8181	-3.40086	10.5624	2.06453e-10	1.86503e-08
FBtr0330210	SoxN	SoxNeuro [Source:FlyBase gene name;Acc:FBgn29123]	357.199	33.8181	-3.40086	10.5624	2.06453e-10	1.86503e-08
FBtr0071036	ogre	optic ganglion reduced [Source:FlyBase gene name;Acc:FBgn4646]	574.802	58.5088	-3.29634	9.82419	2.48584e-10	2.22295e-08
FBtr0074808	vfl	vielfaltig [Source:FlyBase gene name;Acc:FBgn259789]	1793.97	545.067	-1.71865	3.29129	2.80644e-10	2.50122e-08
FBtr0343249	#N/A	#N/A	101.278	7.18033	-3.81812	14.1049	2.85432e-10	2.52693e-08
FBtr0087414	hbs	hibris [Source:FlyBase gene name;Acc:FBgn2982]	104.017	7.40163	-3.81283	14.0533	3.06265e-10	2.68452e-08
FBtr0089427	ptc	patched [Source:FlyBase gene name;Acc:FBgn3892]	1542.26	159.187	-3.27626	9.68838	3.26761e-10	2.84539e-08
FBtr0299706	grh	grainy head [Source:FlyBase gene name;Acc:FBgn259211]	180.151	20.6984	-3.12162	8.70362	4.05956e-10	3.41196e-08
FBtr0077130	spo	spook [Source:FlyBase gene name;Acc:FBgn3486]	1188.24	244.253	-2.28238	4.8648	4.18983e-10	3.49689e-08
FBtr0340007	#N/A	#N/A	202.802	25.5217	-2.99027	7.94624	4.20011e-10	3.49689e-08
FBtr0086652	edl	ETS-domain lacking [Source:FlyBase gene name;Acc:FBgn23214]	271.365	17.5026	-3.9546	15.5043	4.43599e-10	3.67026e-08
FBtr0075240	Cad74A	Cad74A [Source:FlyBase gene name;Acc:FBgn36715]	146.898	11.9691	-3.61743	12.2731	4.46743e-10	3.6848e-08
FBtr0075233	blot	bloated tubules [Source:FlyBase gene name;Acc:FBgn2766]	618.87	67.7565	-3.1912	9.13373	4.86874e-10	3.9544e-08
FBtr0081077	Cyp310a1	Cyp31a1 [Source:FlyBase gene name;Acc:FBgn32693]	323.115	55.8753	-2.53176	5.78278	5.31643e-10	4.27041e-08
FBtr0300514	alpha-Man-I	alpha Mannosidase I [Source:FlyBase gene name;Acc:FBgn25917]	332.423	56.6754	-2.55223	5.86539	5.32213e-10	4.27041e-08
FBtr0079432	wg	wingless [Source:FlyBase gene name;Acc:FBgn49]	257.761	17.7153	-3.86296	14.5502	5.493e-10	4.36257e-08
FBtr0339536	#N/A	#N/A	221.22	34.9232	-2.66322	6.33447	5.51362e-10	4.36257e-08
FBtr0332950	jing	jing [Source:FlyBase gene name;Acc:FBgn86655]	1261.46	383.573	-1.71753	3.28872	5.51912e-10	4.36257e-08
FBtr0299912	Nhe2	Na[+]/H[+] hydrogen exchanger 2 [Source:FlyBase gene name;Acc:FBgn4297]	222.249	7.64678	-4.86118	29.0644	5.82754e-10	4.59269e-08
FBtr0100294	Top1	Topoisomerase 1 [Source:FlyBase gene name;Acc:FBgn4924]	559.341	44.3671	-3.65617	12.6071	5.91953e-10	4.65138e-08
FBtr0075039	nkd	naked cuticle [Source:FlyBase gene name;Acc:FBgn2945]	775.585	65.0819	-3.57496	11.917	5.9419e-10	4.65519e-08
FBtr0334111	CG14561		482.511	112.403	-2.10189	4.2927	6.12922e-10	4.75982e-08
FBtr0087856	sca	scabrous [Source:FlyBase gene name;Acc:FBgn3326]	1378.17	158.577	-3.11949	8.69083	6.6253e-10	5.0458e-08
FBtr0071814	Gp150	Gp15 [Source:FlyBase gene name;Acc:FBgn13272]	566.011	52.1947	-3.43886	10.8442	7.43402e-10	5.60909e-08
FBtr0087073	Psi	P-element somatic inhibitor [Source:FlyBase gene name;Acc:FBgn1487]	506.888	123.894	-2.03256	4.09132	7.75652e-10	5.80533e-08
FBtr0304114	Trim9	Trim9 [Source:FlyBase gene name;Acc:FBgn51721]	166.679	12.6478	-3.72012	13.1785	8.98612e-10	6.61115e-08
FBtr0305901	dally	division abnormally delayed [Source:FlyBase gene name;Acc:FBgn26393]	146.64	14.1366	-3.37477	10.3731	1.02288e-09	7.4226e-08
FBtr0302116	jbug	jitterbug [Source:FlyBase gene name;Acc:FBgn28371]	74.6203	1.26387	-5.88365	59.041	1.12242e-09	8.05685e-08
FBtr0082256	hth	homothorax [Source:FlyBase gene name;Acc:FBgn1235]	539.108	31.7242	-4.08692	16.9936	1.1805e-09	8.39952e-08
FBtr0330164	Tsp96F	Tetraspanin 96F [Source:FlyBase gene name;Acc:FBgn27865]	347.156	62.2257	-2.48	5.57897	1.18863e-09	8.41834e-08
FBtr0087822	fra	frazzled [Source:FlyBase gene name;Acc:FBgn11592]	952.82	293.463	-1.69903	3.24682	1.25325e-09	8.80557e-08
FBtr0310448	Cirl	Cirl [Source:FlyBase gene name;Acc:FBgn33313]	200.857	30.4001	-2.72402	6.60712	1.32336e-09	9.17682e-08
FBtr0070738	ovo	ovo [Source:FlyBase gene name;Acc:FBgn328]	98.7074	5.99879	-4.04041	16.4545	1.36694e-09	9.42973e-08
FBtr0075412	fax	failed axon connections [Source:FlyBase gene name;Acc:FBgn14163]	3356.69	573.637	-2.54883	5.85158	1.55361e-09	1.06346e-07
FBtr0331842	CG7564		563.375	129.574	-2.12032	4.34789	1.61067e-09	1.09969e-07
FBtr0343814	#N/A	#N/A	1010.76	199.518	-2.34085	5.06601	1.73602e-09	1.1672e-07
FBtr0076793	ltl	larval translucida [Source:FlyBase gene name;Acc:FBgn52372]	256.097	20.4445	-3.6469	12.5264	1.74032e-09	1.1672e-07
FBtr0075620	Tom	Twin of m4 [Source:FlyBase gene name;Acc:FBgn2632]	2033.32	279.481	-2.86301	7.27532	1.76761e-09	1.17955e-07
FBtr0330306	inx3	innexin 3 [Source:FlyBase gene name;Acc:FBgn28373]	3378.03	531.955	-2.66681	6.35022	1.78986e-09	1.1914e-07
FBtr0114604	flfl	falafel [Source:FlyBase gene name;Acc:FBgn24555]	1384.57	377.798	-1.87375	3.66484	1.90767e-09	1.26349e-07
FBtr0333952	RhoGEF3		346.774	52.1915	-2.73211	6.64426	2.02802e-09	1.33352e-07
FBtr0086754	fj	four-jointed [Source:FlyBase gene name;Acc:FBgn658]	241.157	17.4163	-3.79146	13.8466	2.21919e-09	1.44459e-07
FBtr0301209	CG13868		423.208	109.575	-1.94945	3.86228	2.85967e-09	1.82572e-07
FBtr0075580	comm2	comm2 [Source:FlyBase gene name;Acc:FBgn4116]	215.797	28.7885	-2.90611	7.49595	3.02021e-09	1.90531e-07
FBtr0333880	CG43444		213.856	5.99763	-5.1561	35.6567	3.12333e-09	1.96105e-07
FBtr0290119	uif	uninflatable [Source:FlyBase gene name;Acc:FBgn31879]	394.452	16.5179	-4.57775	23.8803	3.38182e-09	2.10346e-07
FBtr0080298	prd	paired [Source:FlyBase gene name;Acc:FBgn3145]	314.496	37.9756	-3.0499	8.28153	3.54777e-09	2.19639e-07
FBtr0077384	CG15628		1140.45	129.914	-3.13398	8.7785	3.83917e-09	2.36029e-07
FBtr0300513	alpha-Man-I	alpha Mannosidase I [Source:FlyBase gene name;Acc:FBgn25917]	549.888	140.081	-1.97287	3.92549	3.91096e-09	2.39335e-07
FBtr0081619	Ama	Amalgam [Source:FlyBase gene name;Acc:FBgn71]	1280.25	147.874	-3.11399	8.65776	4.0504e-09	2.4673e-07
FBtr0332392	CG7884		141.113	7.70686	-4.19457	18.3101	4.19579e-09	2.5442e-07
FBtr0309118	CG43444		52.7247	1.5909	-5.05057	33.1415	4.26533e-09	2.57386e-07
FBtr0330732	sli	slit [Source:FlyBase gene name;Acc:FBgn26489]	568.3	33.9595	-4.06477	16.7347	4.57098e-09	2.74662e-07
FBtr0089347	lola	longitudinals lacking [Source:FlyBase gene name;Acc:FBgn563]	2824.91	1065.71	-1.40639	2.65073	4.82213e-09	2.88448e-07
FBtr0091631	Caps	Calcium activated protein for secretion [Source:FlyBase gene name;Acc:FBgn53653]	90.5443	6.68312	-3.76003	13.5482	4.88391e-09	2.91487e-07
FBtr0075398	Mipp1	Multiple inositol polyphosphate phosphatase 1 [Source:FlyBase gene name;Acc:FBgn2661]	176.387	21.3074	-3.04932	8.27819	4.89853e-09	2.91704e-07
FBtr0112614	Shroom	Shroom [Source:FlyBase gene name;Acc:FBgn8548]	168.682	17.2539	-3.28931	9.77646	4.99082e-09	2.95873e-07
FBtr0086860	CG10933		86.7455	7.74764	-3.48496	11.1964	5.07335e-09	3.00096e-07
FBtr0077478	ft	fat [Source:FlyBase gene name;Acc:FBgn175]	575.801	26.9166	-4.419	21.392	5.47118e-09	3.2148e-07
FBtr0080592	nimC4	nimrod C4 [Source:FlyBase gene name;Acc:FBgn2611]	182.758	18.2024	-3.32773	10.0403	5.97102e-09	3.48537e-07
FBtr0305700	CG43163		230.237	20.9659	-3.457	10.9815	6.39679e-09	3.68996e-07
FBtr0072836	Tmhs	Tetraspan membrane protein in hair cell stereocilia ortholog [Source:FlyBase gene name;Acc:FBgn262624]	174.552	18.7044	-3.22221	9.33215	6.43605e-09	3.69387e-07
FBtr0302162	uif	uninflatable [Source:FlyBase gene name;Acc:FBgn31879]	290.908	17.1715	-4.08248	16.9414	7.01411e-09	3.98051e-07
FBtr0089178	ci	cubitus interruptus [Source:FlyBase gene name;Acc:FBgn4859]	1907.15	199.167	-3.25937	9.57566	7.08539e-09	4.00385e-07
FBtr0340343	#N/A	#N/A	1542.74	514.018	-1.58561	3.00134	7.32512e-09	4.13053e-07
FBtr0332880	alpha-Spec	alpha Spectrin [Source:FlyBase gene name;Acc:FBgn25789]	765.063	170.037	-2.16973	4.49938	7.72156e-09	4.2993e-07
FBtr0307073	uif	uninflatable [Source:FlyBase gene name;Acc:FBgn31879]	290.262	17.1715	-4.07927	16.9038	8.18307e-09	4.51838e-07
FBtr0087933	Lac	Lachesin [Source:FlyBase gene name;Acc:FBgn1238]	4059.44	1511.24	-1.42554	2.68616	8.39185e-09	4.61448e-07
FBtr0100662	Act5C	Actin 5C [Source:FlyBase gene name;Acc:FBgn42]	362.279	47.3088	-2.93692	7.65776	8.43851e-09	4.63055e-07
FBtr0070074	l(1)sc	lethal of scute [Source:FlyBase gene name;Acc:FBgn2561]	240.821	51.8004	-2.21693	4.64903	8.82295e-09	4.82158e-07
FBtr0333071	tou	toutatis [Source:FlyBase gene name;Acc:FBgn33636]	217.023	37.1233	-2.54745	5.84599	8.85801e-09	4.82425e-07
FBtr0077531	drm	drumstick [Source:FlyBase gene name;Acc:FBgn24244]	274.643	21.0891	-3.70299	13.023	9.04202e-09	4.90096e-07
FBtr0076754	nmo	nemo [Source:FlyBase gene name;Acc:FBgn11817]	1537.6	510.889	-1.5896	3.00965	9.22431e-09	4.97944e-07
FBtr0077499	slp1	sloppy paired 1 [Source:FlyBase gene name;Acc:FBgn343]	328.106	59.1742	-2.47112	5.54474	9.65435e-09	5.18e-07
FBtr0072920	CG33232		305.012	77.546	-1.97574	3.93331	1.00856e-08	5.35725e-07
FBtr0072379	Dll	Distal-less [Source:FlyBase gene name;Acc:FBgn157]	74.0385	4.60434	-4.00721	16.0801	1.09829e-08	5.79911e-07
FBtr0074043	Gmap	Golgi microtubule-associated protein [Source:FlyBase gene name;Acc:FBgn27287]	118.267	14.0133	-3.07717	8.43959	1.11698e-08	5.88611e-07
FBtr0088004	Sr-CII	Scavenger receptor class C, type II [Source:FlyBase gene name;Acc:FBgn2377]	1084.18	185.352	-2.54827	5.84932	1.15889e-08	6.08626e-07
FBtr0082759	yellow-e3	yellow-e3 [Source:FlyBase gene name;Acc:FBgn3815]	180.39	20.3994	-3.14452	8.84292	1.15955e-08	6.08626e-07
FBtr0307074	uif	uninflatable [Source:FlyBase gene name;Acc:FBgn31879]	298.048	17.0539	-4.12738	17.4769	1.17714e-08	6.16638e-07
FBtr0336962	#N/A	#N/A	755.979	69.9803	-3.43333	10.8027	1.21752e-08	6.30331e-07
FBtr0330652	spen	split ends [Source:FlyBase gene name;Acc:FBgn16977]	144.413	21.5178	-2.7466	6.71134	1.23397e-08	6.36369e-07
FBtr0309873	ogre	optic ganglion reduced [Source:FlyBase gene name;Acc:FBgn4646]	554.531	51.5174	-3.42814	10.764	1.25255e-08	6.447e-07
FBtr0080739	sna	snail [Source:FlyBase gene name;Acc:FBgn3448]	532.872	124.739	-2.09488	4.2719	1.28889e-08	6.60844e-07
FBtr0081620	Ama	Amalgam [Source:FlyBase gene name;Acc:FBgn71]	343.151	29.4264	-3.54366	11.6613	1.32096e-08	6.73415e-07
FBtr0332961	CG2186		221.769	24.229	-3.19425	9.15304	1.32102e-08	6.73415e-07
FBtr0329901	tty	tweety [Source:FlyBase gene name;Acc:FBgn15558]	141.756	17.3213	-3.03279	8.1839	1.3419e-08	6.82749e-07
FBtr0077500	slp2	sloppy paired 2 [Source:FlyBase gene name;Acc:FBgn4567]	193.931	16.711	-3.53668	11.605	1.40639e-08	7.12832e-07
FBtr0084177	how	held out wings [Source:FlyBase gene name;Acc:FBgn264491]	418.691	48.6906	-3.10417	8.59902	1.43862e-08	7.26581e-07
FBtr0333875	ind	intermediate neuroblasts defective [Source:FlyBase gene name;Acc:FBgn25776]	77.7868	6.41393	-3.60025	12.1278	1.43899e-08	7.26581e-07
FBtr0072552	hipk	homeodomain interacting protein kinase [Source:FlyBase gene name;Acc:FBgn35142]	499.719	86.3698	-2.53252	5.7858	1.53903e-08	7.7415e-07
FBtr0300259	fkh	fork head [Source:FlyBase gene name;Acc:FBgn659]	158.34	22.0455	-2.84447	7.18242	1.54729e-08	7.76832e-07
FBtr0304622	ths	thisbe [Source:FlyBase gene name;Acc:FBgn33652]	249.401	19.6772	-3.66387	12.6746	1.62975e-08	8.12093e-07
FBtr0340150	#N/A	#N/A	341.903	83.9899	-2.0253	4.07076	1.7144e-08	8.51578e-07
FBtr0331941	px	plexus [Source:FlyBase gene name;Acc:FBgn3175]	241.444	22.6981	-3.41105	10.6372	1.82144e-08	8.99174e-07
FBtr0080591	CG4500		880.437	138.811	-2.6651	6.34272	1.91825e-08	9.41714e-07
FBtr0301602	siz	schizo [Source:FlyBase gene name;Acc:FBgn26179]	89.9851	5.46936	-4.04024	16.4526	1.9299e-08	9.45688e-07
FBtr0080835	CG4440		3903.74	701.54	-2.47626	5.56453	1.98787e-08	9.72297e-07
FBtr0100406	Dyrk3	Dyrk3 [Source:FlyBase gene name;Acc:FBgn2711]	355.222	92.4091	-1.94261	3.84402	2.01209e-08	9.82334e-07
FBtr0080777	CycE	Cyclin E [Source:FlyBase gene name;Acc:FBgn1382]	1478.37	319.951	-2.20808	4.62061	2.048e-08	9.98034e-07
FBtr0085422	Ptp99A	Protein tyrosine phosphatase 99A [Source:FlyBase gene name;Acc:FBgn4369]	54.7154	2.06695	-4.72637	26.4715	2.08491e-08	1.01231e-06
FBtr0336811	#N/A	#N/A	96.9099	11.0165	-3.13697	8.79677	2.21566e-08	1.0717e-06
FBtr0076052	Sema-5c	Semaphorin-5c [Source:FlyBase gene name;Acc:FBgn25876]	396.45	106.021	-1.90279	3.73936	2.21935e-08	1.0717e-06
FBtr0076521	Doc3	Dorsocross3 [Source:FlyBase gene name;Acc:FBgn35954]	168.311	20.6221	-3.02887	8.16168	2.25953e-08	1.08607e-06
FBtr0086701	Pepck	Phosphoenolpyruvate carboxykinase [Source:FlyBase gene name;Acc:FBgn367]	844.668	151.385	-2.48016	5.5796	2.26137e-08	1.08607e-06
FBtr0304990	Src64B	Src oncogene at 64B [Source:FlyBase gene name;Acc:FBgn262733]	690.391	203.017	-1.76581	3.40065	2.27428e-08	1.0903e-06
FBtr0290253	Shroom	Shroom [Source:FlyBase gene name;Acc:FBgn8548]	60.5804	2.62056	-4.5309	23.1174	2.51125e-08	1.193e-06
FBtr0110960	CG32982		130.996	6.63625	-4.30301	19.7395	2.54006e-08	1.20252e-06
FBtr0075794	Rgl	Ral guanine nucleotide exchange factor [Source:FlyBase gene name;Acc:FBgn26376]	247.476	34.8533	-2.82792	7.10051	2.63564e-08	1.24211e-06
FBtr0087698	drk	downstream of receptor kinase [Source:FlyBase gene name;Acc:FBgn4638]	607.008	184.036	-1.72173	3.29831	2.66595e-08	1.25097e-06
FBtr0075673	BobA	Brother of Bearded A [Source:FlyBase gene name;Acc:FBgn4487]	559.958	125.23	-2.16074	4.47145	2.7429e-08	1.28029e-06
FBtr0083221	pnr	pannier [Source:FlyBase gene name;Acc:FBgn3117]	186.875	7.30886	-4.67628	25.5683	2.8559e-08	1.3307e-06
FBtr0075911	mirr	mirror [Source:FlyBase gene name;Acc:FBgn14343]	81.0667	5.68071	-3.83497	14.2705	2.92432e-08	1.35772e-06
FBtr0330077	mirr	mirror [Source:FlyBase gene name;Acc:FBgn14343]	81.0667	5.68071	-3.83497	14.2705	2.92432e-08	1.35772e-06
FBtr0308132	sd	scalloped [Source:FlyBase gene name;Acc:FBgn3345]	73.7646	2.99885	-4.62045	24.5976	3.04187e-08	1.40503e-06
FBtr0332041	CG10479		260.975	25.6953	-3.34433	10.1565	3.27192e-08	1.49826e-06
FBtr0112890	fz2	frizzled 2 [Source:FlyBase gene name;Acc:FBgn16797]	1000.61	115.575	-3.11398	8.65766	3.37146e-08	1.53326e-06
FBtr0082051	Fps85D	Fps oncogene analog [Source:FlyBase gene name;Acc:FBgn723]	104.103	11.6108	-3.16448	8.9661	3.48667e-08	1.57755e-06
FBtr0329984	bib	big brain [Source:FlyBase gene name;Acc:FBgn18]	678.868	138.088	-2.29754	4.91619	3.53972e-08	1.59612e-06
FBtr0081570	sas	stranded at second [Source:FlyBase gene name;Acc:FBgn236]	57.4374	2.64998	-4.43794	21.6747	3.54623e-08	1.59635e-06
FBtr0075579	comm	commissureless [Source:FlyBase gene name;Acc:FBgn115]	279.127	26.3968	-3.40248	10.5743	3.56344e-08	1.60138e-06
FBtr0086309	18w	18 wheeler [Source:FlyBase gene name;Acc:FBgn4364]	910.03	82.1192	-3.47012	11.0818	3.6792e-08	1.64505e-06
FBtr0074656	bnb	bangles and beads [Source:FlyBase gene name;Acc:FBgn19]	3095.55	476.11	-2.70083	6.50175	3.69359e-08	1.64871e-06
FBtr0086003	Ptr	Patched-related [Source:FlyBase gene name;Acc:FBgn262867]	1749.89	311.603	-2.48948	5.61576	3.98491e-08	1.76392e-06
FBtr0082775	wntD	wnt inhibitor of Dorsal [Source:FlyBase gene name;Acc:FBgn38134]	115.396	13.9443	-3.04886	8.27555	3.99267e-08	1.76442e-06
FBtr0299996	tal-AA		215.165	15.0142	-3.84104	14.3307	4.22777e-08	1.86211e-06
FBtr0082704	ry	rosy [Source:FlyBase gene name;Acc:FBgn338]	189.064	23.4546	-3.01094	8.06087	4.33062e-08	1.90425e-06
FBtr0089352	lola	longitudinals lacking [Source:FlyBase gene name;Acc:FBgn563]	336.212	85.7134	-1.97178	3.92252	4.53116e-08	1.98259e-06
FBtr0337038	#N/A	#N/A	85.9895	6.39419	-3.74933	13.4481	4.72341e-08	2.04314e-06
FBtr0089974	sdt	stardust [Source:FlyBase gene name;Acc:FBgn261873]	440.55	41.6423	-3.40318	10.5794	4.76279e-08	2.05349e-06
FBtr0342658	#N/A	#N/A	73.6804	5.53113	-3.73563	13.321	4.79645e-08	2.05812e-06
FBtr0083351	Ubx	Ultrabithorax [Source:FlyBase gene name;Acc:FBgn3944]	44.1836	0.270615	-7.35113	163.271	5.11071e-08	2.18224e-06
FBtr0303789	gpp	grappa [Source:FlyBase gene name;Acc:FBgn264495]	713.12	199.442	-1.83818	3.57558	5.37988e-08	2.28249e-06
FBtr0071004	bou	boudin [Source:FlyBase gene name;Acc:FBgn261284]	210.349	36.8385	-2.5135	5.71004	5.428e-08	2.29924e-06
FBtr0089546	CG5002		132.505	15.626	-3.08402	8.47977	5.45115e-08	2.30537e-06
FBtr0113066	tou	toutatis [Source:FlyBase gene name;Acc:FBgn33636]	684.337	181.061	-1.91823	3.7796	5.47982e-08	2.31381e-06
FBtr0308337	NetA	Netrin-A [Source:FlyBase gene name;Acc:FBgn15773]	143.133	12.819	-3.481	11.1657	5.51707e-08	2.32584e-06
FBtr0077646	CG17265		142.835	23.8651	-2.58137	5.98509	5.55946e-08	2.33999e-06
FBtr0081112	tup	tailup [Source:FlyBase gene name;Acc:FBgn3896]	153.899	13.2722	-3.53551	11.5956	5.84027e-08	2.44747e-06
FBtr0084691	tld	tolloid [Source:FlyBase gene name;Acc:FBgn3719]	537.086	162.194	-1.72744	3.31139	5.84245e-08	2.44747e-06
FBtr0306749	cnc	cap-n-collar [Source:FlyBase gene name;Acc:FBgn262975]	89.3874	5.3449	-4.06384	16.7239	5.88718e-08	2.45845e-06
FBtr0077762	Axud1		1114.66	381.016	-1.54868	2.92549	5.98882e-08	2.48915e-06
FBtr0112802	ec	echinus [Source:FlyBase gene name;Acc:FBgn542]	461.177	50.6524	-3.18662	9.10473	6.09538e-08	2.52554e-06
FBtr0308221	Ten-a	Tenascin accessory [Source:FlyBase gene name;Acc:FBgn25924]	86.1994	1.44241	-5.90112	59.7606	6.18898e-08	2.55635e-06
FBtr0080510	kuz	kuzbanian [Source:FlyBase gene name;Acc:FBgn259984]	662.59	209.492	-1.66122	3.16284	6.3611e-08	2.61929e-06
FBtr0334287	#N/A	#N/A	1576.63	333.047	-2.24305	4.73397	6.86025e-08	2.81175e-06
FBtr0332913	zfh2	Zn finger homeodomain 2 [Source:FlyBase gene name;Acc:FBgn467]	208.697	24.4364	-3.09431	8.54042	6.87715e-08	2.81433e-06
FBtr0334568	#N/A	#N/A	236.922	24.9689	-3.24621	9.48866	7.00997e-08	2.85987e-06
FBtr0112417	CG34224		298.74	32.3012	-3.20923	9.24857	7.15893e-08	2.89912e-06
FBtr0100130	twi	twist [Source:FlyBase gene name;Acc:FBgn39]	508.305	109.556	-2.21403	4.63968	7.16074e-08	2.89912e-06
FBtr0344375	#N/A	#N/A	343.22	11.7869	-4.86387	29.1187	7.47461e-08	3.00785e-06
FBtr0074440	CG8611		301.449	83.2177	-1.85695	3.62241	7.60505e-08	3.05571e-06
FBtr0330207	CG3638		263.211	63.7031	-2.04678	4.13183	7.66685e-08	3.07589e-06
FBtr0083215	srp	serpent [Source:FlyBase gene name;Acc:FBgn357]	187.051	35.7089	-2.38908	5.23821	8.11008e-08	3.22448e-06
FBtr0081195	drl	derailed [Source:FlyBase gene name;Acc:FBgn1538]	161.343	17.6264	-3.19432	9.15347	8.32318e-08	3.29441e-06
FBtr0330209	drl	derailed [Source:FlyBase gene name;Acc:FBgn1538]	161.343	17.6264	-3.19432	9.15347	8.32318e-08	3.29441e-06
FBtr0076267	tna	tonalli [Source:FlyBase gene name;Acc:FBgn2616]	390.473	38.4628	-3.34369	10.152	8.60221e-08	3.36474e-06
FBtr0113357	CG30015		480.735	65.3157	-2.87974	7.36018	8.67024e-08	3.38637e-06
FBtr0080547	cenG1A	centaurin gamma 1A [Source:FlyBase gene name;Acc:FBgn2859]	64.1244	3.56076	-4.17062	18.0087	9.03117e-08	3.51699e-06
FBtr0078836	opa	odd paired [Source:FlyBase gene name;Acc:FBgn32]	723.131	105.657	-2.77487	6.84415	9.36322e-08	3.62928e-06
FBtr0079093	mid	midline [Source:FlyBase gene name;Acc:FBgn261963]	157.773	7.46071	-4.40239	21.1472	9.37417e-08	3.62928e-06
FBtr0079089	tkv	thickveins [Source:FlyBase gene name;Acc:FBgn3716]	726.408	86.106	-3.07659	8.43621	9.48947e-08	3.66324e-06
FBtr0334801	#N/A	#N/A	72.5996	5.66144	-3.68072	12.8235	9.92334e-08	3.80858e-06
FBtr0334265	#N/A	#N/A	3033.12	938.691	-1.69208	3.23123	1.00702e-07	3.85381e-06
FBtr0330206	CG3638		392.185	109.597	-1.83933	3.57843	1.03901e-07	3.97053e-06
FBtr0334869	#N/A	#N/A	78.0152	7.50297	-3.37822	10.3979	1.07839e-07	4.08968e-06
FBtr0309117	CG43444		151.978	5.14154	-4.88552	29.5588	1.07943e-07	4.08968e-06
FBtr0084703	Esp	Epidermal stripes and patches [Source:FlyBase gene name;Acc:FBgn13953]	199.209	13.4998	-3.88327	14.7565	1.09051e-07	4.10271e-06
FBtr0100879	mt:ND4	mitochondrial NADH-ubiquinone oxidoreductase chain 4 [Source:FlyBase gene name;Acc:FBgn262952]	21480.1	8219.84	-1.38582	2.6132	1.12057e-07	4.19764e-06
FBtr0086512	rib	ribbon [Source:FlyBase gene name;Acc:FBgn3254]	519.22	59.7547	-3.11922	8.6892	1.133e-07	4.23226e-06
FBtr0330058	rib	ribbon [Source:FlyBase gene name;Acc:FBgn3254]	519.22	59.7547	-3.11922	8.6892	1.133e-07	4.23226e-06
FBtr0300438	CG31131		412.127	85.599	-2.26742	4.81462	1.19112e-07	4.41828e-06
FBtr0079236	chic	chickadee [Source:FlyBase gene name;Acc:FBgn38]	693.051	110.977	-2.64269	6.24497	1.2329e-07	4.56054e-06
FBtr0074674	CG7884		280.979	26.9813	-3.38043	10.4138	1.24211e-07	4.5754e-06
FBtr0079335	eya	eyes absent [Source:FlyBase gene name;Acc:FBgn32]	54.3415	1.23792	-5.45607	43.8976	1.24243e-07	4.5754e-06
FBtr0075112	term	terminus [Source:FlyBase gene name;Acc:FBgn3683]	2432.27	937.44	-1.3755	2.59458	1.24553e-07	4.5754e-06
FBtr0343991	#N/A	#N/A	153.07	28.1053	-2.44528	5.4463	1.26267e-07	4.63193e-06
FBtr0300106	oc	ocelliless [Source:FlyBase gene name;Acc:FBgn412]	94.7066	10.6182	-3.15693	8.91928	1.29119e-07	4.72535e-06
FBtr0072872	CG8960		2140.13	632.742	-1.75801	3.3823	1.29169e-07	4.72535e-06
FBtr0304650	CycA	Cyclin A [Source:FlyBase gene name;Acc:FBgn44]	2738.89	1081.21	-1.34094	2.53316	1.31564e-07	4.7866e-06
FBtr0082116	mura	murashka [Source:FlyBase gene name;Acc:FBgn3775]	409.681	62.3533	-2.71596	6.57033	1.32369e-07	4.8093e-06
FBtr0086635	l(2)08717	lethal (2) 8717 [Source:FlyBase gene name;Acc:FBgn1651]	253.008	37.9553	-2.73681	6.66596	1.38287e-07	5.00377e-06
FBtr0087212	Rho1	Rho1 [Source:FlyBase gene name;Acc:FBgn142]	838.323	210.679	-1.99246	3.97915	1.45364e-07	5.22425e-06
FBtr0331660	Ndae1	Na[+]-driven anion exchanger 1 [Source:FlyBase gene name;Acc:FBgn259111]	32.3185	0.223454	-7.17624	144.632	1.46448e-07	5.2561e-06
FBtr0290206	MTA1-like	MTA1-like [Source:FlyBase gene name;Acc:FBgn27951]	170.445	19.5376	-3.12498	8.72397	1.51276e-07	5.39923e-06
FBtr0301449	NFAT	NFAT homolog [Source:FlyBase gene name;Acc:FBgn355]	107.443	13.0135	-3.04548	8.25624	1.52647e-07	5.42723e-06
FBtr0087704	cnn	centrosomin [Source:FlyBase gene name;Acc:FBgn13765]	218.561	29.3176	-2.8982	7.45495	1.58763e-07	5.60718e-06
FBtr0088803	dpn	deadpan [Source:FlyBase gene name;Acc:FBgn119]	631.651	209.955	-1.58905	3.0085	1.66993e-07	5.85116e-06
FBtr0078212	knrl	knirps-like [Source:FlyBase gene name;Acc:FBgn1323]	224.966	22.0986	-3.34768	10.1801	1.69922e-07	5.94593e-06
FBtr0074108	Gbeta13F	G protein beta-subunit 13F [Source:FlyBase gene name;Acc:FBgn115]	154.247	33.6137	-2.19812	4.5888	1.79948e-07	6.25554e-06
FBtr0070610	CG2930		115.766	16.9994	-2.76766	6.81003	1.86572e-07	6.46887e-06
FBtr0330289	dan	distal antenna [Source:FlyBase gene name;Acc:FBgn39286]	80.8705	5.28411	-3.93588	15.3045	1.88529e-07	6.51972e-06
FBtr0333881	CG43444		82.5914	6.63809	-3.63715	12.4421	1.89922e-07	6.55936e-06
FBtr0310440	CG34422		1366.2	515.609	-1.40582	2.64967	2.16601e-07	7.39423e-06
FBtr0085650	PH4alphaEFB	prolyl-4-hydroxylase-alpha EFB [Source:FlyBase gene name;Acc:FBgn39776]	115.32	14.1839	-3.02331	8.1303	2.30278e-07	7.80096e-06
FBtr0073205	dib	disembodied [Source:FlyBase gene name;Acc:FBgn449]	230.355	33.3185	-2.78946	6.91373	2.31782e-07	7.83195e-06
FBtr0339987	#N/A	#N/A	104.751	11.1448	-3.23252	9.39908	2.34343e-07	7.9084e-06
FBtr0073416	Imp	IGF-II mRNA-binding protein [Source:FlyBase gene name;Acc:FBgn262735]	502.022	45.6271	-3.45979	11.0027	2.41708e-07	8.13627e-06
FBtr0088876	41522	Sep5 [Source:FlyBase gene name;Acc:FBgn26361]	1009.17	364.994	-1.46723	2.76491	2.45586e-07	8.24592e-06
FBtr0071673	HmgZ	HMG protein Z [Source:FlyBase gene name;Acc:FBgn1228]	721.545	87.5384	-3.0431	8.24261	2.52503e-07	8.46747e-06
FBtr0071815	Gp150	Gp15 [Source:FlyBase gene name;Acc:FBgn13272]	604.631	66.1035	-3.19326	9.14675	2.77882e-07	9.24847e-06
FBtr0304018	Nrt	Neurotactin [Source:FlyBase gene name;Acc:FBgn418]	1194.24	353.881	-1.75475	3.37468	2.78921e-07	9.26117e-06
FBtr0340234	#N/A	#N/A	1018.21	248.264	-2.03609	4.10133	2.78961e-07	9.26117e-06
FBtr0304001	Rbp1-like	Rbp1-like [Source:FlyBase gene name;Acc:FBgn3479]	106.273	14.8757	-2.83674	7.14406	2.84823e-07	9.4322e-06
FBtr0083739	Dl	Delta [Source:FlyBase gene name;Acc:FBgn463]	2163.39	218.167	-3.30979	9.91621	2.90559e-07	9.61016e-06
FBtr0333527	PsGEF	Protostome-specific GEF [Source:FlyBase gene name;Acc:FBgn264598]	93.3544	7.14833	-3.70704	13.0596	3.07393e-07	1.01417e-05
FBtr0302701	CG42672		156.029	30.9632	-2.33319	5.03918	3.12376e-07	1.02551e-05
FBtr0082863	ems	empty spiracles [Source:FlyBase gene name;Acc:FBgn576]	178.865	30.6178	-2.54643	5.84186	3.19556e-07	1.04521e-05
FBtr0114590	Best1	Bestrophin 1 [Source:FlyBase gene name;Acc:FBgn4238]	103.352	15.4093	-2.74569	6.7071	3.23387e-07	1.05385e-05
FBtr0290083	CG34025		49.3105	2.23233	-4.46527	22.0892	3.27884e-07	1.06588e-05
FBtr0079537	Cka	Connector of kinase to AP-1 [Source:FlyBase gene name;Acc:FBgn44323]	441.371	130.137	-1.76196	3.3916	3.3347e-07	1.08139e-05
FBtr0082606	CG10035		4232.23	748.51	-2.49933	5.65421	3.39058e-07	1.09417e-05
FBtr0330733	sli	slit [Source:FlyBase gene name;Acc:FBgn26489]	1320.14	123.789	-3.41474	10.6644	3.46208e-07	1.11319e-05
FBtr0339147	#N/A	#N/A	653.851	68.2011	-3.26109	9.5871	3.49511e-07	1.12245e-05
FBtr0074657	bnb	bangles and beads [Source:FlyBase gene name;Acc:FBgn19]	2162.07	163.086	-3.72871	13.2572	3.52472e-07	1.13059e-05
FBtr0079490	LanB1	LanB1 [Source:FlyBase gene name;Acc:FBgn2618]	704.156	86.6951	-3.02187	8.12221	3.73155e-07	1.19118e-05
FBtr0075812	Spt20		222.039	52.8325	-2.07131	4.20269	3.74701e-07	1.19325e-05
FBtr0344387	#N/A	#N/A	317.598	53.3199	-2.57446	5.95646	3.79069e-07	1.20571e-05
FBtr0303915	ctrip	circadian trip [Source:FlyBase gene name;Acc:FBgn26794]	160.642	32.0211	-2.32676	5.01676	3.8991e-07	1.23706e-05
FBtr0072918	CG33232		273.93	71.1069	-1.94575	3.85237	3.90322e-07	1.23706e-05
FBtr0071005	inx2	innexin 2 [Source:FlyBase gene name;Acc:FBgn2718]	3830.69	1640.33	-1.22362	2.33531	4.15909e-07	1.30783e-05
FBtr0343370	#N/A	#N/A	67.4593	5.41765	-3.63828	12.4518	4.55564e-07	1.41894e-05
FBtr0077773	dpp	decapentaplegic [Source:FlyBase gene name;Acc:FBgn49]	120.652	18.1037	-2.7365	6.66451	4.58601e-07	1.42456e-05
FBtr0299640	corn	cornetto [Source:FlyBase gene name;Acc:FBgn259173]	334.911	21.7513	-3.9446	15.3973	4.60836e-07	1.42983e-05
FBtr0085441	Dr	Drop [Source:FlyBase gene name;Acc:FBgn492]	83.4235	7.02145	-3.57061	11.8812	4.62557e-07	1.43349e-05
FBtr0339986	#N/A	#N/A	160.239	35.441	-2.17673	4.52129	4.73932e-07	1.46192e-05
FBtr0335178	#N/A	#N/A	304.641	91.8648	-1.72953	3.31619	4.78098e-07	1.47279e-05
FBtr0273227	CG3502		363.692	83.0928	-2.12992	4.37694	5.07366e-07	1.55061e-05
FBtr0081648	Antp	Antennapedia [Source:FlyBase gene name;Acc:FBgn26642]	36.1674	0.578084	-5.96727	62.5643	5.08819e-07	1.55152e-05
FBtr0309892	cnn	centrosomin [Source:FlyBase gene name;Acc:FBgn13765]	335.987	88.1062	-1.93109	3.81343	5.15891e-07	1.57067e-05
FBtr0304684	rump	rumpelstiltskin [Source:FlyBase gene name;Acc:FBgn261]	1146.15	464.167	-1.30408	2.46926	5.16282e-07	1.57067e-05
FBtr0301426	KP78a	KP78a [Source:FlyBase gene name;Acc:FBgn2664]	383.694	54.0083	-2.8287	7.10434	5.2384e-07	1.58719e-05
FBtr0305304	pyd	polychaetoid [Source:FlyBase gene name;Acc:FBgn262614]	294.795	31.282	-3.23631	9.42378	5.24169e-07	1.58719e-05
FBtr0081621	Dfd	Deformed [Source:FlyBase gene name;Acc:FBgn439]	77.2601	6.60418	-3.54827	11.6987	5.29392e-07	1.59956e-05
FBtr0334567	#N/A	#N/A	163.765	25.3764	-2.69006	6.45341	5.46155e-07	1.6446e-05
FBtr0333267	CG32479		930.077	335.71	-1.47013	2.77048	5.56312e-07	1.67001e-05
FBtr0072789	alpha-Spec	alpha Spectrin [Source:FlyBase gene name;Acc:FBgn25789]	1047.57	296.462	-1.82113	3.53358	5.65429e-07	1.68733e-05
FBtr0075408	aos	argos [Source:FlyBase gene name;Acc:FBgn4569]	192.553	43.8095	-2.13594	4.39523	5.71846e-07	1.70456e-05
FBtr0333361	klu	klumpfuss [Source:FlyBase gene name;Acc:FBgn13469]	59.1348	1.8776	-4.97705	31.4949	5.76302e-07	1.71592e-05
FBtr0085906	tsh	teashirt [Source:FlyBase gene name;Acc:FBgn3866]	660.142	69.8289	-3.24088	9.4537	5.79037e-07	1.72021e-05
FBtr0301889	p130CAS	p13CAS [Source:FlyBase gene name;Acc:FBgn3511]	68.252	6.08638	-3.48721	11.2139	6.19398e-07	1.82988e-05
FBtr0078123	spen	split ends [Source:FlyBase gene name;Acc:FBgn16977]	1648.61	597.361	-1.46457	2.75982	6.23328e-07	1.83944e-05
FBtr0087382	unc-5	unc-5 [Source:FlyBase gene name;Acc:FBgn3413]	188.694	15.3804	-3.61689	12.2685	6.24769e-07	1.84165e-05
FBtr0100394	Mi-2		2641.38	1060.75	-1.31621	2.4901	6.46137e-07	1.89412e-05
FBtr0076032	RpL10Ab	Ribosomal protein L1Ab [Source:FlyBase gene name;Acc:FBgn36213]	13353.6	6169.28	-1.11406	2.16454	6.521e-07	1.90529e-05
FBtr0086285	CG8929		388.828	123.944	-1.64945	3.13714	6.57821e-07	1.91779e-05
FBtr0301401	how	held out wings [Source:FlyBase gene name;Acc:FBgn264491]	158.241	22.5801	-2.809	7.008	6.60453e-07	1.92335e-05
FBtr0332070	byn	brachyenteron [Source:FlyBase gene name;Acc:FBgn11723]	242.483	40.5788	-2.57908	5.9756	6.6209e-07	1.92601e-05
FBtr0329903	tty	tweety [Source:FlyBase gene name;Acc:FBgn15558]	103.766	14.2448	-2.86482	7.28445	6.63564e-07	1.92639e-05
FBtr0112630	cv-c	crossveinless c [Source:FlyBase gene name;Acc:FBgn8691]	82.028	3.58071	-4.5178	22.9083	6.74672e-07	1.94979e-05
FBtr0087676	CG13333		3199.9	594.525	-2.42822	5.38229	6.80986e-07	1.9659e-05
FBtr0071379	btd	buttonhead [Source:FlyBase gene name;Acc:FBgn233]	140.391	27.4103	-2.35666	5.12184	7.09639e-07	2.03283e-05
FBtr0072891	CG13800		265.402	30.9697	-3.09925	8.56972	7.2402e-07	2.06989e-05
FBtr0332314	inx2	innexin 2 [Source:FlyBase gene name;Acc:FBgn2718]	195.53	28.7611	-2.7652	6.79843	7.41116e-07	2.11194e-05
FBtr0089625	TBPH	TAR DNA-binding protein-43 homolog [Source:FlyBase gene name;Acc:FBgn2579]	178.634	41.5695	-2.10341	4.29722	7.51285e-07	2.13405e-05
FBtr0071922	robo	roundabout [Source:FlyBase gene name;Acc:FBgn5631]	195.277	18.2794	-3.41723	10.6829	7.82985e-07	2.20992e-05
FBtr0077714	CG9894		5652.29	1904.06	-1.56976	2.96854	7.9549e-07	2.24283e-05
FBtr0072919	CG33232		256.072	66.3942	-1.94742	3.85685	8.24567e-07	2.31988e-05
FBtr0333264	S6k	RPS6-p7-protein kinase [Source:FlyBase gene name;Acc:FBgn1586]	533.269	132.596	-2.00782	4.02174	8.31716e-07	2.33505e-05
FBtr0087801	Mdr49	Multi drug resistance 49 [Source:FlyBase gene name;Acc:FBgn4512]	844.449	124.175	-2.76563	6.80045	8.35079e-07	2.34201e-05
FBtr0290065	RhoGAP71E	RhoGAP71E [Source:FlyBase gene name;Acc:FBgn36518]	129.472	23.5326	-2.4599	5.5018	9.09397e-07	2.52115e-05
FBtr0073461	sisA	sisterless A [Source:FlyBase gene name;Acc:FBgn3411]	309.33	99.1237	-1.64184	3.12065	9.22436e-07	2.55376e-05
FBtr0334578	#N/A	#N/A	1955.61	830.629	-1.23534	2.35437	9.23082e-07	2.55376e-05
FBtr0080734	esg	escargot [Source:FlyBase gene name;Acc:FBgn1981]	228.908	60.9178	-1.90983	3.75765	9.28831e-07	2.56166e-05
FBtr0335026	#N/A	#N/A	493.473	155.501	-1.66605	3.17344	9.34777e-07	2.57539e-05
FBtr0309115	hts	hu li tai shao [Source:FlyBase gene name;Acc:FBgn263391]	165.459	18.0667	-3.19507	9.15825	9.65839e-07	2.64997e-05
FBtr0344279	#N/A	#N/A	77.1757	8.46168	-3.18913	9.12061	9.80472e-07	2.68734e-05
FBtr0070178	su(w[a])	suppressor of white-apricot [Source:FlyBase gene name;Acc:FBgn3638]	98.7026	9.1407	-3.43271	10.7981	9.92787e-07	2.70713e-05
FBtr0084288	CG33099		107.31	19.2764	-2.47688	5.56692	1.03602e-06	2.81058e-05
FBtr0079822	numb	numb [Source:FlyBase gene name;Acc:FBgn2973]	600.748	127.095	-2.24085	4.72676	1.03883e-06	2.81532e-05
FBtr0074652	CG7358		1083.07	444.4	-1.2852	2.43715	1.05997e-06	2.86969e-05
FBtr0081625	ftz	fushi tarazu [Source:FlyBase gene name;Acc:FBgn177]	343.21	62.0689	-2.46715	5.5295	1.09028e-06	2.93977e-05
FBtr0333484	tutl	turtle [Source:FlyBase gene name;Acc:FBgn1473]	138.006	13.7684	-3.32529	10.0234	1.0952e-06	2.95005e-05
FBtr0100506	hh	hedgehog [Source:FlyBase gene name;Acc:FBgn4644]	94.5187	6.69616	-3.81919	14.1154	1.11686e-06	2.99624e-05
FBtr0100861	mt:CoI	mitochondrial Cytochrome c oxidase subunit I [Source:FlyBase gene name;Acc:FBgn13674]	123799	52719.3	-1.2316	2.34827	1.12356e-06	3.00813e-05
FBtr0072251	CG3253		58.2347	5.0393	-3.53059	11.5561	1.15192e-06	3.07477e-05
FBtr0077558	sob	sister of odd and bowl [Source:FlyBase gene name;Acc:FBgn4892]	75.0572	8.33875	-3.17009	9.00102	1.16476e-06	3.10279e-05
FBtr0072958	msn	misshapen [Source:FlyBase gene name;Acc:FBgn199]	553.952	203.737	-1.44305	2.71895	1.17144e-06	3.11745e-05
FBtr0113070	pyr	pyramus [Source:FlyBase gene name;Acc:FBgn33649]	113.721	19.8297	-2.51977	5.7349	1.21315e-06	3.21879e-05
FBtr0089086	Eph	Eph receptor tyrosine kinase [Source:FlyBase gene name;Acc:FBgn25936]	128.984	9.64981	-3.74055	13.3665	1.22548e-06	3.2418e-05
FBtr0079158	CG8965		68.1427	6.96371	-3.29063	9.78541	1.22914e-06	3.245e-05
FBtr0080765	Gli	Gliotactin [Source:FlyBase gene name;Acc:FBgn1987]	147.001	23.0955	-2.67015	6.36494	1.23119e-06	3.24719e-05
FBtr0305605	CG43154		542.546	184.523	-1.55594	2.94026	1.26576e-06	3.3186e-05
FBtr0076547	Doc2	Dorsocross2 [Source:FlyBase gene name;Acc:FBgn35956]	111.625	10.7256	-3.37954	10.4074	1.28535e-06	3.36e-05
FBtr0300123	bnl	branchless [Source:FlyBase gene name;Acc:FBgn14135]	50.4289	2.77079	-4.18588	18.2002	1.29726e-06	3.38114e-05
FBtr0332372	Mad	Mothers against dpp [Source:FlyBase gene name;Acc:FBgn11648]	125.548	23.0902	-2.44289	5.4373	1.30419e-06	3.39256e-05
FBtr0087821	fra	frazzled [Source:FlyBase gene name;Acc:FBgn11592]	190.165	44.1011	-2.10837	4.31203	1.32629e-06	3.44666e-05
FBtr0340491	#N/A	#N/A	53.4527	1.15291	-5.53491	46.3634	1.3631e-06	3.52507e-05
FBtr0078481	RpLP0	Ribosomal protein LP [Source:FlyBase gene name;Acc:FBgn1]	9982.64	4529.55	-1.14005	2.20389	1.38974e-06	3.587e-05
FBtr0081538	alphaTub84D	alpha-Tubulin at 84D [Source:FlyBase gene name;Acc:FBgn3885]	1983.89	867.83	-1.19285	2.28604	1.41187e-06	3.63697e-05
FBtr0302294	Pcf11	Pcf11 [Source:FlyBase gene name;Acc:FBgn2263]	143.587	31.8664	-2.17182	4.5059	1.41584e-06	3.64022e-05
FBtr0304605	pros	prospero [Source:FlyBase gene name;Acc:FBgn4595]	220.919	12.3618	-4.15956	17.8711	1.42383e-06	3.6572e-05
FBtr0333521	nej	nejire [Source:FlyBase gene name;Acc:FBgn261617]	839.011	195.017	-2.10509	4.30224	1.47211e-06	3.7594e-05
FBtr0080769	Gli	Gliotactin [Source:FlyBase gene name;Acc:FBgn1987]	88.3742	5.86792	-3.9127	15.0606	1.49305e-06	3.80854e-05
FBtr0301039	CG32982		54.8443	3.57822	-3.93803	15.3273	1.49422e-06	3.80854e-05
FBtr0331256	Sxl	Sex lethal [Source:FlyBase gene name;Acc:FBgn26427]	250.799	68.244	-1.87776	3.67503	1.49722e-06	3.81253e-05
FBtr0301411	G-salpha60A	G protein salpha 6A [Source:FlyBase gene name;Acc:FBgn1123]	150.882	21.1777	-2.8328	7.12456	1.50953e-06	3.83652e-05
FBtr0335195	#N/A	#N/A	221.947	17.7563	-3.64381	12.4996	1.53988e-06	3.89872e-05
FBtr0299814	Atx-1	Ataxin 1 [Source:FlyBase gene name;Acc:FBgn2997]	193.7	28.1499	-2.78263	6.88104	1.54558e-06	3.90204e-05
FBtr0072444	gsb	gooseberry [Source:FlyBase gene name;Acc:FBgn1148]	128.555	6.20178	-4.37356	20.7287	1.5456e-06	3.90204e-05
FBtr0290281	slam	slow as molasses [Source:FlyBase gene name;Acc:FBgn43854]	7411.95	3217.53	-1.2039	2.30362	1.59257e-06	4.00163e-05
FBtr0084289	CG5346		143.93	30.1088	-2.25711	4.78033	1.62339e-06	4.06751e-05
FBtr0334603	#N/A	#N/A	124.011	11.3914	-3.44444	10.8863	1.6399e-06	4.10501e-05
FBtr0309865	plexA	plexin A [Source:FlyBase gene name;Acc:FBgn25741]	1001.23	270.466	-1.88826	3.70187	1.64755e-06	4.1165e-05
FBtr0302174	Scgdelta	Sarcoglycan delta [Source:FlyBase gene name;Acc:FBgn25391]	37.8436	0.966603	-5.29098	39.1512	1.67743e-06	4.17142e-05
FBtr0339509	#N/A	#N/A	84.7854	11.6313	-2.86581	7.28943	1.70623e-06	4.23117e-05
FBtr0330333	fkh	fork head [Source:FlyBase gene name;Acc:FBgn659]	205.086	27.8811	-2.87887	7.35573	1.70877e-06	4.23352e-05
FBtr0342628	#N/A	#N/A	225.819	34.9914	-2.6901	6.45357	1.72445e-06	4.26441e-05
FBtr0329876	Coop	Corepressor of Pangolin [Source:FlyBase gene name;Acc:FBgn26324]	221.176	63.7785	-1.79405	3.46788	1.73448e-06	4.28521e-05
FBtr0300516	alpha-Man-I	alpha Mannosidase I [Source:FlyBase gene name;Acc:FBgn25917]	489.71	118.397	-2.0483	4.13618	1.74353e-06	4.30356e-05
FBtr0329979	CG34380		171.928	13.209	-3.70221	13.016	1.76884e-06	4.34988e-05
FBtr0329980	CG34380		171.928	13.209	-3.70221	13.016	1.76884e-06	4.34988e-05
FBtr0087612	AGO1	Argonaute-1 [Source:FlyBase gene name;Acc:FBgn262739]	383.895	109.657	-1.80771	3.50086	1.77415e-06	4.3589e-05
FBtr0306307	Toll-6	Toll-6 [Source:FlyBase gene name;Acc:FBgn36494]	79.7857	4.01726	-4.31185	19.8607	1.77913e-06	4.36305e-05
FBtr0078059	ex	expanded [Source:FlyBase gene name;Acc:FBgn4583]	283.527	51.8138	-2.45208	5.47203	1.78692e-06	4.37811e-05
FBtr0088096	en	engrailed [Source:FlyBase gene name;Acc:FBgn577]	133.818	5.4846	-4.60875	24.3989	1.80741e-06	4.42017e-05
FBtr0087540	conv	convoluted [Source:FlyBase gene name;Acc:FBgn261269]	46.2106	2.95147	-3.96872	15.6568	1.84345e-06	4.50415e-05
FBtr0071674	HmgZ	HMG protein Z [Source:FlyBase gene name;Acc:FBgn1228]	430.749	34.3444	-3.6487	12.542	1.84775e-06	4.51052e-05
FBtr0340450	#N/A	#N/A	1173.02	471.239	-1.31569	2.48921	1.88931e-06	4.60774e-05
FBtr0082346	RpL3	Ribosomal protein L3 [Source:FlyBase gene name;Acc:FBgn291]	17216	7826.68	-1.13728	2.19966	1.91077e-06	4.64727e-05
FBtr0073518	#N/A	#N/A	249.628	68.8149	-1.85899	3.62753	1.92717e-06	4.67859e-05
FBtr0073145	sty	sprouty [Source:FlyBase gene name;Acc:FBgn14388]	168.867	20.6185	-3.03388	8.19007	1.9578e-06	4.74859e-05
FBtr0334848	#N/A	#N/A	263.14	33.1307	-2.98959	7.94249	1.98394e-06	4.79449e-05
FBtr0302723	nej	nejire [Source:FlyBase gene name;Acc:FBgn261617]	630.218	111.198	-2.50273	5.66756	2.00084e-06	4.83093e-05
FBtr0111029	ps	pasilla [Source:FlyBase gene name;Acc:FBgn261552]	52.025	2.1206	-4.61666	24.5331	2.01884e-06	4.86996e-05
FBtr0084774	CG33095		1074.44	422.315	-1.3472	2.54417	2.06926e-06	4.97352e-05
FBtr0301515	ph-p	polyhomeotic proximal [Source:FlyBase gene name;Acc:FBgn4861]	246.813	24.6347	-3.32466	10.0189	2.07882e-06	4.99199e-05
FBtr0070277	Scgdelta	Sarcoglycan delta [Source:FlyBase gene name;Acc:FBgn25391]	37.0244	1.23164	-4.90983	30.0612	2.12368e-06	5.09511e-05
FBtr0336884	#N/A	#N/A	187.446	20.3789	-3.20133	9.19806	2.1574e-06	5.17133e-05
FBtr0305614	CG42404		124.706	9.12913	-3.77191	13.6603	2.18473e-06	5.22271e-05
FBtr0084312	CG7029		137.612	8.27233	-4.05617	16.6352	2.2734e-06	5.4249e-05
FBtr0300937	CG10077		334.717	42.307	-2.98397	7.91163	2.29632e-06	5.46977e-05
FBtr0084780	danr	distal antenna-related [Source:FlyBase gene name;Acc:FBgn39283]	328.147	43.3	-2.9219	7.57845	2.33878e-06	5.55207e-05
FBtr0089007	Eaf	ELL-associated factor [Source:FlyBase gene name;Acc:FBgn33166]	294.73	87.1384	-1.75801	3.38232	2.34668e-06	5.56478e-05
FBtr0301409	Imp	IGF-II mRNA-binding protein [Source:FlyBase gene name;Acc:FBgn262735]	37.2926	1.07435	-5.11735	34.7116	2.3745e-06	5.62573e-05
FBtr0070148	RpL22	Ribosomal protein L22 [Source:FlyBase gene name;Acc:FBgn15288]	8302.54	3870.08	-1.10119	2.14532	2.38213e-06	5.63876e-05
FBtr0304976	CG43085		225.508	51.6927	-2.12514	4.36246	2.3983e-06	5.672e-05
FBtr0300082	wech	wech [Source:FlyBase gene name;Acc:FBgn259745]	7373.82	2017.94	-1.86953	3.65414	2.53893e-06	5.97267e-05
FBtr0334320	#N/A	#N/A	78.9256	9.60515	-3.03861	8.21701	2.56739e-06	6.02895e-05
FBtr0080482	CG15480		264.803	65.6379	-2.01232	4.0343	2.62384e-06	6.13437e-05
FBtr0337052	#N/A	#N/A	95.3269	7.81423	-3.60871	12.1991	2.66781e-06	6.21784e-05
FBtr0071583	Lapsyn	Leucine-rich repeat activity-regulated protein at synapses [Source:FlyBase gene name;Acc:FBgn3462]	110.569	21.3127	-2.37516	5.18794	2.6689e-06	6.21784e-05
FBtr0072606	CG13894		99.159	16.9923	-2.54486	5.83552	2.69095e-06	6.25275e-05
FBtr0075323	Nrt	Neurotactin [Source:FlyBase gene name;Acc:FBgn418]	4719.47	1588.98	-1.57052	2.97012	2.70649e-06	6.28337e-05
FBtr0333420	CG34441		115.62	18.5486	-2.64001	6.23337	2.73785e-06	6.35062e-05
FBtr0333086	Dap160	Dynamin associated protein 16 [Source:FlyBase gene name;Acc:FBgn23388]	100.894	13.5203	-2.89964	7.46242	2.77033e-06	6.40657e-05
FBtr0084980	m4	E(spl) region transcript m4 [Source:FlyBase gene name;Acc:FBgn2629]	392.711	64.6216	-2.60338	6.07708	2.77162e-06	6.40657e-05
FBtr0333702	Caps	Calcium activated protein for secretion [Source:FlyBase gene name;Acc:FBgn53653]	89.9937	11.6115	-2.95427	7.75042	2.85558e-06	6.57773e-05
FBtr0306229	milt	milton [Source:FlyBase gene name;Acc:FBgn262872]	1678.81	685.716	-1.29175	2.44825	2.89673e-06	6.65688e-05
FBtr0306001	Cka	Connector of kinase to AP-1 [Source:FlyBase gene name;Acc:FBgn44323]	240.782	68.6527	-1.81034	3.50724	2.92973e-06	6.72521e-05
FBtr0308074	ci	cubitus interruptus [Source:FlyBase gene name;Acc:FBgn4859]	824.318	53.0127	-3.95879	15.5494	2.97835e-06	6.83092e-05
FBtr0073146	sty	sprouty [Source:FlyBase gene name;Acc:FBgn14388]	96.6522	15.0105	-2.68683	6.43898	3.00522e-06	6.88066e-05
FBtr0086011	EcR	Ecdysone receptor [Source:FlyBase gene name;Acc:FBgn546]	72.7674	5.2218	-3.80067	13.9353	3.09929e-06	7.07773e-05
FBtr0330232	ASPP	Ankyrin-repeat, SH3-domain, and Proline-rich-region containing Protein [Source:FlyBase gene name;Acc:FBgn3466]	70.8268	7.82724	-3.17772	9.04876	3.20056e-06	7.27555e-05
FBtr0087516	phyl	phyllopod [Source:FlyBase gene name;Acc:FBgn13725]	251.27	52.9053	-2.24776	4.74943	3.203e-06	7.27555e-05
FBtr0087409	ckn	caskin [Source:FlyBase gene name;Acc:FBgn33987]	215.727	26.1098	-3.04654	8.26227	3.39022e-06	7.65654e-05
FBtr0333416	Acer	Angiotensin-converting enzyme-related [Source:FlyBase gene name;Acc:FBgn16122]	538.505	193.587	-1.47598	2.78173	3.45704e-06	7.79418e-05
FBtr0112847	os	outstretched [Source:FlyBase gene name;Acc:FBgn4956]	217.164	55.7153	-1.96264	3.89774	3.62832e-06	8.15267e-05
FBtr0078045	ds	dachsous [Source:FlyBase gene name;Acc:FBgn497]	184.498	8.86393	-4.37952	20.8145	3.6662e-06	8.22386e-05
FBtr0301916	lig	lingerer [Source:FlyBase gene name;Acc:FBgn2279]	1164.55	465.766	-1.32209	2.50028	3.72156e-06	8.33397e-05
FBtr0078962	CG12581		640.06	104.872	-2.60957	6.10324	3.74899e-06	8.38832e-05
FBtr0085301	Hrb98DE	Heterogeneous nuclear ribonucleoprotein at 98DE [Source:FlyBase gene name;Acc:FBgn1215]	2279.53	939.585	-1.27864	2.42611	3.76997e-06	8.42818e-05
FBtr0075133	W	Wrinkled [Source:FlyBase gene name;Acc:FBgn3997]	329.909	108.711	-1.60157	3.03473	3.78546e-06	8.45567e-05
FBtr0088390	eve	even skipped [Source:FlyBase gene name;Acc:FBgn66]	265.729	66.9984	-1.98776	3.96621	3.79586e-06	8.47179e-05
FBtr0305899	CG4768		414.062	144.985	-1.51394	2.85589	3.92871e-06	8.74624e-05
FBtr0074976	CG9279		47.6339	3.08878	-3.94688	15.4216	3.96363e-06	8.81658e-05
FBtr0343274	#N/A	#N/A	122.383	10.0939	-3.59985	12.1244	3.96821e-06	8.81939e-05
FBtr0306777	Dscam	Down syndrome cell adhesion molecule [Source:FlyBase gene name;Acc:FBgn33159]	34.902	1.07567	-5.02001	32.4469	4.1422e-06	9.1907e-05
FBtr0081951	hb	hunchback [Source:FlyBase gene name;Acc:FBgn118]	532.515	191.688	-1.47406	2.77803	4.41789e-06	9.72118e-05
FBtr0073777	CG1673		218.73	66.8441	-1.71028	3.27225	4.51277e-06	9.90286e-05
FBtr0339672	#N/A	#N/A	66.3466	6.68488	-3.31105	9.92488	4.6487e-06	0.000101785
FBtr0331574	simj	simjang [Source:FlyBase gene name;Acc:FBgn1762]	504.436	176.298	-1.51665	2.86126	4.66871e-06	0.000102139
FBtr0085319	CG10011		569.355	150.999	-1.91479	3.77058	4.70735e-06	0.000102899
FBtr0077152	blanks	blanks [Source:FlyBase gene name;Acc:FBgn3568]	64.2991	7.2328	-3.15217	8.88993	4.81626e-06	0.000104848
FBtr0305297	pyd	polychaetoid [Source:FlyBase gene name;Acc:FBgn262614]	1311.83	592.665	-1.14629	2.21345	4.85238e-06	0.000105548
FBtr0340027	#N/A	#N/A	3014.8	1364.72	-1.14346	2.2091	4.87742e-06	0.000106006
FBtr0082497	mfas	midline fasciclin [Source:FlyBase gene name;Acc:FBgn26745]	64.7279	2.03552	-4.99092	31.7993	4.97022e-06	0.000107935
FBtr0071048	brk	brinker [Source:FlyBase gene name;Acc:FBgn2425]	258.596	44.6191	-2.53496	5.79562	5.01146e-06	0.000108612
FBtr0073900	l(1)G0007	lethal (1) G7 [Source:FlyBase gene name;Acc:FBgn26713]	1003.08	426.751	-1.23297	2.3505	5.02308e-06	0.000108638
FBtr0071662	CG10082		146.253	29.2771	-2.32062	4.99547	5.09305e-06	0.000110062
FBtr0082277	Rbp1	RNA-binding protein 1 [Source:FlyBase gene name;Acc:FBgn26944]	77.4948	11.5836	-2.74201	6.69002	5.10376e-06	0.000110204
FBtr0310078	Ten-a	Tenascin accessory [Source:FlyBase gene name;Acc:FBgn25924]	214.325	30.6108	-2.80768	7.0016	5.12392e-06	0.000110549
FBtr0339626	#N/A	#N/A	110.447	14.7314	-2.90639	7.4974	5.17773e-06	0.00011162
FBtr0084095	CG16791		69.0003	5.3033	-3.70164	13.0108	5.19374e-06	0.000111704
FBtr0306308	Toll-6	Toll-6 [Source:FlyBase gene name;Acc:FBgn36494]	72.9916	8.49461	-3.10311	8.59271	5.19428e-06	0.000111704
FBtr0084960	HLHm7	E(spl) region transcript m7 [Source:FlyBase gene name;Acc:FBgn2633]	302.852	23.5779	-3.68311	12.8448	5.27497e-06	0.000113165
FBtr0083724	CG14291		74.7149	10.1834	-2.87517	7.33691	5.29073e-06	0.000113411
FBtr0082662	mus308	mutagen-sensitive 38 [Source:FlyBase gene name;Acc:FBgn295]	209.975	62.5955	-1.74609	3.35447	5.35522e-06	0.000114424
FBtr0070507	N	Notch [Source:FlyBase gene name;Acc:FBgn4647]	2026.15	554.272	-1.87008	3.65552	5.53398e-06	0.000117488
FBtr0335389	#N/A	#N/A	39.8715	2.22073	-4.16626	17.9543	5.59427e-06	0.000118673
FBtr0300539	grh	grainy head [Source:FlyBase gene name;Acc:FBgn259211]	372.601	56.4961	-2.72141	6.59516	5.61125e-06	0.000118938
FBtr0076569	h	hairy [Source:FlyBase gene name;Acc:FBgn1168]	351.851	82.1623	-2.09841	4.28238	5.76091e-06	0.000121784
FBtr0100886	mt:ND1	mitochondrial NADH-ubiquinone oxidoreductase chain 1 [Source:FlyBase gene name;Acc:FBgn13679]	26411.4	11188.5	-1.23915	2.36059	5.76387e-06	0.000121784
FBtr0080740	wor	worniu [Source:FlyBase gene name;Acc:FBgn1983]	54.6801	4.90327	-3.4792	11.1518	5.77692e-06	0.000121838
FBtr0302586	RpL3	Ribosomal protein L3 [Source:FlyBase gene name;Acc:FBgn291]	297.142	73.9927	-2.0057	4.01583	5.88163e-06	0.00012378
FBtr0333549	Rab35	Rab35 [Source:FlyBase gene name;Acc:FBgn319]	47.9976	3.96974	-3.59584	12.0909	5.89209e-06	0.000123902
FBtr0100676	btl	breathless [Source:FlyBase gene name;Acc:FBgn5592]	35.2324	0.834167	-5.40042	42.2367	5.9301e-06	0.000124504
FBtr0081040	Socs36E	Suppressor of cytokine signaling at 36E [Source:FlyBase gene name;Acc:FBgn41184]	203.874	42.0715	-2.27677	4.84591	5.95631e-06	0.000124857
FBtr0077070	CG10479		139.952	15.5247	-3.1723	9.01483	6.05582e-06	0.000126643
FBtr0302702	CG42672		132.505	10.5838	-3.64612	12.5196	6.08593e-06	0.000127073
FBtr0309094	sqd	squid [Source:FlyBase gene name;Acc:FBgn263396]	528.783	198.992	-1.40997	2.65731	6.10708e-06	0.000127414
FBtr0088028	otk	off-track [Source:FlyBase gene name;Acc:FBgn4839]	183.474	14.0144	-3.71059	13.0917	6.17943e-06	0.000128712
FBtr0100597	spi	spitz [Source:FlyBase gene name;Acc:FBgn5672]	308.737	88.1986	-1.80755	3.50048	6.18386e-06	0.000128712
FBtr0087315	Zasp52	Z band alternatively spliced PDZ-motif protein 52 [Source:FlyBase gene name;Acc:FBgn83919]	44.3569	1.54056	-4.84763	28.7927	6.31038e-06	0.000131038
FBtr0086724	CG30118		141.547	31.2418	-2.17973	4.53069	6.32923e-06	0.000131326
FBtr0077851	aop	anterior open [Source:FlyBase gene name;Acc:FBgn97]	356.189	65.8219	-2.436	5.41141	6.3634e-06	0.000131933
FBtr0070606	ec	echinus [Source:FlyBase gene name;Acc:FBgn542]	239.573	33.2958	-2.84705	7.1953	6.48747e-06	0.000134295
FBtr0070328	CG4194		68.2083	8.36024	-3.02833	8.15866	6.50112e-06	0.000134473
FBtr0303845	Mhcl	Myosin heavy chain-like [Source:FlyBase gene name;Acc:FBgn2659]	248.506	50.4618	-2.30002	4.92463	6.52771e-06	0.000134918
FBtr0301562	sfl	sulfateless [Source:FlyBase gene name;Acc:FBgn2251]	446.065	163.17	-1.45088	2.73374	6.54482e-06	0.000135166
FBtr0074217	caz	cabeza [Source:FlyBase gene name;Acc:FBgn11571]	3116.24	1408.3	-1.14585	2.21277	6.5688e-06	0.000135556
FBtr0089214	Zyx	Zyxin [Source:FlyBase gene name;Acc:FBgn11642]	219.292	67.3357	-1.70341	3.25669	6.57674e-06	0.000135615
FBtr0331659	Ndae1	Na[+]-driven anion exchanger 1 [Source:FlyBase gene name;Acc:FBgn259111]	260.436	58.1279	-2.16362	4.48039	6.73088e-06	0.000138439
FBtr0086268	CG13427		3386.55	981.221	-1.78716	3.45136	6.78487e-06	0.000139258
FBtr0075120	rpr	reaper [Source:FlyBase gene name;Acc:FBgn1176]	87.4925	13.4643	-2.70002	6.49812	6.89911e-06	0.000141493
FBtr0081111	tup	tailup [Source:FlyBase gene name;Acc:FBgn3896]	73.9681	9.83204	-2.91134	7.52317	6.99405e-06	0.000143329
FBtr0301313	Zasp52	Z band alternatively spliced PDZ-motif protein 52 [Source:FlyBase gene name;Acc:FBgn83919]	106.994	10.247	-3.38425	10.4415	7.04145e-06	0.000144078
FBtr0336809	#N/A	#N/A	128.124	18.3443	-2.80413	6.98439	7.08562e-06	0.000144871
FBtr0333070	tou	toutatis [Source:FlyBase gene name;Acc:FBgn33636]	410.828	52.124	-2.97852	7.88175	7.20821e-06	0.00014715
FBtr0086660	CG30122		1293.31	592.669	-1.12577	2.18218	7.22974e-06	0.000147364
FBtr0306646	PP2A-B'	PP2A-B' [Source:FlyBase gene name;Acc:FBgn42693]	79.5098	8.8185	-3.17253	9.01625	7.25159e-06	0.000147696
FBtr0075621	Brd	Bearded [Source:FlyBase gene name;Acc:FBgn216]	478.686	77.6708	-2.62364	6.16301	7.32001e-06	0.000148836
FBtr0300070	sinu	sinuous [Source:FlyBase gene name;Acc:FBgn1894]	195.431	38.5984	-2.34005	5.0632	7.51324e-06	0.000152499
FBtr0081018	CadN	Cadherin-N [Source:FlyBase gene name;Acc:FBgn1569]	26.8296	0.479537	-5.80604	55.9488	7.63242e-06	0.000154489
FBtr0076382	LanB2	Laminin B2 [Source:FlyBase gene name;Acc:FBgn2528]	1084.02	105.328	-3.36343	10.2918	7.7143e-06	0.000155805
FBtr0085093	Rb97D	Ribonuclear protein at 97D [Source:FlyBase gene name;Acc:FBgn493]	95.7757	16.6264	-2.52619	5.76047	7.74337e-06	0.000156155
FBtr0078121	spen	split ends [Source:FlyBase gene name;Acc:FBgn16977]	504.006	99.1877	-2.34521	5.08134	7.8782e-06	0.000158754
FBtr0070249	CG3638		218.64	5.04575	-5.43735	43.3315	7.9384e-06	0.000159845
FBtr0343526	#N/A	#N/A	188.494	13.5766	-3.79532	13.8837	8.3623e-06	0.000167366
FBtr0309319	Rm62	Rm62 [Source:FlyBase gene name;Acc:FBgn3261]	357.878	103.103	-1.79538	3.47107	8.52526e-06	0.000169891
FBtr0081014	CadN	Cadherin-N [Source:FlyBase gene name;Acc:FBgn1569]	52.8939	0.144356	-8.51733	366.413	8.61551e-06	0.0001714
FBtr0072037	vir	virilizer [Source:FlyBase gene name;Acc:FBgn3977]	914.664	387.267	-1.23991	2.36184	8.66819e-06	0.000172319
FBtr0329928	Socs36E	Suppressor of cytokine signaling at 36E [Source:FlyBase gene name;Acc:FBgn41184]	201.238	43.5045	-2.20967	4.62568	9.01523e-06	0.00017855
FBtr0332659	mas	masquerade [Source:FlyBase gene name;Acc:FBgn11653]	103.756	18.1763	-2.51306	5.7083	9.10514e-06	0.000180062
FBtr0305676	CG8654		145.24	12.5527	-3.53237	11.5704	9.53698e-06	0.000188462
FBtr0084955	HLHmgamma	E(spl) region transcript mgamma [Source:FlyBase gene name;Acc:FBgn2735]	195.185	12.8251	-3.92781	15.219	9.5752e-06	0.000189076
FBtr0336729	#N/A	#N/A	45.7103	3.14331	-3.86216	14.5421	9.64722e-06	0.000190357
FBtr0083847	mira	miranda [Source:FlyBase gene name;Acc:FBgn21776]	1292.84	198.884	-2.70054	6.50047	9.81892e-06	0.000193314
FBtr0343014	#N/A	#N/A	2066.32	349.607	-2.56325	5.9104	9.89076e-06	0.000194457
FBtr0301083	CG4096		30.8689	0.94061	-5.03641	32.8179	9.89164e-06	0.000194457
FBtr0335182	#N/A	#N/A	222.691	66.7365	-1.7385	3.33687	9.91385e-06	0.00019475
FBtr0300040	grn	grain [Source:FlyBase gene name;Acc:FBgn1138]	87.3726	7.77818	-3.48968	11.233	9.92461e-06	0.000194817
FBtr0077279	run	runt [Source:FlyBase gene name;Acc:FBgn33]	239.194	46.0356	-2.37736	5.19586	1.01454e-05	0.000198711
FBtr0072070	apt	apontic [Source:FlyBase gene name;Acc:FBgn1593]	667.663	70.8261	-3.23677	9.42679	1.02727e-05	0.000201055
FBtr0301241	CG9650		109.97	9.56677	-3.52293	11.495	1.02836e-05	0.000201121
FBtr0305705	CG43164		71.4316	0.256083	-8.12381	278.939	1.06913e-05	0.000208023
FBtr0342885	#N/A	#N/A	111.636	25.4159	-2.135	4.39238	1.07081e-05	0.000208197
FBtr0072398	zip	zipper [Source:FlyBase gene name;Acc:FBgn5634]	1449.01	226.773	-2.67574	6.38968	1.08079e-05	0.000209676
FBtr0340346	#N/A	#N/A	705.991	95.2174	-2.89035	7.41451	1.09598e-05	0.000212312
FBtr0331737	oc	ocelliless [Source:FlyBase gene name;Acc:FBgn412]	61.0059	6.52948	-3.22391	9.34314	1.10221e-05	0.00021321
FBtr0333293	Zn72D	Zinc-finger protein at 72D [Source:FlyBase gene name;Acc:FBgn26363]	97.6533	17.1062	-2.51315	5.70864	1.10709e-05	0.000213841
FBtr0303787	gpp	grappa [Source:FlyBase gene name;Acc:FBgn264495]	337.731	93.0224	-1.86022	3.63064	1.11152e-05	0.000214541
FBtr0085424	Ptp99A	Protein tyrosine phosphatase 99A [Source:FlyBase gene name;Acc:FBgn4369]	34.1036	1.32546	-4.68536	25.7297	1.13915e-05	0.000219556
FBtr0082391	CG5281		89.8294	16.8187	-2.41712	5.34105	1.14012e-05	0.000219582
FBtr0344405	#N/A	#N/A	386.627	65.4222	-2.56309	5.90972	1.15276e-05	0.000221536
FBtr0112632	cv-c	crossveinless c [Source:FlyBase gene name;Acc:FBgn8691]	94.3289	6.46608	-3.86674	14.5883	1.15601e-05	0.000221999
FBtr0335243	#N/A	#N/A	762.627	90.2115	-3.07959	8.45377	1.17431e-05	0.000225026
FBtr0290323	net	net [Source:FlyBase gene name;Acc:FBgn2931]	223.609	36.6152	-2.61047	6.10702	1.18382e-05	0.000226357
FBtr0342717	#N/A	#N/A	53.4018	5.50951	-3.27689	9.69266	1.18868e-05	0.00022668
FBtr0302284	Lrt	Leucine-rich tendon-specific protein [Source:FlyBase gene name;Acc:FBgn3454]	53.4018	5.50951	-3.27689	9.69266	1.18868e-05	0.00022668
FBtr0302187	Efa6	Efa6 pleckstrin and Sec7 domain containing [Source:FlyBase gene name;Acc:FBgn51158]	216.842	37.3407	-2.53782	5.80713	1.19559e-05	0.000227789
FBtr0072449	Kr	Kruppel [Source:FlyBase gene name;Acc:FBgn1325]	866.523	226.661	-1.9347	3.82299	1.19749e-05	0.000227987
FBtr0079855	gcm	glial cells missing [Source:FlyBase gene name;Acc:FBgn14179]	51.3911	4.41656	-3.54052	11.636	1.2053e-05	0.000229146
FBtr0071610	cv-2	crossveinless 2 [Source:FlyBase gene name;Acc:FBgn395]	251.509	34.7041	-2.85743	7.24725	1.23033e-05	0.000233235
FBtr0084763	CG11791		484.488	193.577	-1.32355	2.50282	1.24261e-05	0.000235395
FBtr0330621	E(Pc)	Enhancer of Polycomb [Source:FlyBase gene name;Acc:FBgn581]	101.752	20.0707	-2.34189	5.06967	1.25531e-05	0.000237294
FBtr0089196	Kif3C	Kif3C [Source:FlyBase gene name;Acc:FBgn39925]	43.6271	3.29367	-3.72746	13.2457	1.28865e-05	0.000243078
FBtr0343591	#N/A	#N/A	139.453	19.7014	-2.8234	7.0783	1.30223e-05	0.000245291
FBtr0080237	sala	spalt-adjacent [Source:FlyBase gene name;Acc:FBgn3313]	1059.47	185.971	-2.51019	5.69695	1.34215e-05	0.000251916
FBtr0307105	sala	spalt-adjacent [Source:FlyBase gene name;Acc:FBgn3313]	1059.47	185.971	-2.51019	5.69695	1.34215e-05	0.000251916
FBtr0307173	elav	embryonic lethal abnormal vision [Source:FlyBase gene name;Acc:FBgn264]	693.769	68.0637	-3.3495	10.1929	1.35029e-05	0.000253087
FBtr0305157	Glut4EF	Glucose transporter 4 enhancer factor [Source:FlyBase gene name;Acc:FBgn26397]	43.6517	2.79	-3.9677	15.6458	1.37795e-05	0.00025777
FBtr0302046	Mi-2		2959.78	1400.09	-1.07997	2.11399	1.37819e-05	0.00025777
FBtr0081085	CG10283		81.1339	14.1569	-2.5188	5.73104	1.38376e-05	0.00025863
FBtr0332879	alpha-Spec	alpha Spectrin [Source:FlyBase gene name;Acc:FBgn25789]	484.499	149.317	-1.69812	3.24477	1.39733e-05	0.000260982
FBtr0077530	drm	drumstick [Source:FlyBase gene name;Acc:FBgn24244]	84.189	8.7308	-3.26945	9.64275	1.42175e-05	0.000264985
FBtr0333954	RhoGEF3		37.8914	1.7559	-4.43159	21.5795	1.43877e-05	0.000267708
FBtr0076522	Doc1	Dorsocross1 [Source:FlyBase gene name;Acc:FBgn28789]	183.625	32.5134	-2.49765	5.64765	1.45142e-05	0.000269758
FBtr0088957	CG1600		157.889	18.065	-3.12764	8.74004	1.46697e-05	0.000272266
FBtr0329892	homer	homer [Source:FlyBase gene name;Acc:FBgn25777]	812.793	332.837	-1.28807	2.44201	1.48118e-05	0.000274712
FBtr0078136	CG3625		344.547	64.9358	-2.40762	5.30597	1.48387e-05	0.000274826
FBtr0087369	scb	scab [Source:FlyBase gene name;Acc:FBgn3328]	66.7912	9.47009	-2.81821	7.05286	1.5202e-05	0.000279993
FBtr0085204	wdb	widerborst [Source:FlyBase gene name;Acc:FBgn27492]	380.757	114.559	-1.73278	3.32367	1.54396e-05	0.000283976
FBtr0082550	CG4702		175.719	50.2548	-1.80593	3.49655	1.54864e-05	0.000284639
FBtr0081851	CG31462		39.3088	2.43189	-4.0147	16.1638	1.59854e-05	0.000292914
FBtr0084954	HLHmdelta	E(spl) region transcript mdelta [Source:FlyBase gene name;Acc:FBgn2734]	83.7464	6.38724	-3.71276	13.1115	1.59917e-05	0.000292914
FBtr0074111	Gbeta13F	G protein beta-subunit 13F [Source:FlyBase gene name;Acc:FBgn115]	176.423	36.5661	-2.27046	4.82477	1.60753e-05	0.000294241
FBtr0089070	zfh2	Zn finger homeodomain 2 [Source:FlyBase gene name;Acc:FBgn467]	158.99	10.3291	-3.94415	15.3924	1.62019e-05	0.000296353
FBtr0079041	Rtnl1	Rtnl1 [Source:FlyBase gene name;Acc:FBgn53113]	503.565	155.393	-1.69625	3.24059	1.62773e-05	0.000297528
FBtr0332621	mud	mushroom body defect [Source:FlyBase gene name;Acc:FBgn2873]	254.388	14.0785	-4.17547	18.0693	1.64102e-05	0.000299751
FBtr0333851	klar	klarsicht [Source:FlyBase gene name;Acc:FBgn1316]	96.286	5.30283	-4.18249	18.1575	1.65127e-05	0.00030121
FBtr0339395	#N/A	#N/A	32.0983	1.39082	-4.52849	23.0786	1.65931e-05	0.000302468
FBtr0309109	hts	hu li tai shao [Source:FlyBase gene name;Acc:FBgn263391]	346.748	125.716	-1.46371	2.75818	1.661e-05	0.000302568
FBtr0100586	nonA	no on or off transient A [Source:FlyBase gene name;Acc:FBgn4227]	118.79	11.4257	-3.37806	10.3967	1.66488e-05	0.00030286
FBtr0075527	l(3)72Ab	lethal (3) 72Ab [Source:FlyBase gene name;Acc:FBgn263599]	2677.79	1235.81	-1.11558	2.16683	1.67117e-05	0.000303797
FBtr0301696	X11L	X11L [Source:FlyBase gene name;Acc:FBgn26313]	76.5828	10.5062	-2.86579	7.28933	1.7329e-05	0.000314157
FBtr0303849	Miro	Mitochondrial Rho [Source:FlyBase gene name;Acc:FBgn3914]	295.367	98.0737	-1.59057	3.01169	1.76403e-05	0.00031893
FBtr0300267	heph	hephaestus [Source:FlyBase gene name;Acc:FBgn11224]	53.6863	4.32635	-3.63333	12.4091	1.77035e-05	0.000319856
FBtr0342880	#N/A	#N/A	342.812	116.955	-1.55146	2.93114	1.79626e-05	0.000323875
FBtr0079382	nrv2	nervana 2 [Source:FlyBase gene name;Acc:FBgn15777]	263.495	30.8347	-3.09515	8.54539	1.89132e-05	0.000339403
FBtr0077391	CG3036		942.926	311.002	-1.60022	3.0319	1.89395e-05	0.000339645
FBtr0339272	#N/A	#N/A	96.7643	1.59393	-5.92381	60.7078	1.90031e-05	0.000340555
FBtr0081086	CG10283		63.1642	8.20657	-2.94425	7.69678	1.91599e-05	0.000343134
FBtr0089344	lola	longitudinals lacking [Source:FlyBase gene name;Acc:FBgn563]	349.074	61.4335	-2.50643	5.68214	1.92253e-05	0.000344074
FBtr0077493	bowl	brother of odd with entrails limited [Source:FlyBase gene name;Acc:FBgn4893]	58.2076	7.82726	-2.89463	7.43652	1.9789e-05	0.000353685
FBtr0075607	Tollo	Tollo [Source:FlyBase gene name;Acc:FBgn29114]	972.916	301.121	-1.69197	3.23099	1.99269e-05	0.000355671
FBtr0081160	brat	brain tumor [Source:FlyBase gene name;Acc:FBgn13]	709.123	99.9392	-2.82691	7.09554	2.00838e-05	0.000358231
FBtr0085651	spdo	sanpodo [Source:FlyBase gene name;Acc:FBgn2644]	49.7553	4.35987	-3.51249	11.4121	2.06363e-05	0.000366771
FBtr0089989	arm	armadillo [Source:FlyBase gene name;Acc:FBgn117]	707.847	296	-1.25784	2.39137	2.06735e-05	0.000367024
FBtr0310667	Ars2		491.375	186.435	-1.39815	2.63563	2.0702e-05	0.000367284
FBtr0073245	ago	archipelago [Source:FlyBase gene name;Acc:FBgn41171]	5023.44	2447.91	-1.03712	2.05213	2.10499e-05	0.000372213
FBtr0070110	vnd	ventral nervous system defective [Source:FlyBase gene name;Acc:FBgn26193]	91.0397	9.78443	-3.21794	9.30455	2.12661e-05	0.000375535
FBtr0303012	CG42724		80.4981	11.5125	-2.80575	6.99223	2.14894e-05	0.000379227
FBtr0074250	disco	disconnected [Source:FlyBase gene name;Acc:FBgn459]	111.56	9.90295	-3.49381	11.2653	2.16718e-05	0.000382192
FBtr0340621	#N/A	#N/A	56.8184	6.48864	-3.13037	8.75661	2.17874e-05	0.000383721
FBtr0330266	CG43736		491.97	128.976	-1.93147	3.81444	2.1848e-05	0.000384533
FBtr0075173	Oatp74D	Organic anion transporting polypeptide 74D [Source:FlyBase gene name;Acc:FBgn36732]	60.8157	6.79242	-3.16245	8.95346	2.20321e-05	0.000386935
FBtr0100870	mt:ND3	mitochondrial NADH-ubiquinone oxidoreductase chain 3 [Source:FlyBase gene name;Acc:FBgn13681]	5648.91	2521.81	-1.16352	2.24003	2.21203e-05	0.000387784
FBtr0307501	Ptr	Patched-related [Source:FlyBase gene name;Acc:FBgn262867]	487.292	109.337	-2.156	4.45678	2.31689e-05	0.000404564
FBtr0344155	#N/A	#N/A	183.414	35.2575	-2.3791	5.20211	2.34539e-05	0.000409271
FBtr0343555	#N/A	#N/A	1161.73	425.438	-1.44925	2.73067	2.35063e-05	0.00040989
FBtr0301860	inx2	innexin 2 [Source:FlyBase gene name;Acc:FBgn2718]	1100.99	383.9	-1.52	2.86792	2.3546e-05	0.000410071
FBtr0110783	CG34104		239.662	43.9942	-2.44562	5.44759	2.37584e-05	0.000413186
FBtr0073030	CG32280		125.285	20.4735	-2.61338	6.11937	2.37716e-05	0.000413186
FBtr0075840	SNCF	SoxNeuro Co-Factor [Source:FlyBase gene name;Acc:FBgn36349]	1817.12	711.242	-1.35324	2.55486	2.39144e-05	0.000415397
FBtr0339252	#N/A	#N/A	95.7171	12.8146	-2.90098	7.46936	2.43109e-05	0.000421055
FBtr0333323	exd	extradenticle [Source:FlyBase gene name;Acc:FBgn611]	227.593	42.2277	-2.4302	5.38967	2.49926e-05	0.000431586
FBtr0089362	lola	longitudinals lacking [Source:FlyBase gene name;Acc:FBgn563]	353.843	106.363	-1.73411	3.32674	2.51578e-05	0.000434157
FBtr0340030	#N/A	#N/A	962.041	204.99	-2.23055	4.69312	2.57999e-05	0.000444082
FBtr0075603	CG13454		314.769	70.9831	-2.14875	4.43442	2.58311e-05	0.000444114
FBtr0335181	#N/A	#N/A	103.564	15.8961	-2.70378	6.51508	2.58352e-05	0.000444114
FBtr0083550	htl	heartless [Source:FlyBase gene name;Acc:FBgn1389]	40.1496	2.73889	-3.87372	14.6591	2.61709e-05	0.000448801
FBtr0086941	eIF3-S9	eIF3-S9 [Source:FlyBase gene name;Acc:FBgn34237]	2272.26	1082.82	-1.06934	2.09848	2.61754e-05	0.000448801
FBtr0333726	Fas1	Fasciclin 1 [Source:FlyBase gene name;Acc:FBgn262742]	317.576	34.8139	-3.18937	9.12211	2.62519e-05	0.000449822
FBtr0078219	CG5059		52.5781	5.41714	-3.27886	9.70588	2.62748e-05	0.000449925
FBtr0336446	#N/A	#N/A	68.5459	8.10948	-3.07939	8.45257	2.64469e-05	0.000452288
FBtr0307083	l(3)neo38	lethal (3) neo38 [Source:FlyBase gene name;Acc:FBgn8691]	31.713	0.335181	-6.56399	94.6145	2.65656e-05	0.000454025
FBtr0344257	#N/A	#N/A	490.69	197.382	-1.31382	2.48599	2.66319e-05	0.000454575
FBtr0087118	Alk	Alk [Source:FlyBase gene name;Acc:FBgn455]	42.1391	3.61214	-3.54423	11.666	2.68363e-05	0.000457767
FBtr0100141	melt	melted [Source:FlyBase gene name;Acc:FBgn231]	59.3387	7.12049	-3.05892	8.33351	2.69316e-05	0.000459099
FBtr0343669	#N/A	#N/A	442.625	169.448	-1.38525	2.61216	2.71605e-05	0.000462408
FBtr0342986	#N/A	#N/A	601.514	55.4516	-3.4393	10.8476	2.80598e-05	0.000475583
FBtr0304727	SF2	SF2 [Source:FlyBase gene name;Acc:FBgn4284]	579.191	241.648	-1.26113	2.39684	2.81421e-05	0.000476675
FBtr0073004	CG32486		676.212	219.757	-1.62157	3.0771	2.8315e-05	0.000479014
FBtr0100477	fax	failed axon connections [Source:FlyBase gene name;Acc:FBgn14163]	6614.07	3217.83	-1.03945	2.05544	2.87631e-05	0.000485028
FBtr0086220	bl	bancal [Source:FlyBase gene name;Acc:FBgn1597]	1223.55	575.125	-1.08913	2.12745	2.90385e-05	0.000489051
FBtr0332580	Edem1	Edem1 [Source:FlyBase gene name;Acc:FBgn23511]	89.3107	16.3374	-2.45066	5.46664	2.97413e-05	0.000499621
FBtr0304905	tinc	tincar [Source:FlyBase gene name;Acc:FBgn261649]	70.5747	6.50571	-3.43937	10.8481	2.97826e-05	0.000499681
FBtr0084690	tok	tolkin [Source:FlyBase gene name;Acc:FBgn4885]	93.5229	11.6272	-3.00782	8.04348	2.99418e-05	0.000501718
FBtr0333822	yata	yata [Source:FlyBase gene name;Acc:FBgn2699]	199.445	59.0997	-1.75477	3.37472	3.06723e-05	0.000513449
FBtr0309110	hts	hu li tai shao [Source:FlyBase gene name;Acc:FBgn263391]	144.657	38.2312	-1.91981	3.78374	3.0744e-05	0.000514187
FBtr0335270	#N/A	#N/A	108.627	23.8244	-2.18888	4.5595	3.14948e-05	0.000526413
FBtr0332939	Eb1	Eb1 [Source:FlyBase gene name;Acc:FBgn2766]	78.8556	15.2398	-2.37137	5.17432	3.18281e-05	0.00053165
FBtr0301762	Nrg	Neuroglian [Source:FlyBase gene name;Acc:FBgn2968]	232.432	58.4756	-1.99091	3.97486	3.18896e-05	0.000532341
FBtr0075909	caup	caupolican [Source:FlyBase gene name;Acc:FBgn15919]	57.8976	6.07613	-3.25228	9.5287	3.19771e-05	0.000533468
FBtr0299837	kis	kismet [Source:FlyBase gene name;Acc:FBgn8692]	3939.67	1534.96	-1.35987	2.56663	3.25247e-05	0.000540904
FBtr0273446	Patronin	Patronin [Source:FlyBase gene name;Acc:FBgn263197]	161.243	25.5142	-2.65987	6.31974	3.26093e-05	0.00054183
FBtr0308859	shep	alan shepard [Source:FlyBase gene name;Acc:FBgn52423]	126.817	19.8043	-2.67887	6.40353	3.26212e-05	0.00054183
FBtr0080836	CG4455		2083.55	1015.87	-1.03633	2.051	3.29041e-05	0.000545847
FBtr0072764	CG12011		766.216	76.1667	-3.33052	10.0597	3.32044e-05	0.000550485
FBtr0083448	Sur-8	Sur-8 [Source:FlyBase gene name;Acc:FBgn3854]	458.466	183.753	-1.31905	2.49501	3.32252e-05	0.000550486
FBtr0083538	DNaseII	Deoxyribonuclease II [Source:FlyBase gene name;Acc:FBgn477]	76.3228	15.5839	-2.29205	4.89753	3.32615e-05	0.000550691
FBtr0088445	Mef2	Myocyte enhancer factor 2 [Source:FlyBase gene name;Acc:FBgn11656]	41.0384	0.79444	-5.69089	51.657	3.3751e-05	0.000556875
FBtr0304935	Pitslre	Pitslre [Source:FlyBase gene name;Acc:FBgn16696]	112.278	11.5466	-3.28153	9.72388	3.3752e-05	0.000556875
FBtr0086336	Toll-7	Toll-7 [Source:FlyBase gene name;Acc:FBgn34476]	234.307	22.1956	-3.40006	10.5565	3.44175e-05	0.000566002
FBtr0308329	mud	mushroom body defect [Source:FlyBase gene name;Acc:FBgn2873]	766.595	91.5564	-3.06573	8.37292	3.44605e-05	0.000566359
FBtr0084956	malpha	E(spl) region transcript malpha [Source:FlyBase gene name;Acc:FBgn2732]	166.818	13.3993	-3.63804	12.4497	3.4524e-05	0.000567052
FBtr0330219	CG32982		57.2458	2.54871	-4.48933	22.4607	3.52762e-05	0.000579048
FBtr0301764	Nrg	Neuroglian [Source:FlyBase gene name;Acc:FBgn2968]	224.136	57.0217	-1.97479	3.93072	3.5397e-05	0.000580314
FBtr0305210	rhea	rhea [Source:FlyBase gene name;Acc:FBgn26442]	682.382	283.886	-1.26527	2.40372	3.55203e-05	0.000581976
FBtr0072578	emc	extra macrochaetae [Source:FlyBase gene name;Acc:FBgn575]	1486.21	650.318	-1.19242	2.28536	3.57165e-05	0.000584635
FBtr0310449	Cirl	Cirl [Source:FlyBase gene name;Acc:FBgn33313]	96.8353	10.6193	-3.18885	9.11883	3.60194e-05	0.000588701
FBtr0332560	ab	abrupt [Source:FlyBase gene name;Acc:FBgn264442]	42.1624	3.30639	-3.67263	12.7518	3.61257e-05	0.000590075
FBtr0078216	CG5059		543.658	175.886	-1.62806	3.09097	3.66208e-05	0.000597427
FBtr0070460	gt	giant [Source:FlyBase gene name;Acc:FBgn115]	427.895	153.069	-1.48307	2.79544	3.71025e-05	0.000603064
FBtr0301352	if	inflated [Source:FlyBase gene name;Acc:FBgn125]	103.097	11.7473	-3.1336	8.7762	3.73791e-05	0.000606817
FBtr0332336	spen	split ends [Source:FlyBase gene name;Acc:FBgn16977]	386.901	68.4794	-2.49822	5.64989	3.86586e-05	0.000624154
FBtr0082487	Ect3		99.264	8.91283	-3.47731	11.1372	3.89438e-05	0.000627233
FBtr0308345	NaCP60E	Na channel protein 6E [Source:FlyBase gene name;Acc:FBgn85434]	74.1029	12.0163	-2.62454	6.16689	3.93696e-05	0.000633323
FBtr0331806	Blimp-1	Blimp-1 [Source:FlyBase gene name;Acc:FBgn35625]	103.457	5.70738	-4.18006	18.1269	3.94287e-05	0.00063389
FBtr0082666	kar	karmoisin [Source:FlyBase gene name;Acc:FBgn1296]	68.1735	10.9454	-2.63888	6.22849	3.96344e-05	0.000636427
FBtr0074063	sog	short gastrulation [Source:FlyBase gene name;Acc:FBgn3463]	311.202	38.0166	-3.03315	8.18595	3.98985e-05	0.000640281
FBtr0079044	Rtnl1	Rtnl1 [Source:FlyBase gene name;Acc:FBgn53113]	294.801	25.9706	-3.50479	11.3513	4.039e-05	0.000646709
FBtr0070896	Spt6	Spt6 [Source:FlyBase gene name;Acc:FBgn28982]	1984.45	955.119	-1.05499	2.0777	4.069e-05	0.000650495
FBtr0071209	Nrg	Neuroglian [Source:FlyBase gene name;Acc:FBgn2968]	190.057	48.541	-1.96916	3.91539	4.06973e-05	0.000650495
FBtr0088603	Pkn	Protein kinase related to protein kinase N [Source:FlyBase gene name;Acc:FBgn2621]	188.101	32.7463	-2.5221	5.74419	4.07065e-05	0.000650495
FBtr0075216	tap	target of Poxn [Source:FlyBase gene name;Acc:FBgn1555]	57.0857	6.91703	-3.0449	8.25292	4.10853e-05	0.000655365
FBtr0305501	Ac78C	Adenylyl cyclase 78C [Source:FlyBase gene name;Acc:FBgn2415]	563.258	211.726	-1.4116	2.66032	4.1367e-05	0.000659067
FBtr0089766	Cyp6d5	Cyp6d5 [Source:FlyBase gene name;Acc:FBgn38194]	99.247	19.9854	-2.31207	4.96597	4.16618e-05	0.000663366
FBtr0077385	CG12194		82.401	15.67	-2.39466	5.25853	4.1826e-05	0.000665582
FBtr0301310	Cap-H2	Chromosome associated protein H2 [Source:FlyBase gene name;Acc:FBgn37831]	128.462	37.5116	-1.77594	3.4246	4.21474e-05	0.000670295
FBtr0075435	Notum	Notum [Source:FlyBase gene name;Acc:FBgn4428]	284.342	66.74	-2.09101	4.26045	4.21921e-05	0.000670604
FBtr0074153	CG9170		112.72	29.647	-1.92679	3.80208	4.23088e-05	0.000672057
FBtr0308222	Ten-a	Tenascin accessory [Source:FlyBase gene name;Acc:FBgn25924]	110.719	1.53875	-6.16899	71.9536	4.29005e-05	0.000679892
FBtr0335179	#N/A	#N/A	315.51	84.0878	-1.90772	3.75215	4.29044e-05	0.000679892
FBtr0334286	#N/A	#N/A	138.311	8.09849	-4.09411	17.0786	4.32166e-05	0.000683615
FBtr0273428	bbg	big bang [Source:FlyBase gene name;Acc:FBgn877]	273.46	40.8252	-2.7438	6.69832	4.34218e-05	0.000686111
FBtr0087088	Sema-2a	Sema-2a [Source:FlyBase gene name;Acc:FBgn1126]	328.03	55.0816	-2.57419	5.95535	4.34261e-05	0.000686111
FBtr0075778	btl	breathless [Source:FlyBase gene name;Acc:FBgn5592]	54.4751	7.81049	-2.80211	6.97461	4.34852e-05	0.000686637
FBtr0085299	Hrb98DE	Heterogeneous nuclear ribonucleoprotein at 98DE [Source:FlyBase gene name;Acc:FBgn1215]	2496.14	1191.54	-1.06687	2.09488	4.41905e-05	0.000695705
FBtr0084979	HLHm5	E(spl) region transcript m5 [Source:FlyBase gene name;Acc:FBgn2631]	137.995	14.1567	-3.28506	9.7477	4.42748e-05	0.00069662
FBtr0336736	#N/A	#N/A	28.3801	1.30334	-4.44459	21.7749	4.43276e-05	0.000697038
FBtr0305081	Cirl	Cirl [Source:FlyBase gene name;Acc:FBgn33313]	121.787	26.8588	-2.18089	4.53435	4.45331e-05	0.00069944
FBtr0070075	ase	asense [Source:FlyBase gene name;Acc:FBgn137]	41.5328	3.81473	-3.4446	10.8875	4.4741e-05	0.00070229
FBtr0344403	#N/A	#N/A	136.861	29.1677	-2.23027	4.69221	4.52469e-05	0.000709393
FBtr0333168	lack	lethal with a checkpoint kinase [Source:FlyBase gene name;Acc:FBgn296]	162.763	43.9227	-1.88974	3.70567	4.52967e-05	0.000709755
FBtr0301550	sbb	scribbler [Source:FlyBase gene name;Acc:FBgn1575]	494.738	149.077	-1.73061	3.31867	4.60535e-05	0.000718646
FBtr0074799	CG11943		1270.12	566.269	-1.16541	2.24297	4.69418e-05	0.000730789
FBtr0080718	vig	vasa intronic gene [Source:FlyBase gene name;Acc:FBgn24183]	229.919	61.9454	-1.89206	3.71164	4.78909e-05	0.000744256
FBtr0089913	salm	spalt major [Source:FlyBase gene name;Acc:FBgn261648]	157.684	26.6329	-2.56576	5.92066	4.95297e-05	0.000768376
FBtr0300924	CG30122		1709.51	795.383	-1.10386	2.14929	4.9883e-05	0.000772668
FBtr0084682	nAcRbeta-96A	nicotinic Acetylcholine Receptor beta 96A [Source:FlyBase gene name;Acc:FBgn4118]	40.2479	2.85559	-3.81706	14.0944	5.03692e-05	0.000779578
FBtr0304936	Pitslre	Pitslre [Source:FlyBase gene name;Acc:FBgn16696]	127.301	35.3388	-1.84892	3.60231	5.07349e-05	0.000784323
FBtr0331706	SF1	Splicing factor 1 [Source:FlyBase gene name;Acc:FBgn25571]	121.37	33.4167	-1.86077	3.63201	5.07792e-05	0.000784551
FBtr0086510	wbl	windbeutel [Source:FlyBase gene name;Acc:FBgn43]	46.7633	4.32296	-3.43529	10.8174	5.14157e-05	0.000792541
FBtr0332554	CG11030		85.814	7.8264	-3.45479	10.9647	5.17809e-05	0.000797246
FBtr0080721	vig	vasa intronic gene [Source:FlyBase gene name;Acc:FBgn24183]	335.604	84.6267	-1.98757	3.96569	5.28321e-05	0.000811079
FBtr0084981	m2	E(spl) region transcript m2 [Source:FlyBase gene name;Acc:FBgn2592]	53.8105	4.34526	-3.63037	12.3837	5.28722e-05	0.000811226
FBtr0080076	Utx		924.891	410.777	-1.17093	2.25156	5.30583e-05	0.000813612
FBtr0078283	kni	knirps [Source:FlyBase gene name;Acc:FBgn132]	415.336	142.704	-1.54125	2.91046	5.3332e-05	0.000817007
FBtr0076372	Ilp4	Insulin-like peptide 4 [Source:FlyBase gene name;Acc:FBgn4449]	527.385	158.097	-1.73805	3.33584	5.33413e-05	0.000817007
FBtr0330731	sli	slit [Source:FlyBase gene name;Acc:FBgn26489]	112.5	15.5659	-2.85347	7.22734	5.39211e-05	0.000823513
FBtr0330734	sli	slit [Source:FlyBase gene name;Acc:FBgn26489]	112.5	15.5659	-2.85347	7.22734	5.39211e-05	0.000823513
FBtr0089263	Dsp1	Dorsal switch protein 1 [Source:FlyBase gene name;Acc:FBgn11764]	241.7	67.9494	-1.83068	3.55706	5.43751e-05	0.000828542
FBtr0084572	CG17786		198.234	34.3942	-2.52697	5.7636	5.48435e-05	0.000834243
FBtr0299709	cno	canoe [Source:FlyBase gene name;Acc:FBgn259212]	1512.78	679.685	-1.15426	2.2257	5.50142e-05	0.000835882
FBtr0071653	Egfr	Epidermal growth factor receptor [Source:FlyBase gene name;Acc:FBgn3731]	259.532	26.068	-3.31556	9.95597	5.51196e-05	0.000837005
FBtr0075529	Pka-C3	cAMP-dependent protein kinase 3 [Source:FlyBase gene name;Acc:FBgn489]	372.182	89.4753	-2.05645	4.15961	5.62093e-05	0.000852578
FBtr0086283	CG8929		1110.04	531.075	-1.06362	2.09017	5.71197e-05	0.000864411
FBtr0080001	pim	pimples [Source:FlyBase gene name;Acc:FBgn387]	1089.94	459.899	-1.24486	2.36996	5.72561e-05	0.000865983
FBtr0343013	#N/A	#N/A	148.784	24.7726	-2.58641	6.00601	5.75056e-05	0.000868636
FBtr0342985	#N/A	#N/A	105.075	15.7646	-2.73666	6.66527	5.75624e-05	0.000868636
FBtr0074232	nonA	no on or off transient A [Source:FlyBase gene name;Acc:FBgn4227]	2424.72	1193.74	-1.02234	2.03121	5.78035e-05	0.00087178
FBtr0308615	pan	pangolin [Source:FlyBase gene name;Acc:FBgn85432]	75.1616	12.2964	-2.61176	6.11247	5.83595e-05	0.000878668
FBtr0100246	pan	pangolin [Source:FlyBase gene name;Acc:FBgn85432]	48.5626	4.20848	-3.52848	11.5392	5.88645e-05	0.000885267
FBtr0300675	CG10283		53.3054	6.11421	-3.12404	8.71828	5.91052e-05	0.000887368
FBtr0334747	#N/A	#N/A	126.697	32.2864	-1.97238	3.92415	5.9106e-05	0.000887368
FBtr0100315	CadN	Cadherin-N [Source:FlyBase gene name;Acc:FBgn1569]	144.986	15.3306	-3.24143	9.45733	6.11527e-05	0.000915017
FBtr0081145	Acn	Acinus [Source:FlyBase gene name;Acc:FBgn263198]	794.026	371.09	-1.09742	2.13971	6.12159e-05	0.000915446
FBtr0078274	Six4	Six4 [Source:FlyBase gene name;Acc:FBgn27364]	32.7931	1.76498	-4.21567	18.5799	6.14116e-05	0.000917857
FBtr0303757	CG10249		49.8343	5.79041	-3.1054	8.60635	6.15512e-05	0.000919143
FBtr0087855	sca	scabrous [Source:FlyBase gene name;Acc:FBgn3326]	45.1478	0.386865	-6.86668	116.702	6.23385e-05	0.000929096
FBtr0100153	h	hairy [Source:FlyBase gene name;Acc:FBgn1168]	85.6042	15.0437	-2.50852	5.69037	6.31814e-05	0.000940602
FBtr0310566	CG43693		39.3132	3.08942	-3.66961	12.7251	6.36913e-05	0.000946026
FBtr0070725	Ptp4E	Protein tyrosine phosphatase 4E [Source:FlyBase gene name;Acc:FBgn4368]	47.0993	3.65782	-3.68665	12.8763	6.3754e-05	0.000946026
FBtr0084961	E(spl)	Enhancer of split [Source:FlyBase gene name;Acc:FBgn591]	71.9004	4.96001	-3.85758	14.496	6.37594e-05	0.000946026
FBtr0309089	CG4022		499.896	209.033	-1.2579	2.39147	6.40937e-05	0.000949924
FBtr0086284	CG8929		631.474	263.745	-1.25958	2.39426	6.47269e-05	0.000958239
FBtr0072592	nerfin-1	nervous fingers 1 [Source:FlyBase gene name;Acc:FBgn28999]	161.685	15.2987	-3.4017	10.5685	6.49774e-05	0.000961413
FBtr0334702	#N/A	#N/A	312.2	108.034	-1.53099	2.88984	6.58823e-05	0.000972406
FBtr0307500	Ptr	Patched-related [Source:FlyBase gene name;Acc:FBgn262867]	798.385	178.697	-2.15957	4.46781	6.64254e-05	0.000979563
FBtr0339900	#N/A	#N/A	546.458	226.785	-1.26878	2.40958	6.65923e-05	0.000980934
FBtr0074848	gogo	golden goal [Source:FlyBase gene name;Acc:FBgn52227]	121.834	18.2432	-2.73949	6.67834	6.70013e-05	0.000985238
FBtr0078395	croc	crocodile [Source:FlyBase gene name;Acc:FBgn14143]	110.724	26.2864	-2.07458	4.21222	6.70329e-05	0.000985238
FBtr0082710	sim	single-minded [Source:FlyBase gene name;Acc:FBgn4666]	33.9812	0.910695	-5.22163	37.3135	6.72866e-05	0.00098842
FBtr0111043	sns	sticks and stones [Source:FlyBase gene name;Acc:FBgn24189]	47.2018	2.67355	-4.14201	17.6551	6.77255e-05	0.00099322
FBtr0084337	klg	klingon [Source:FlyBase gene name;Acc:FBgn1759]	94.8292	13.9695	-2.76306	6.78833	6.9014e-05	0.00100933
FBtr0333375	corn	cornetto [Source:FlyBase gene name;Acc:FBgn259173]	128.921	17.5419	-2.87762	7.34935	6.91338e-05	0.00100997
FBtr0075322	Nrt	Neurotactin [Source:FlyBase gene name;Acc:FBgn418]	411.611	68.7393	-2.58207	5.988	7.05705e-05	0.00102926
FBtr0100265	peb	pebbled [Source:FlyBase gene name;Acc:FBgn353]	256.035	33.4903	-2.93453	7.64505	7.12025e-05	0.00103791
FBtr0080846	cact	cactus [Source:FlyBase gene name;Acc:FBgn25]	449.652	155.607	-1.5309	2.88967	7.14398e-05	0.00104079
FBtr0113100	CG4266		173.684	50.5236	-1.78143	3.43768	7.19674e-05	0.00104676
FBtr0302567	Bsg25D	Blastoderm-specific gene 25D [Source:FlyBase gene name;Acc:FBgn228]	2352.51	939.901	-1.32362	2.50293	7.31473e-05	0.00106164
FBtr0309837	eIF5B	eIF5B [Source:FlyBase gene name;Acc:FBgn26259]	199.8	53.0135	-1.91413	3.76885	7.37709e-05	0.00106948
FBtr0071546	shg	shotgun [Source:FlyBase gene name;Acc:FBgn3391]	4022.94	2009.52	-1.0014	2.00194	7.38676e-05	0.00107029
FBtr0075674	CG13465		1509.8	252.089	-2.58235	5.98915	7.54674e-05	0.00109169
FBtr0309232	CG43462		31.5759	1.92538	-4.03561	16.3998	7.55486e-05	0.00109227
FBtr0100656	cnn	centrosomin [Source:FlyBase gene name;Acc:FBgn13765]	124.761	15.3227	-3.02542	8.14223	7.56476e-05	0.0010931
FBtr0332557	ab	abrupt [Source:FlyBase gene name;Acc:FBgn264442]	64.4318	3.92017	-4.03878	16.4359	7.64355e-05	0.00110389
FBtr0333162	Kr	Kruppel [Source:FlyBase gene name;Acc:FBgn1325]	84.7379	15.5033	-2.45044	5.46582	7.71521e-05	0.00111242
FBtr0334334	#N/A	#N/A	59.2694	8.52457	-2.79759	6.95276	7.88011e-05	0.0011319
FBtr0333220	Mkp3	Mitogen-activated protein kinase phosphatase 3 [Source:FlyBase gene name;Acc:FBgn36844]	93.8663	5.95251	-3.97904	15.7692	8.07546e-05	0.00115808
FBtr0331381	LRP1	LDL receptor protein 1 [Source:FlyBase gene name;Acc:FBgn5387]	615.644	265.216	-1.21493	2.3213	8.09221e-05	0.0011586
FBtr0336812	#N/A	#N/A	114.596	10.8748	-3.3975	10.5378	8.10903e-05	0.00115976
FBtr0082060	CG8147		382.841	61.5815	-2.63618	6.21682	8.13694e-05	0.0011625
FBtr0334469	#N/A	#N/A	1135.75	176.028	-2.68977	6.4521	8.26481e-05	0.00117887
FBtr0079345	Rat1		817.666	371.343	-1.13876	2.20191	8.27571e-05	0.00117979
FBtr0089919	glo	glorund [Source:FlyBase gene name;Acc:FBgn259139]	3709.43	1835.88	-1.01472	2.02052	8.44921e-05	0.00120066
FBtr0344404	#N/A	#N/A	174.801	35.5099	-2.29942	4.92261	8.45645e-05	0.00120104
FBtr0335027	#N/A	#N/A	685.185	311.26	-1.13837	2.20132	8.49901e-05	0.00120451
FBtr0300201	Ten-a	Tenascin accessory [Source:FlyBase gene name;Acc:FBgn25924]	26.1891	1.17773	-4.47488	22.2368	8.55948e-05	0.00121243
FBtr0075558	CrebA	Cyclic-AMP response element binding protein A [Source:FlyBase gene name;Acc:FBgn4396]	259.14	31.4489	-3.04265	8.24002	8.65264e-05	0.00122432
FBtr0342893	#N/A	#N/A	852.728	332.798	-1.35744	2.56229	8.67924e-05	0.00122743
FBtr0113167	CG10663		51.1675	6.17734	-3.05017	8.2831	8.6841e-05	0.00122747
FBtr0083848	mira	miranda [Source:FlyBase gene name;Acc:FBgn21776]	445.582	35.9795	-3.63045	12.3844	8.90063e-05	0.0012554
FBtr0074056	CG9281		1054.95	510.137	-1.04821	2.06797	8.92795e-05	0.00125858
FBtr0077557	odd	odd skipped [Source:FlyBase gene name;Acc:FBgn2985]	387.179	95.5064	-2.01933	4.05396	9.06034e-05	0.00127522
FBtr0306258	prominin-like	prominin-like [Source:FlyBase gene name;Acc:FBgn26189]	336.68	125.349	-1.42543	2.68595	9.08098e-05	0.00127745
FBtr0100381	nrv2	nervana 2 [Source:FlyBase gene name;Acc:FBgn15777]	84.1739	8.96359	-3.23123	9.39065	9.19902e-05	0.00129337
FBtr0307167	zfh2	Zn finger homeodomain 2 [Source:FlyBase gene name;Acc:FBgn467]	149.66	9.48726	-3.97955	15.7749	9.21136e-05	0.0012941
FBtr0083511	CG14321		50.8256	7.04756	-2.85036	7.2118	9.23774e-05	0.00129675
FBtr0078951	hkb	huckebein [Source:FlyBase gene name;Acc:FBgn261434]	224.428	83.3726	-1.4286	2.69186	9.29083e-05	0.00130214
FBtr0087074	Psi	P-element somatic inhibitor [Source:FlyBase gene name;Acc:FBgn1487]	635.295	265.368	-1.25943	2.39402	9.32071e-05	0.00130564
FBtr0301559	Set2	Set2 [Source:FlyBase gene name;Acc:FBgn3486]	1590.95	774.909	-1.03779	2.05308	9.32858e-05	0.00130605
FBtr0301297	CG9775		400.632	163.476	-1.2932	2.45071	9.39858e-05	0.00131447
FBtr0339967	#N/A	#N/A	86.198	13.7131	-2.6521	6.2858	9.40877e-05	0.0013152
FBtr0339649	#N/A	#N/A	451.936	180.137	-1.32702	2.50884	9.42656e-05	0.00131699
FBtr0084786	OstStt3	Oligosaccharyl transferase 3 [Source:FlyBase gene name;Acc:FBgn11336]	1044.27	516.869	-1.01462	2.02037	9.45672e-05	0.00132051
FBtr0342846	#N/A	#N/A	114.77	18.9184	-2.60088	6.06657	9.48421e-05	0.00132365
FBtr0070432	ph-p	polyhomeotic proximal [Source:FlyBase gene name;Acc:FBgn4861]	186.841	19.8209	-3.23672	9.42648	9.51264e-05	0.00132623
FBtr0305047	gro	groucho [Source:FlyBase gene name;Acc:FBgn1139]	161.876	46.7765	-1.79104	3.46063	9.52034e-05	0.0013266
FBtr0300083	wech	wech [Source:FlyBase gene name;Acc:FBgn259745]	2503.14	684.856	-1.86986	3.65498	9.56941e-05	0.00133204
FBtr0083189	CG31150		68.7929	11.7691	-2.54725	5.8452	9.88411e-05	0.00137154
FBtr0078725	cas	castor [Source:FlyBase gene name;Acc:FBgn4878]	81.6207	10.1806	-3.00312	8.01732	9.90206e-05	0.00137331
FBtr0087741	Dp	DP transcription factor [Source:FlyBase gene name;Acc:FBgn11763]	681.981	304.789	-1.16192	2.23755	9.99885e-05	0.00138601
FBtr0303095	Cad99C	Cad99C [Source:FlyBase gene name;Acc:FBgn3979]	43.0104	4.04076	-3.41199	10.6442	0.000100132	0.00138727
FBtr0300421	GEFmeso	Guanine nucleotide exchange factor in mesoderm [Source:FlyBase gene name;Acc:FBgn5115]	53.3502	4.80813	-3.47195	11.0958	0.000101567	0.00140276
FBtr0072396	CG3829		66.8223	10.934	-2.6115	6.1114	0.000101646	0.00140313
FBtr0310665	Ars2		375.937	149.263	-1.33263	2.51861	0.000103106	0.00141959
FBtr0076539	bol	boule [Source:FlyBase gene name;Acc:FBgn1126]	122.277	38.3221	-1.67391	3.19077	0.000104221	0.00143302
FBtr0075801	CG8745		159.93	20.6911	-2.95036	7.7294	0.000106508	0.00146114
FBtr0077571	msl-2	male-specific lethal 2 [Source:FlyBase gene name;Acc:FBgn5616]	246.578	46.6663	-2.40159	5.28386	0.000107335	0.00146944
FBtr0075559	AGO2	Argonaute 2 [Source:FlyBase gene name;Acc:FBgn8735]	964.421	477.851	-1.0131	2.01825	0.00010886	0.00148877
FBtr0081993	pum	pumilio [Source:FlyBase gene name;Acc:FBgn3165]	191.539	59.5847	-1.68463	3.21457	0.000108915	0.00148877
FBtr0111080	Dscam	Down syndrome cell adhesion molecule [Source:FlyBase gene name;Acc:FBgn33159]	23.2355	0.711941	-5.02843	32.6369	0.000109219	0.00149216
FBtr0303783	CG3363		422.978	160.321	-1.39962	2.63833	0.000109467	0.00149478
FBtr0081481	Hr39	Hormone receptor-like in 39 [Source:FlyBase gene name;Acc:FBgn261239]	75.3844	15.2768	-2.30292	4.93457	0.000109618	0.00149606
FBtr0074948	CG9392		42.6965	4.55647	-3.22813	9.37052	0.0001099	0.00149838
FBtr0072639	bab2	bric a brac 2 [Source:FlyBase gene name;Acc:FBgn25525]	92.2056	10.2033	-3.17581	9.0368	0.000110195	0.00150053
FBtr0329931	Sema-1a	Sema-1a [Source:FlyBase gene name;Acc:FBgn11259]	37.4329	3.33127	-3.49016	11.2368	0.000111354	0.00151354
FBtr0082014	CG11966		117.591	8.32756	-3.81974	14.1207	0.000111651	0.0015168
FBtr0339998	#N/A	#N/A	60.3254	9.02342	-2.74102	6.68542	0.000112646	0.00152875
FBtr0343135	#N/A	#N/A	460.821	168.705	-1.4497	2.73152	0.000113321	0.00153555
FBtr0332985	A2bp1	Ataxin-2 binding protein 1 [Source:FlyBase gene name;Acc:FBgn5262]	187.694	46.6933	-2.0071	4.01973	0.000117199	0.00158326
FBtr0089289	smi35A	smell impaired 35A [Source:FlyBase gene name;Acc:FBgn1693]	97.2836	19.7411	-2.30099	4.92797	0.000117728	0.00158879
FBtr0302084	lbk	lambik [Source:FlyBase gene name;Acc:FBgn3483]	375.319	130.546	-1.52355	2.87499	0.000117806	0.00158904
FBtr0078068	CG2807		1091.85	525.782	-1.05424	2.07663	0.000119711	0.00161228
FBtr0071903	MED23	Mediator complex subunit 23 [Source:FlyBase gene name;Acc:FBgn34795]	702.029	324.559	-1.11305	2.16302	0.000122658	0.00164696
FBtr0302041	Oatp74D	Organic anion transporting polypeptide 74D [Source:FlyBase gene name;Acc:FBgn36732]	57.179	6.67617	-3.09839	8.56465	0.000124382	0.00166595
FBtr0334902	#N/A	#N/A	1007.79	258.841	-1.96106	3.89348	0.000124921	0.00167142
FBtr0113299	CG1646		211.413	60.2601	-1.81079	3.50835	0.000127413	0.00170134
FBtr0336781	#N/A	#N/A	28.3639	1.3777	-4.36372	20.5878	0.000127753	0.00170434
FBtr0088033	Mtor	Megator [Source:FlyBase gene name;Acc:FBgn13756]	3451.2	1718.7	-1.00579	2.00804	0.000128136	0.00170842
FBtr0085991	CG30431		56.1124	9.21006	-2.60704	6.09251	0.000130036	0.00172884
FBtr0084111	C15	C15 [Source:FlyBase gene name;Acc:FBgn4863]	37.2955	3.47336	-3.4246	10.7376	0.000130177	0.00172884
FBtr0085505	CG15523		165.329	46.1792	-1.84003	3.58017	0.000131827	0.00174885
FBtr0332243	CoIV	Cytochrome c oxidase subunit IV [Source:FlyBase gene name;Acc:FBgn32833]	24.2143	0.903458	-4.74426	26.8018	0.000131983	0.00174917
FBtr0304996	Ect4	Ect4 [Source:FlyBase gene name;Acc:FBgn262579]	41.8752	4.39161	-3.25328	9.53529	0.000132337	0.00175298
FBtr0072250	enok	enoki mushroom [Source:FlyBase gene name;Acc:FBgn34975]	1421.64	709.164	-1.00336	2.00467	0.000132845	0.00175884
FBtr0343806	#N/A	#N/A	57.2071	4.80675	-3.57306	11.9014	0.000135001	0.00178382
FBtr0331257	Sxl	Sex lethal [Source:FlyBase gene name;Acc:FBgn26427]	208.035	46.6875	-2.15572	4.45591	0.00013596	0.0017956
FBtr0332713	M6	M6 [Source:FlyBase gene name;Acc:FBgn3792]	148.108	14.6667	-3.33603	10.0982	0.000138397	0.00182325
FBtr0083398	kuk	kugelkern [Source:FlyBase gene name;Acc:FBgn38476]	5385.01	2177.41	-1.30634	2.47313	0.000140328	0.00184594
FBtr0083424	Keap1	Keap1 [Source:FlyBase gene name;Acc:FBgn38475]	207.589	86.1322	-1.2691	2.41012	0.000142195	0.00186773
FBtr0073347	CG13711		412.939	177.777	-1.21586	2.3228	0.000142841	0.00187436
FBtr0080481	CG15479		150.406	47.0428	-1.67682	3.19722	0.000143131	0.0018754
FBtr0343339	#N/A	#N/A	237.041	79.9726	-1.56756	2.96402	0.000143307	0.00187677
FBtr0084273	loco	locomotion defects [Source:FlyBase gene name;Acc:FBgn2278]	754.814	348.425	-1.11527	2.16636	0.000144884	0.00189555
FBtr0075053	CG6885		428.784	173.217	-1.30767	2.47541	0.000145229	0.00189913
FBtr0088074	Tret1-1	Trehalose transporter 1-1 [Source:FlyBase gene name;Acc:FBgn535]	41.469	2.84842	-3.8638	14.5586	0.000145789	0.00190365
FBtr0302490	lft	lowfat [Source:FlyBase gene name;Acc:FBgn3223]	73.2005	13.6527	-2.42266	5.3616	0.000148907	0.00193768
FBtr0085325	CG1646		237.152	66.9933	-1.82373	3.53994	0.000150025	0.00195033
FBtr0306782	Dscam	Down syndrome cell adhesion molecule [Source:FlyBase gene name;Acc:FBgn33159]	17.654	0.11625	-7.24662	151.863	0.00015079	0.00195835
FBtr0100478	fax	failed axon connections [Source:FlyBase gene name;Acc:FBgn14163]	30.5341	1.05339	-4.85731	28.9865	0.000151962	0.00197165
FBtr0308292	CG4702		71.9244	14.3381	-2.32663	5.01631	0.000152303	0.00197393
FBtr0309882	Zyx	Zyxin [Source:FlyBase gene name;Acc:FBgn11642]	63.7221	10.2974	-2.62951	6.18817	0.000152361	0.00197393
FBtr0310433	Tango13	Transport and Golgi organization 13 [Source:FlyBase gene name;Acc:FBgn86674]	96.0584	11.7953	-3.02569	8.14375	0.000153701	0.00198798
FBtr0305082	Cirl	Cirl [Source:FlyBase gene name;Acc:FBgn33313]	237.16	27.5187	-3.10737	8.61813	0.000153906	0.00198798
FBtr0083549	htl	heartless [Source:FlyBase gene name;Acc:FBgn1389]	118.459	16.6384	-2.8318	7.11964	0.000153916	0.00198798
FBtr0079851	Pka-C1	cAMP-dependent protein kinase 1 [Source:FlyBase gene name;Acc:FBgn273]	786.546	343.298	-1.19607	2.29114	0.000154304	0.00199036
FBtr0333271	bab2	bric a brac 2 [Source:FlyBase gene name;Acc:FBgn25525]	88.296	10.2033	-3.11331	8.65363	0.000155661	0.00200592
FBtr0332002	crc	cryptocephal [Source:FlyBase gene name;Acc:FBgn37]	2301.31	1129.14	-1.02723	2.0381	0.000156025	0.00200964
FBtr0084712	CG11069		50.2484	5.81803	-3.11047	8.63667	0.000156973	0.00201989
FBtr0112893	stumps	stumps [Source:FlyBase gene name;Acc:FBgn2299]	48.8039	6.59353	-2.88787	7.40179	0.000157298	0.00202309
FBtr0070667	Fas2	Fasciclin 2 [Source:FlyBase gene name;Acc:FBgn635]	208.665	28.9853	-2.84779	7.19899	0.000160552	0.00206195
FBtr0305586	Fs(2)Ket	Female sterile (2) Ketel [Source:FlyBase gene name;Acc:FBgn262743]	1055.7	501.957	-1.07256	2.10316	0.00016117	0.00206788
FBtr0330653	spen	split ends [Source:FlyBase gene name;Acc:FBgn16977]	1323.18	639.006	-1.05011	2.07068	0.000161546	0.0020707
FBtr0076503	Slc45-1	Slc45 ortholog 1 [Source:FlyBase gene name;Acc:FBgn35968]	51.6237	6.46765	-2.99672	7.98183	0.000162668	0.00208207
FBtr0304593	run	runt [Source:FlyBase gene name;Acc:FBgn33]	155.549	41.2346	-1.91544	3.7723	0.00016354	0.00209222
FBtr0330106	Trf2	TATA box binding protein-related factor 2 [Source:FlyBase gene name;Acc:FBgn261793]	1447.91	576.712	-1.32805	2.51062	0.000165392	0.00211286
FBtr0339542	#N/A	#N/A	55.5349	9.56888	-2.53697	5.80371	0.000166282	0.00212219
FBtr0344333	#N/A	#N/A	134.376	18.2289	-2.88197	7.37157	0.000167197	0.00213018
FBtr0330267	CG43736		75.5395	6.52656	-3.53284	11.5742	0.000167403	0.00213036
FBtr0076845	lark	lark [Source:FlyBase gene name;Acc:FBgn1164]	95.476	19.1184	-2.32018	4.99394	0.000168448	0.00214057
FBtr0309103	hts	hu li tai shao [Source:FlyBase gene name;Acc:FBgn263391]	105.317	27.587	-1.93267	3.81761	0.000169989	0.00215913
FBtr0082005	tgo	tango [Source:FlyBase gene name;Acc:FBgn26475]	1370.62	685.07	-1.0005	2.0007	0.000170479	0.00216432
FBtr0331970	l(2)NC136	lethal (2) NC136 [Source:FlyBase gene name;Acc:FBgn3329]	481.039	208.02	-1.20944	2.31247	0.000170628	0.00216517
FBtr0333295	Fps85D	Fps oncogene analog [Source:FlyBase gene name;Acc:FBgn723]	35.7348	3.30966	-3.43258	10.7971	0.000170818	0.00216655
FBtr0333322	exd	extradenticle [Source:FlyBase gene name;Acc:FBgn611]	167.523	37.9552	-2.14199	4.41371	0.00017164	0.00217385
FBtr0329944	CG17912		64.6777	9.79991	-2.72243	6.59983	0.000171974	0.00217506
FBtr0336775	#N/A	#N/A	70.1395	11.3127	-2.63229	6.20008	0.000172716	0.00218124
FBtr0301914	ovo	ovo [Source:FlyBase gene name;Acc:FBgn328]	87.9931	2.27829	-5.27136	38.6224	0.000172988	0.00218157
FBtr0330730	sli	slit [Source:FlyBase gene name;Acc:FBgn26489]	116.524	17.5661	-2.72975	6.63343	0.000175746	0.0022132
FBtr0308252	CG17075		49.4503	5.86299	-3.07627	8.43432	0.000178122	0.00223993
FBtr0074746	CG14215		2133.27	1065.07	-1.00212	2.00293	0.000178506	0.0022437
FBtr0070780	CG12730		103.74	29.1941	-1.82922	3.55345	0.000179059	0.00224959
FBtr0306057	ari-1	ariadne [Source:FlyBase gene name;Acc:FBgn17418]	167.674	48.9122	-1.77739	3.42806	0.000180554	0.00226436
FBtr0339502	#N/A	#N/A	252.143	85.0574	-1.56773	2.96438	0.000180661	0.00226436
FBtr0076950	CG10107		277.143	108.728	-1.3499	2.54894	0.000180984	0.00226733
FBtr0330630	lig	lingerer [Source:FlyBase gene name;Acc:FBgn2279]	557.872	209.165	-1.41529	2.66713	0.00018302	0.00228961
FBtr0111047	CG34155		67.2448	12.5352	-2.42343	5.36446	0.000184915	0.00231005
FBtr0070407	CG14050		29.9367	1.88103	-3.99232	15.9151	0.00018698	0.00233255
FBtr0343436	#N/A	#N/A	580.566	256.705	-1.17735	2.26161	0.000187343	0.00233598
FBtr0074154	CG9170		122.402	37.221	-1.71743	3.2885	0.000190323	0.00237202
FBtr0085897	Ac3	Ac3 [Source:FlyBase gene name;Acc:FBgn23416]	92.2593	17.2562	-2.41858	5.34644	0.000190453	0.00237254
FBtr0075720	HGTX	HGTX [Source:FlyBase gene name;Acc:FBgn4318]	37.971	3.63427	-3.38516	10.448	0.000195889	0.00243341
FBtr0088405	egr	eiger [Source:FlyBase gene name;Acc:FBgn33483]	312.132	95.5325	-1.70809	3.26728	0.000196233	0.00243654
FBtr0083258	tara	taranis [Source:FlyBase gene name;Acc:FBgn471]	178.052	40.2582	-2.14494	4.42274	0.000196889	0.00244354
FBtr0083350	Ubx	Ultrabithorax [Source:FlyBase gene name;Acc:FBgn3944]	20.5174	0.111727	-7.52072	183.638	0.000197929	0.00245187
FBtr0085303	Hrb98DE	Heterogeneous nuclear ribonucleoprotein at 98DE [Source:FlyBase gene name;Acc:FBgn1215]	47.6721	6.74847	-2.82051	7.06413	0.000198656	0.00245972
FBtr0083664	CG7702		60.8024	10.827	-2.48949	5.61579	0.000203641	0.00251675
FBtr0332095	CG7656		102.762	22.0929	-2.21766	4.65138	0.000204491	0.00252261
FBtr0303159	4EHP	4EHP [Source:FlyBase gene name;Acc:FBgn531]	105.836	22.7872	-2.21554	4.64454	0.00020541	0.00253038
FBtr0088970	so	sine oculis [Source:FlyBase gene name;Acc:FBgn346]	45.2535	5.9475	-2.92767	7.60882	0.000209552	0.00257772
FBtr0089600	king-tubby	king tubby [Source:FlyBase gene name;Acc:FBgn15721]	32.5714	2.5397	-3.68088	12.8249	0.000210197	0.00258336
FBtr0335487	#N/A	#N/A	150.457	49.6405	-1.59976	3.03094	0.000211595	0.00259649
FBtr0334885	#N/A	#N/A	28.5684	1.66115	-4.10417	17.198	0.000212058	0.00259901
FBtr0083556	PP2A-B'	PP2A-B' [Source:FlyBase gene name;Acc:FBgn42693]	31.7215	1.84688	-4.1023	17.1757	0.000213509	0.00261558
FBtr0081191	CG10621		87.3347	9.09644	-3.26318	9.60098	0.000214731	0.00262692
FBtr0078666	CG2023		164.458	53.8041	-1.61193	3.05661	0.00021546	0.0026322
FBtr0308131	sd	scalloped [Source:FlyBase gene name;Acc:FBgn3345]	88.7527	20.3005	-2.12827	4.37194	0.000216089	0.00263867
FBtr0087597	mam	mastermind [Source:FlyBase gene name;Acc:FBgn2643]	209.709	77.3395	-1.43911	2.71154	0.000219686	0.00267277
FBtr0074279	Rbp2	RNA-binding protein 2 [Source:FlyBase gene name;Acc:FBgn262734]	789.166	293.666	-1.42615	2.68729	0.000221092	0.0026874
FBtr0305657	Muc30E	Mucin 3E [Source:FlyBase gene name;Acc:FBgn533]	177.057	14.9914	-3.562	11.8105	0.000223998	0.00271651
FBtr0339516	#N/A	#N/A	436.909	178.691	-1.28987	2.44505	0.000228321	0.00276389
FBtr0074280	Rbp2	RNA-binding protein 2 [Source:FlyBase gene name;Acc:FBgn262734]	816.385	305.932	-1.41604	2.66852	0.000235683	0.00283749
FBtr0076268	tna	tonalli [Source:FlyBase gene name;Acc:FBgn2616]	229.257	18.275	-3.64903	12.5449	0.000236447	0.00284539
FBtr0089208	cals	calsyntenin-1 [Source:FlyBase gene name;Acc:FBgn39928]	563.21	147.081	-1.93706	3.82924	0.000240952	0.0028901
FBtr0074720	Pfrx	6-phosphofructo-2-kinase [Source:FlyBase gene name;Acc:FBgn27621]	25.6656	1.73581	-3.88615	14.7859	0.000241032	0.0028901
FBtr0079771	CG32982		36.2915	3.54402	-3.35617	10.2402	0.000245662	0.00293765
FBtr0100384	disco	disconnected [Source:FlyBase gene name;Acc:FBgn459]	49.3149	6.12011	-3.01039	8.05785	0.000246231	0.00294182
FBtr0332649	nkd	naked cuticle [Source:FlyBase gene name;Acc:FBgn2945]	105.765	13.8373	-2.93423	7.64351	0.000246232	0.00294182
FBtr0343559	#N/A	#N/A	88.3299	20.6717	-2.09524	4.27298	0.000246547	0.00294375
FBtr0080264	CG14937		370.762	138.397	-1.42168	2.67897	0.000246869	0.00294546
FBtr0333107	rhea	rhea [Source:FlyBase gene name;Acc:FBgn26442]	622.069	281.25	-1.14522	2.2118	0.00024818	0.00295977
FBtr0303223	stan	starry night [Source:FlyBase gene name;Acc:FBgn24836]	31.3893	1.87016	-4.06904	16.7843	0.000248569	0.00296175
FBtr0330601	stan	starry night [Source:FlyBase gene name;Acc:FBgn24836]	31.3893	1.87016	-4.06904	16.7843	0.000248569	0.00296175
FBtr0074921	Rab8	Rab-protein 8 [Source:FlyBase gene name;Acc:FBgn262518]	729.785	353.277	-1.04667	2.06576	0.000249657	0.00297338
FBtr0302027	Mrp4	Multidrug resistance protein 4 ortholog [Source:FlyBase gene name;Acc:FBgn263316]	156.089	33.7509	-2.20937	4.62474	0.000250367	0.00297916
FBtr0305592	AGO1	Argonaute-1 [Source:FlyBase gene name;Acc:FBgn262739]	719.269	121.812	-2.56188	5.90476	0.000252178	0.00299669
FBtr0076968	sfl	sulfateless [Source:FlyBase gene name;Acc:FBgn2251]	420.163	189.028	-1.15235	2.22275	0.000254275	0.00301755
FBtr0086568	sano	serrano [Source:FlyBase gene name;Acc:FBgn3448]	60.8705	4.18148	-3.86366	14.5572	0.000256563	0.00304063
FBtr0078063	ush	u-shaped [Source:FlyBase gene name;Acc:FBgn3963]	65.1099	6.02906	-3.43287	10.7993	0.000258261	0.00305803
FBtr0335522	#N/A	#N/A	396.954	178.65	-1.15184	2.22197	0.000258414	0.00305847
FBtr0342842	#N/A	#N/A	30.0728	2.16013	-3.79927	13.9217	0.000258589	0.00305918
FBtr0302044	melt	melted [Source:FlyBase gene name;Acc:FBgn231]	52.2106	7.00424	-2.89804	7.45414	0.000259305	0.00306628
FBtr0070962	CG14438		1157.04	550.717	-1.07105	2.10097	0.000261221	0.00308209
FBtr0306784	Dscam	Down syndrome cell adhesion molecule [Source:FlyBase gene name;Acc:FBgn33159]	17.0158	0.158888	-6.74272	107.093	0.000264072	0.00311295
FBtr0332630	CG17493		69.2704	10.1856	-2.76571	6.80084	0.000264936	0.00312176
FBtr0082475	sad	shadow [Source:FlyBase gene name;Acc:FBgn3312]	49.7215	8.01776	-2.6326	6.20142	0.000265314	0.00312482
FBtr0113825	CG40191		326.842	128.47	-1.34716	2.54411	0.000267076	0.00314279
FBtr0088444	Mef2	Myocyte enhancer factor 2 [Source:FlyBase gene name;Acc:FBgn11656]	62.6111	6.23207	-3.32864	10.0466	0.000267384	0.00314502
FBtr0307061	Oscillin	Oscillin [Source:FlyBase gene name;Acc:FBgn31717]	45.9602	2.82881	-4.02212	16.2472	0.000272168	0.00319767
FBtr0076527	Tequila	Tequila [Source:FlyBase gene name;Acc:FBgn23479]	49.6002	6.59746	-2.91036	7.51807	0.000272319	0.00319767
FBtr0333136	scrt	scratch [Source:FlyBase gene name;Acc:FBgn488]	198.758	18.292	-3.44173	10.8658	0.000272797	0.00320089
FBtr0074476	CG8188		85.0118	14.4442	-2.55717	5.88554	0.000272857	0.00320089
FBtr0086891	Sema-1b	Sema-1b [Source:FlyBase gene name;Acc:FBgn1659]	740.814	260.313	-1.50886	2.84586	0.000274049	0.00321203
FBtr0083231	Mhcl	Myosin heavy chain-like [Source:FlyBase gene name;Acc:FBgn2659]	370.55	162.043	-1.19329	2.28673	0.000274707	0.00321833
FBtr0334838	#N/A	#N/A	110.39	5.09668	-4.43691	21.6592	0.000276956	0.00323938
FBtr0308033	DOR		55.152	8.86204	-2.6377	6.2234	0.000276992	0.00323938
FBtr0342913	#N/A	#N/A	520.443	66.9427	-2.95874	7.77446	0.00027793	0.00324892
FBtr0082198	Fmr1	Fmr1 [Source:FlyBase gene name;Acc:FBgn28734]	133.263	25.8025	-2.36869	5.16471	0.000279359	0.00326132
FBtr0308123	Fmr1	Fmr1 [Source:FlyBase gene name;Acc:FBgn28734]	133.263	25.8025	-2.36869	5.16471	0.000279359	0.00326132
FBtr0332953	nocte	no circadian temperature entrainment [Source:FlyBase gene name;Acc:FBgn26171]	167.695	42.2261	-1.98963	3.97135	0.000279758	0.00326454
FBtr0077089	Blimp-1	Blimp-1 [Source:FlyBase gene name;Acc:FBgn35625]	46.8458	6.39336	-2.87328	7.32727	0.000280522	0.00327066
FBtr0339464	#N/A	#N/A	1063.09	506.295	-1.07021	2.09974	0.000280529	0.00327066
FBtr0332732	CG8596		59.828	3.30241	-4.17923	18.1165	0.000280739	0.00327168
FBtr0080553	Ance	Angiotensin converting enzyme [Source:FlyBase gene name;Acc:FBgn1237]	168.144	26.4926	-2.66604	6.34684	0.000281234	0.00327601
FBtr0110982	CG17672		66.8109	9.0954	-2.87687	7.34557	0.000282765	0.00329239
FBtr0307304	BtbVII	BTB-protein-VII [Source:FlyBase gene name;Acc:FBgn26318]	388.179	91.1649	-2.09017	4.25799	0.000283321	0.0032931
FBtr0077775	dpp	decapentaplegic [Source:FlyBase gene name;Acc:FBgn49]	74.9258	13.6171	-2.46004	5.50234	0.000286205	0.00332024
FBtr0308217	sdt	stardust [Source:FlyBase gene name;Acc:FBgn261873]	103.953	24.7781	-2.06879	4.19535	0.000286871	0.00332252
FBtr0335169	#N/A	#N/A	56.7384	2.06816	-4.7779	27.4342	0.000286978	0.00332252
FBtr0331262	Sxl	Sex lethal [Source:FlyBase gene name;Acc:FBgn26427]	210.888	84.9545	-1.31172	2.48237	0.000288598	0.00333926
FBtr0299580	tlk	Tousled-like kinase [Source:FlyBase gene name;Acc:FBgn86899]	567.136	268.192	-1.08043	2.11466	0.000289132	0.00334163
FBtr0088877	41522	Sep5 [Source:FlyBase gene name;Acc:FBgn26361]	724.464	312.192	-1.21448	2.32057	0.000290668	0.00335792
FBtr0335232	#N/A	#N/A	1570.01	738.973	-1.08718	2.12458	0.000290956	0.00335978
FBtr0085323	CG1646		250.726	72.5984	-1.7881	3.4536	0.000292737	0.00337741
FBtr0077082	vn	vein [Source:FlyBase gene name;Acc:FBgn3984]	149.686	48.7571	-1.61826	3.07004	0.000293213	0.00338051
FBtr0321318	Poc1	Proteome of centrioles 1 [Source:FlyBase gene name;Acc:FBgn36354]	65.6533	12.6342	-2.37753	5.19648	0.000293803	0.00338383
FBtr0113301	CG1646		130.751	22.4773	-2.54028	5.81703	0.000298318	0.00342988
FBtr0089579	Nopp140	Nopp14 [Source:FlyBase gene name;Acc:FBgn37137]	583.61	282.468	-1.04692	2.06611	0.000299385	0.00343845
FBtr0304899	stan	starry night [Source:FlyBase gene name;Acc:FBgn24836]	28.9498	1.63766	-4.14385	17.6775	0.000299608	0.00343845
FBtr0308326	mud	mushroom body defect [Source:FlyBase gene name;Acc:FBgn2873]	141.63	17.7742	-2.99427	7.96828	0.000299711	0.00343845
FBtr0072270	betaTub60D	beta-Tubulin at 6D [Source:FlyBase gene name;Acc:FBgn3888]	553.449	63.9836	-3.11268	8.64986	0.000300795	0.00344792
FBtr0331523	Pitslre	Pitslre [Source:FlyBase gene name;Acc:FBgn16696]	88.4922	26.7012	-1.72864	3.31416	0.000303157	0.00347349
FBtr0334504	#N/A	#N/A	60.7277	11.5193	-2.3983	5.27181	0.000305686	0.00349644
FBtr0333048	Gug	Grunge [Source:FlyBase gene name;Acc:FBgn1825]	631.057	285.04	-1.1466	2.21392	0.000309125	0.00352211
FBtr0112883	toc	toucan [Source:FlyBase gene name;Acc:FBgn156]	372.744	91.93	-2.01958	4.05464	0.000311777	0.00354777
FBtr0343619	#N/A	#N/A	181.855	31.2521	-2.54077	5.81898	0.000314498	0.0035726
FBtr0306168	ci	cubitus interruptus [Source:FlyBase gene name;Acc:FBgn4859]	65.9042	12.2807	-2.42398	5.36648	0.00031573	0.00358507
FBtr0331636	CG31712		134.684	24.8328	-2.43926	5.42362	0.000317939	0.00360861
FBtr0340387	#N/A	#N/A	82.2039	7.83743	-3.39075	10.4886	0.000320474	0.00363272
FBtr0334404	#N/A	#N/A	492.611	151.952	-1.69683	3.24187	0.00032198	0.00364668
FBtr0084665	CG31125		38.8763	4.80889	-3.01511	8.08425	0.000325946	0.00368845
FBtr0343369	#N/A	#N/A	244.331	13.6467	-4.16221	17.904	0.000328252	0.00371139
FBtr0307164	CG14446		350.524	141.063	-1.31317	2.48486	0.000328912	0.00371727
FBtr0078396	CG5656		48.1904	5.24965	-3.19845	9.17973	0.000335414	0.00378458
FBtr0302554	CG42662		224.331	41.2428	-2.44341	5.43927	0.000336901	0.00379948
FBtr0304607	pros	prospero [Source:FlyBase gene name;Acc:FBgn4595]	69.9224	4.71769	-3.8896	14.8213	0.000338842	0.00381974
FBtr0089261	Dsp1	Dorsal switch protein 1 [Source:FlyBase gene name;Acc:FBgn11764]	572.024	112.152	-2.35062	5.10044	0.000339083	0.00382084
FBtr0337057	#N/A	#N/A	287.548	114.677	-1.32622	2.50745	0.000340035	0.00382993
FBtr0082037	ps	pasilla [Source:FlyBase gene name;Acc:FBgn261552]	95.0675	15.878	-2.58192	5.98738	0.000340407	0.0038325
FBtr0113105	Oatp58Dc	Organic anion transporting polypeptide 58Dc [Source:FlyBase gene name;Acc:FBgn34716]	29.2904	1.73204	-4.07989	16.911	0.000341675	0.00384515
FBtr0340195	#N/A	#N/A	315.618	151.56	-1.05829	2.08247	0.000351493	0.00393258
FBtr0073031	CG32280		68.3656	14.598	-2.2275	4.68323	0.000355529	0.00397244
FBtr0086926	veil	veil [Source:FlyBase gene name;Acc:FBgn34225]	80.9938	12.7838	-2.6635	6.33568	0.000363434	0.00405055
FBtr0089759	gem	gemini [Source:FlyBase gene name;Acc:FBgn511]	350.432	145.287	-1.27022	2.41199	0.00036469	0.00406113
FBtr0073260	mas	masquerade [Source:FlyBase gene name;Acc:FBgn11653]	122.18	20.6432	-2.56526	5.91863	0.000366017	0.00407218
FBtr0332322	kon	kon-tiki [Source:FlyBase gene name;Acc:FBgn32683]	56.4244	3.917	-3.8485	14.405	0.000368048	0.00409167
FBtr0111036	shi	shibire [Source:FlyBase gene name;Acc:FBgn3392]	68.7644	15.3195	-2.1663	4.4887	0.000375042	0.0041555
FBtr0310059	mbl	muscleblind [Source:FlyBase gene name;Acc:FBgn261642]	36.6023	1.9602	-4.22286	18.6727	0.00038457	0.00425398
FBtr0089095	myo	myoglianin [Source:FlyBase gene name;Acc:FBgn26199]	111.776	12.847	-3.1211	8.7005	0.000386224	0.00427049
FBtr0343371	#N/A	#N/A	36.3033	3.25159	-3.48088	11.1648	0.000387909	0.00428565
FBtr0339985	#N/A	#N/A	458.303	203.806	-1.1691	2.24872	0.000390081	0.00430597
FBtr0310539	CG11360		268.172	37.4085	-2.84172	7.16875	0.000390923	0.00431168
FBtr0333664	msi	musashi [Source:FlyBase gene name;Acc:FBgn11666]	231.7	36.0947	-2.6824	6.41922	0.000393978	0.00433637
FBtr0334274	#N/A	#N/A	46.619	7.5222	-2.63169	6.19753	0.000397399	0.00436678
FBtr0333686	Glut4EF	Glucose transporter 4 enhancer factor [Source:FlyBase gene name;Acc:FBgn26397]	277.881	44.9614	-2.62771	6.18042	0.000398298	0.00437485
FBtr0076881	CG8596		32.2187	2.69305	-3.58058	11.9636	0.000398542	0.00437572
FBtr0100424	Saf-B	Scaffold attachment factor B [Source:FlyBase gene name;Acc:FBgn39229]	100.608	11.6301	-3.1128	8.6506	0.000399563	0.00438513
FBtr0336805	#N/A	#N/A	288.575	87.3512	-1.72405	3.30362	0.000399882	0.00438681
FBtr0073612	dy	dusky [Source:FlyBase gene name;Acc:FBgn4511]	43.4944	5.31991	-3.03136	8.17579	0.000405187	0.00444318
FBtr0330218	CG32982		34.1638	3.42777	-3.31713	9.96677	0.000405907	0.00444739
FBtr0300676	CG10283		39.697	4.47746	-3.14828	8.86596	0.000408652	0.00447378
FBtr0309249	loco	locomotion defects [Source:FlyBase gene name;Acc:FBgn2278]	21.3234	1.00502	-4.40714	21.2169	0.000409439	0.00448055
FBtr0072746	CG12004		45.913	3.44239	-3.73742	13.3375	0.000410065	0.00448555
FBtr0074603	phm	phantom [Source:FlyBase gene name;Acc:FBgn4959]	125.923	22.5892	-2.47883	5.57446	0.000419319	0.00457547
FBtr0310037	CG7029		72.0695	4.79804	-3.90887	15.0206	0.000423898	0.00461785
FBtr0300555	PMCA	plasma membrane calcium ATPase [Source:FlyBase gene name;Acc:FBgn259214]	800.636	370.785	-1.11056	2.1593	0.000427879	0.00465739
FBtr0303161	Syx1A	Syntaxin 1A [Source:FlyBase gene name;Acc:FBgn13343]	281.146	118.814	-1.24262	2.36627	0.000430696	0.00467847
FBtr0306252	SC35	SC35 [Source:FlyBase gene name;Acc:FBgn4286]	82.9843	20.6752	-2.00494	4.01372	0.000431205	0.00468209
FBtr0089251	fd102C	forkhead domain 12C [Source:FlyBase gene name;Acc:FBgn39937]	49.5172	7.66828	-2.69096	6.45741	0.000434308	0.00470835
FBtr0082959	stumps	stumps [Source:FlyBase gene name;Acc:FBgn2299]	23.5993	0.345584	-6.09356	68.2882	0.000434333	0.00470835
FBtr0073269	ens	ensconsin [Source:FlyBase gene name;Acc:FBgn264693]	546.724	192.098	-1.50897	2.84606	0.00043495	0.00471311
FBtr0273310	Tsp97E	Tetraspanin 97E [Source:FlyBase gene name;Acc:FBgn39465]	81.8903	21.356	-1.93905	3.83454	0.000437796	0.00474008
FBtr0071132	CG10777		987.712	443.418	-1.15542	2.2275	0.000441596	0.00477539
FBtr0306241	fry	furry [Source:FlyBase gene name;Acc:FBgn1681]	308.532	141.479	-1.12483	2.18076	0.000442573	0.00478206
FBtr0072694	rho	rhomboid [Source:FlyBase gene name;Acc:FBgn4635]	187.345	55.0428	-1.76707	3.40361	0.000442767	0.00478221
FBtr0086953	CG6520		39.2249	4.57075	-3.10127	8.58173	0.000445827	0.00480939
FBtr0112690	spri	sprint [Source:FlyBase gene name;Acc:FBgn85443]	261.62	118.46	-1.14307	2.20851	0.000450961	0.00485934
FBtr0301658	tna	tonalli [Source:FlyBase gene name;Acc:FBgn2616]	231.317	35.2978	-2.71222	6.5533	0.000451006	0.00485934
FBtr0114581	Glut4EF	Glucose transporter 4 enhancer factor [Source:FlyBase gene name;Acc:FBgn26397]	25.6256	0.665568	-5.26686	38.5019	0.000454249	0.00489229
FBtr0300588	B52	B52 [Source:FlyBase gene name;Acc:FBgn4587]	157.069	37.5703	-2.06373	4.18066	0.00045584	0.00490347
FBtr0273390	CG32113		236.252	96.7561	-1.2879	2.44172	0.000458628	0.00492349
FBtr0340313	#N/A	#N/A	104.311	16.4084	-2.66838	6.35714	0.000462346	0.0049614
FBtr0329933	smi35A	smell impaired 35A [Source:FlyBase gene name;Acc:FBgn1693]	138.081	46.3895	-1.57365	2.97656	0.000463168	0.0049682
FBtr0302156	Cul-3	Cullin-3 [Source:FlyBase gene name;Acc:FBgn261268]	560.631	255.576	-1.1333	2.1936	0.000463408	0.00496878
FBtr0083541	CG14317		3029.29	1369.1	-1.14574	2.2126	0.000466967	0.00500088
FBtr0074798	CG11943		518.772	242.719	-1.09581	2.13733	0.000469297	0.00501976
FBtr0081267	spi	spitz [Source:FlyBase gene name;Acc:FBgn5672]	65.6445	10.094	-2.70117	6.50329	0.000470705	0.00503279
FBtr0076185	Ir68a	Ionotropic receptor 68a [Source:FlyBase gene name;Acc:FBgn3615]	69.5191	16.237	-2.09812	4.28151	0.000470987	0.00503378
FBtr0309320	Rm62	Rm62 [Source:FlyBase gene name;Acc:FBgn3261]	169.531	60.4962	-1.48663	2.80234	0.000474189	0.00505799
FBtr0308803	CG17912		95.653	17.0057	-2.49179	5.62474	0.000474394	0.00505799
FBtr0329945	CG17912		95.653	17.0057	-2.49179	5.62474	0.000474394	0.00505799
FBtr0087120	CG8306		306.067	68.1628	-2.16679	4.49024	0.000474934	0.0050617
FBtr0333109	rhea	rhea [Source:FlyBase gene name;Acc:FBgn26442]	383.984	162.953	-1.23659	2.3564	0.00047554	0.00506613
FBtr0085754	bnk	bottleneck [Source:FlyBase gene name;Acc:FBgn4389]	1246.04	546.062	-1.19021	2.28187	0.00047656	0.00507377
FBtr0304060	CG42863		608.808	288.935	-1.07524	2.10708	0.000476639	0.00507377
FBtr0332907	Asator	Asator [Source:FlyBase gene name;Acc:FBgn3998]	22.4649	0.917026	-4.61457	24.4976	0.000481959	0.00512219
FBtr0079999	CG5022		36.9113	3.98272	-3.21224	9.26787	0.000483088	0.00513213
FBtr0081154	amd	alpha methyl dopa-resistant [Source:FlyBase gene name;Acc:FBgn75]	32.9832	3.71185	-3.15152	8.88593	0.000490443	0.00520195
FBtr0343282	#N/A	#N/A	50.6531	7.44022	-2.76723	6.80801	0.000492496	0.00522163
FBtr0085877	krz	kurtz [Source:FlyBase gene name;Acc:FBgn426]	107.613	31.8203	-1.75784	3.38191	0.00049752	0.00526647
FBtr0072458	CG16778		215.02	61.6923	-1.80131	3.48536	0.000498446	0.0052721
FBtr0077090	lin-28	lin-28 [Source:FlyBase gene name;Acc:FBgn35626]	60.6534	10.2059	-2.57118	5.94294	0.000500664	0.00529344
FBtr0074233	nonA	no on or off transient A [Source:FlyBase gene name;Acc:FBgn4227]	436.652	200.627	-1.12197	2.17643	0.00050638	0.00534537
FBtr0081618	Ama	Amalgam [Source:FlyBase gene name;Acc:FBgn71]	39.9056	5.13474	-2.95823	7.77169	0.000507076	0.00535059
FBtr0330665	Axud1		230.96	82.287	-1.4889	2.80676	0.000510178	0.00537905
FBtr0333219	olf413	olf413 [Source:FlyBase gene name;Acc:FBgn37153]	140.077	12.577	-3.47737	11.1376	0.000511313	0.0053846
FBtr0073942	NetA	Netrin-A [Source:FlyBase gene name;Acc:FBgn15773]	96.6159	4.87482	-4.30884	19.8194	0.000521192	0.00547561
FBtr0304048	PMCA	plasma membrane calcium ATPase [Source:FlyBase gene name;Acc:FBgn259214]	33.7625	3.18274	-3.40708	10.608	0.000522745	0.00548976
FBtr0336911	#N/A	#N/A	95.6821	28.2013	-1.76249	3.39283	0.000524055	0.00549916
FBtr0310058	mbl	muscleblind [Source:FlyBase gene name;Acc:FBgn261642]	32.1117	2.87703	-3.48045	11.1614	0.000524777	0.00550457
FBtr0079144	bchs	blue cheese [Source:FlyBase gene name;Acc:FBgn43362]	151.793	33.9844	-2.15916	4.46654	0.000525341	0.00550831
FBtr0331718	CG11138		37.9303	4.89084	-2.9552	7.75537	0.000526287	0.00551386
FBtr0308201	Cip4	Cip4 [Source:FlyBase gene name;Acc:FBgn35533]	226.847	83.311	-1.44514	2.72289	0.000526978	0.00551458
FBtr0305150	Imp	IGF-II mRNA-binding protein [Source:FlyBase gene name;Acc:FBgn262735]	1185.03	290.515	-2.02824	4.07906	0.000528675	0.00553016
FBtr0333743	CG42748		26.4733	1.85486	-3.83515	14.2724	0.000531135	0.00554715
FBtr0302575	zip	zipper [Source:FlyBase gene name;Acc:FBgn5634]	118.55	27.8544	-2.08952	4.25606	0.000533317	0.00556338
FBtr0332321	CG10176		203.917	48.6269	-2.06815	4.19349	0.000537344	0.00560099
FBtr0307334	Caps	Calcium activated protein for secretion [Source:FlyBase gene name;Acc:FBgn53653]	73.1896	7.71863	-3.24522	9.48221	0.000539567	0.00562195
FBtr0089581	osa	osa [Source:FlyBase gene name;Acc:FBgn261885]	600.001	209.098	-1.52078	2.86947	0.000540338	0.00562523
FBtr0112809	kn	knot [Source:FlyBase gene name;Acc:FBgn1319]	42.9251	5.76055	-2.89754	7.45156	0.000541562	0.00563169
FBtr0329941	Liprin-alpha	Liprin-alpha [Source:FlyBase gene name;Acc:FBgn4674]	368.954	156.362	-1.23855	2.35962	0.000553278	0.00573556
FBtr0333296	Fps85D	Fps oncogene analog [Source:FlyBase gene name;Acc:FBgn723]	31.8714	3.19793	-3.31705	9.96624	0.000556675	0.00576853
FBtr0305703	CG43164		67.4842	4.79741	-3.81422	14.0668	0.000560247	0.00580102
FBtr0332994	CG43759		88.683	16.5164	-2.42476	5.36941	0.000561635	0.00581101
FBtr0081019	CadN	Cadherin-N [Source:FlyBase gene name;Acc:FBgn1569]	33.809	0.446349	-6.24309	75.7457	0.00056165	0.00581101
FBtr0333307	fs(1)h	female sterile (1) homeotic [Source:FlyBase gene name;Acc:FBgn4656]	217.38	70.9991	-1.61435	3.06173	0.000562347	0.00581596
FBtr0070072	ac	achaete [Source:FlyBase gene name;Acc:FBgn22]	90.0347	26.9895	-1.73808	3.33592	0.000563716	0.00582646
FBtr0071826	ventrally-expressed-protein-D	ventrally-expressed-protein-D [Source:FlyBase gene name;Acc:FBgn532]	49.4849	9.61757	-2.36324	5.14526	0.000563801	0.00582646
FBtr0333602	rdgA	retinal degeneration A [Source:FlyBase gene name;Acc:FBgn261549]	40.6309	4.54088	-3.16153	8.9478	0.00056515	0.00583697
FBtr0089572	CG6686		446.411	212.304	-1.07224	2.1027	0.000566991	0.00585259
FBtr0304606	pros	prospero [Source:FlyBase gene name;Acc:FBgn4595]	153.332	22.5647	-2.76452	6.79524	0.000581733	0.00597457
FBtr0087696	drk	downstream of receptor kinase [Source:FlyBase gene name;Acc:FBgn4638]	273.484	115.356	-1.24536	2.37078	0.00058441	0.00599975
FBtr0302018	NetB	Netrin-B [Source:FlyBase gene name;Acc:FBgn15774]	176.577	18.9031	-3.2236	9.34117	0.000592938	0.00607556
FBtr0089975	sdt	stardust [Source:FlyBase gene name;Acc:FBgn261873]	22.8936	0.802895	-4.83359	28.5138	0.000597174	0.0061166
FBtr0085709	tll	tailless [Source:FlyBase gene name;Acc:FBgn372]	273.1	114.759	-1.25083	2.37978	0.000599527	0.00613597
FBtr0334597	#N/A	#N/A	42.9024	6.8819	-2.64018	6.23409	0.000604363	0.0061762
FBtr0073486	dlg1	discs large 1 [Source:FlyBase gene name;Acc:FBgn1624]	332.075	139.626	-1.24994	2.37831	0.000604388	0.0061762
FBtr0301368	jar	jaguar [Source:FlyBase gene name;Acc:FBgn11225]	62.8854	14.1917	-2.14768	4.43114	0.000609789	0.00621943
FBtr0333035	D	Dichaete [Source:FlyBase gene name;Acc:FBgn411]	1036.96	380.975	-1.44459	2.72186	0.0006117	0.00623653
FBtr0085263	CG31253		123.811	29.1493	-2.0866	4.24746	0.000622262	0.00632721
FBtr0302616	tacc	transforming acidic coiled-coil protein [Source:FlyBase gene name;Acc:FBgn2662]	83.0349	20.8243	-1.99545	3.98741	0.000623709	0.00633867
FBtr0306337	abd-A	abdominal A [Source:FlyBase gene name;Acc:FBgn14]	114.384	6.51908	-4.13307	17.546	0.000625831	0.00635377
FBtr0300497	#N/A	#N/A	84.7657	22.205	-1.9326	3.81741	0.000626743	0.00636059
FBtr0343667	#N/A	#N/A	113.279	24.2617	-2.22312	4.66903	0.000627062	0.0063614
FBtr0333659	RhoGAPp190	RhoGAPp19 [Source:FlyBase gene name;Acc:FBgn26375]	348.035	138.152	-1.33298	2.51922	0.000630574	0.00638971
FBtr0330059	vvl	ventral veins lacking [Source:FlyBase gene name;Acc:FBgn8668]	147.919	18.1749	-3.02479	8.13866	0.000639325	0.00646358
FBtr0100501	seq	sequoia [Source:FlyBase gene name;Acc:FBgn28991]	85.8887	15.1245	-2.50558	5.67879	0.00064179	0.00647618
FBtr0072956	msn	misshapen [Source:FlyBase gene name;Acc:FBgn199]	115.235	16.4851	-2.80534	6.99023	0.000642396	0.00647737
FBtr0087257	Dg	Dystroglycan [Source:FlyBase gene name;Acc:FBgn3472]	313.688	85.2736	-1.87916	3.6786	0.000643595	0.006487
FBtr0077632	lilli	lilliputian [Source:FlyBase gene name;Acc:FBgn41111]	294.941	127.844	-1.20604	2.30704	0.00064538	0.00649513
FBtr0330637	net	net [Source:FlyBase gene name;Acc:FBgn2931]	47.9659	4.45518	-3.42845	10.7663	0.000647062	0.00650959
FBtr0330729	sli	slit [Source:FlyBase gene name;Acc:FBgn26489]	150.271	19.9937	-2.90995	7.51591	0.000649486	0.00652909
FBtr0310422	CG4266		408.207	173.705	-1.23266	2.35001	0.000656433	0.00658889
FBtr0309214	Cdc42	Cdc42 [Source:FlyBase gene name;Acc:FBgn1341]	661.396	305.577	-1.11398	2.16442	0.000656751	0.0065896
FBtr0330188	grn	grain [Source:FlyBase gene name;Acc:FBgn1138]	59.452	6.40738	-3.21392	9.27868	0.000662462	0.00663937
FBtr0339991	#N/A	#N/A	105.859	8.0153	-3.72325	13.2071	0.000662917	0.00664142
FBtr0299999	tal-3A		84.538	8.98573	-3.23389	9.40802	0.000670252	0.00670985
FBtr0304681	lig	lingerer [Source:FlyBase gene name;Acc:FBgn2279]	941.593	461.052	-1.03017	2.04227	0.000671688	0.00672169
FBtr0330220	CG9586		92.65	23.1828	-1.99873	3.99649	0.000672824	0.00673052
FBtr0305500	CG10566		38.3397	5.00154	-2.93839	7.66557	0.000673348	0.00673322
FBtr0075101	CG7271		1711.06	565.3	-1.5978	3.02682	0.000675022	0.00674488
FBtr0306703	CG42669		55.5505	8.92643	-2.63764	6.22314	0.000681022	0.00679461
FBtr0080768	Gli	Gliotactin [Source:FlyBase gene name;Acc:FBgn1987]	76.6076	7.67231	-3.31976	9.98495	0.000684995	0.00682912
FBtr0084282	CG5315		207.036	53.0054	-1.96567	3.90594	0.00069072	0.00687072
FBtr0300045	CG42394		52.124	8.90333	-2.54953	5.85444	0.000692499	0.00688353
FBtr0100448	smi35A	smell impaired 35A [Source:FlyBase gene name;Acc:FBgn1693]	192.756	39.3217	-2.29338	4.90204	0.000694902	0.00690199
FBtr0086091	CG10417		1266.77	560.32	-1.17683	2.26079	0.000696122	0.00691152
FBtr0331380	LRP1	LDL receptor protein 1 [Source:FlyBase gene name;Acc:FBgn5387]	563.51	277.137	-1.02384	2.03332	0.000699007	0.00693238
FBtr0073231	CG1273		100.808	10.5831	-3.25178	9.52542	0.000699465	0.00693433
FBtr0073387	CG2145		57.9132	11.7571	-2.30036	4.92582	0.000701587	0.00695018
FBtr0075399	Mipp1	Multiple inositol polyphosphate phosphatase 1 [Source:FlyBase gene name;Acc:FBgn2661]	144.628	25.8976	-2.48145	5.58459	0.000710466	0.00702643
FBtr0329997	sbb	scribbler [Source:FlyBase gene name;Acc:FBgn1575]	80.0208	21.0765	-1.92474	3.79668	0.000711763	0.00703525
FBtr0344110	#N/A	#N/A	91.0471	29.4563	-1.62804	3.09092	0.000714222	0.0070535
FBtr0111099	Dscam	Down syndrome cell adhesion molecule [Source:FlyBase gene name;Acc:FBgn33159]	14.3416	0.148783	-6.59086	96.3931	0.000716525	0.00707179
FBtr0081658	Scr	Sex combs reduced [Source:FlyBase gene name;Acc:FBgn3339]	77.6551	5.85472	-3.72941	13.2637	0.000719042	0.007094
FBtr0112835	Btk29A	Btk family kinase at 29A [Source:FlyBase gene name;Acc:FBgn352]	42.5759	6.34529	-2.74628	6.70983	0.000722415	0.00711406
FBtr0074888	Papss	PAPS synthetase [Source:FlyBase gene name;Acc:FBgn2389]	25.92	2.13649	-3.60075	12.132	0.000725832	0.00714003
FBtr0332946	Dek	Dek [Source:FlyBase gene name;Acc:FBgn26533]	146.767	21.5501	-2.76777	6.81052	0.000732873	0.00720103
FBtr0305571	unk	unkempt [Source:FlyBase gene name;Acc:FBgn4395]	169.12	36.9055	-2.19614	4.58253	0.000744219	0.0073044
FBtr0111028	ps	pasilla [Source:FlyBase gene name;Acc:FBgn261552]	22.6565	0.943223	-4.58618	24.0203	0.000748441	0.00733546
FBtr0331175	fax	failed axon connections [Source:FlyBase gene name;Acc:FBgn14163]	42.6469	1.61533	-4.72254	26.4013	0.000752978	0.00737402
FBtr0290305	CG42238		240.139	100.241	-1.26039	2.39561	0.000753754	0.0073789
FBtr0339430	#N/A	#N/A	164.362	49.0253	-1.74528	3.35259	0.000770337	0.00753291
FBtr0086207	coro	coro [Source:FlyBase gene name;Acc:FBgn3319]	463.117	181.271	-1.35323	2.55484	0.0007756	0.0075788
FBtr0290069	hang	hangover [Source:FlyBase gene name;Acc:FBgn26575]	256.07	52.9214	-2.27461	4.83868	0.000778133	0.00760075
FBtr0301499	Neu3	Neu3 [Source:FlyBase gene name;Acc:FBgn51314]	36.3926	3.68502	-3.3039	9.87584	0.000780268	0.0076188
FBtr0078061	CG4133		30.376	3.24665	-3.22591	9.3561	0.000781462	0.00762766
FBtr0331259	Sxl	Sex lethal [Source:FlyBase gene name;Acc:FBgn26427]	83.2241	11.8219	-2.81554	7.0398	0.000782572	0.00763568
FBtr0113200	Alh	Alhambra [Source:FlyBase gene name;Acc:FBgn261238]	91.2015	25.2456	-1.85302	3.61256	0.000782965	0.00763671
FBtr0100877	mt:ND5	mitochondrial NADH-ubiquinone oxidoreductase chain 5 [Source:FlyBase gene name;Acc:FBgn13684]	27718.6	10386	-1.41622	2.66885	0.000794032	0.00773046
FBtr0303337	Amun	Amun [Source:FlyBase gene name;Acc:FBgn3328]	340.847	160.324	-1.08813	2.12599	0.000794347	0.00773069
FBtr0082702	CtBP	C-terminal Binding Protein [Source:FlyBase gene name;Acc:FBgn2496]	565.368	269.75	-1.06757	2.09589	0.000797323	0.00775682
FBtr0082830	CG9286		107.045	34.9982	-1.61287	3.05859	0.00080098	0.00778668
FBtr0085557	Sry-alpha	Serendipity alpha [Source:FlyBase gene name;Acc:FBgn351]	2537.82	1254.88	-1.01603	2.02235	0.000802166	0.00779536
FBtr0084958	HLHm3	E(spl) region transcript m3 [Source:FlyBase gene name;Acc:FBgn269]	97.8281	7.92164	-3.62638	12.3495	0.000806997	0.00783217
FBtr0081657	Scr	Sex combs reduced [Source:FlyBase gene name;Acc:FBgn3339]	24.735	1.55057	-3.99569	15.9522	0.000813791	0.00788347
FBtr0303106	Dhc62B	Dynein heavy chain at 62B [Source:FlyBase gene name;Acc:FBgn13811]	22.0028	0.973543	-4.4983	22.6008	0.000820765	0.00794124
FBtr0305690	jvl	javelin-like [Source:FlyBase gene name;Acc:FBgn263929]	124.051	41.9788	-1.56321	2.9551	0.000821263	0.00794316
FBtr0343142	#N/A	#N/A	413.167	169.732	-1.28346	2.43423	0.000823756	0.00796148
FBtr0087621	shot	short stop [Source:FlyBase gene name;Acc:FBgn13733]	287.118	45.811	-2.64788	6.26744	0.000826985	0.00798488
FBtr0333869	CG40178		94.9026	30.794	-1.6238	3.08185	0.000830604	0.00801599
FBtr0089918	glo	glorund [Source:FlyBase gene name;Acc:FBgn259139]	278.912	70.7603	-1.9788	3.94164	0.000838108	0.00808357
FBtr0305044	Spase22-23	Spase 22/23-subunit [Source:FlyBase gene name;Acc:FBgn39172]	113.305	42.4311	-1.41702	2.67034	0.000838519	0.00808357
FBtr0074617	wgn	wengen [Source:FlyBase gene name;Acc:FBgn3941]	57.6298	6.53177	-3.14127	8.823	0.00084864	0.00817223
FBtr0077490	bowl	brother of odd with entrails limited [Source:FlyBase gene name;Acc:FBgn4893]	38.2633	4.76337	-3.00591	8.03283	0.000853905	0.00821698
FBtr0086968	Ark	Apaf-1-related-killer [Source:FlyBase gene name;Acc:FBgn263864]	375.404	164.091	-1.19395	2.28778	0.000855803	0.00823109
FBtr0305503	CG2201		401.302	193.33	-1.05362	2.07574	0.000857614	0.00823774
FBtr0300419	pUf68	poly U binding factor 68kD [Source:FlyBase gene name;Acc:FBgn28577]	50.4786	5.88832	-3.09975	8.57268	0.000866103	0.00831628
FBtr0299641	corn	cornetto [Source:FlyBase gene name;Acc:FBgn259173]	52.2491	9.40265	-2.47427	5.55685	0.000866849	0.00832044
FBtr0074786	CG32533		256.498	117.621	-1.1248	2.18071	0.000874435	0.00837811
FBtr0308297	plexB	plexin B [Source:FlyBase gene name;Acc:FBgn2574]	348.166	114.849	-1.60004	3.03151	0.000876367	0.00839056
FBtr0112868	Arp14D	Actin-related protein 14D [Source:FlyBase gene name;Acc:FBgn11742]	454.342	219.65	-1.04857	2.06848	0.000878719	0.00840399
FBtr0305606	CG43154		418.524	185.539	-1.17359	2.25573	0.000880498	0.00841495
FBtr0113213	CG12947		51.0909	8.80576	-2.53655	5.80199	0.00088475	0.00844647
FBtr0334173	#N/A	#N/A	31.8654	2.56344	-3.63584	12.4307	0.000903337	0.0085961
FBtr0305959	CG17374		66.6207	16.8898	-1.97982	3.94445	0.000905628	0.00861482
FBtr0087357	Khc-73	Kinesin-73 [Source:FlyBase gene name;Acc:FBgn19968]	419.361	196.764	-1.09172	2.13129	0.000907931	0.00863301
FBtr0334329	#N/A	#N/A	65.6325	6.83644	-3.26309	9.60039	0.00090819	0.00863301
FBtr0333160	CG34401		82.5073	8.89342	-3.21371	9.27734	0.000913703	0.0086767
FBtr0089968	Tm1	Tropomyosin 1 [Source:FlyBase gene name;Acc:FBgn3721]	338.619	158.464	-1.09551	2.13688	0.000920765	0.00872638
FBtr0112593	Fili	Fish-lips [Source:FlyBase gene name;Acc:FBgn85397]	95.969	9.60399	-3.32086	9.99262	0.00092097	0.00872638
FBtr0073141	ImpE2	Ecdysone-inducible gene E2 [Source:FlyBase gene name;Acc:FBgn1254]	398.453	55.1018	-2.85424	7.23122	0.000923182	0.00874422
FBtr0076136	CG6071		24.885	1.78875	-3.79825	13.9119	0.00093877	0.00886342
FBtr0082222	CG12420		225.293	60.0844	-1.90674	3.74961	0.000944886	0.00890628
FBtr0070836	CG3097		44.9922	8.05634	-2.48148	5.5847	0.000948508	0.00892996
FBtr0112612	Pvf3	PDGF- and VEGF-related factor 3 [Source:FlyBase gene name;Acc:FBgn8547]	26.7469	1.85969	-3.84623	14.3824	0.000959401	0.00901653
FBtr0089290	smi35A	smell impaired 35A [Source:FlyBase gene name;Acc:FBgn1693]	121.769	41.3759	-1.55728	2.94299	0.000960384	0.00902253
FBtr0310345	CG43659		238.656	102.424	-1.22037	2.33007	0.000965933	0.00906714
FBtr0080552	Ance	Angiotensin converting enzyme [Source:FlyBase gene name;Acc:FBgn1237]	236.006	33.2662	-2.82669	7.09447	0.000966151	0.00906714
FBtr0088858	nito	spenito [Source:FlyBase gene name;Acc:FBgn27548]	37.384	6.89016	-2.43981	5.42571	0.000966715	0.00906923
FBtr0343293	#N/A	#N/A	77.999	20.4572	-1.93084	3.81278	0.000969198	0.0090861
FBtr0308495	CG11961		63.3901	9.85353	-2.68554	6.43324	0.000972425	0.00911314
FBtr0082026	CG8129		18.8261	0.685884	-4.77863	27.448	0.000991015	0.00926584
FBtr0309321	Rm62	Rm62 [Source:FlyBase gene name;Acc:FBgn3261]	380.235	173.392	-1.13285	2.19292	0.000991161	0.00926584
FBtr0330089	Mkp3	Mitogen-activated protein kinase phosphatase 3 [Source:FlyBase gene name;Acc:FBgn36844]	274.734	86.2436	-1.67154	3.18555	0.000991628	0.00926662
FBtr0084982	HLHmbeta	E(spl) region transcript mbeta [Source:FlyBase gene name;Acc:FBgn2733]	75.4253	7.06446	-3.4164	10.6767	0.00100306	0.00934124
FBtr0300774	Hexo1	Hexosaminidase 1 [Source:FlyBase gene name;Acc:FBgn4163]	154.713	67.1148	-1.20489	2.3052	0.0010031	0.00934124
FBtr0084952	Nf1	Neurofibromin 1 [Source:FlyBase gene name;Acc:FBgn15269]	112.152	36.073	-1.63647	3.10904	0.00100426	0.0093455
FBtr0342796	#N/A	#N/A	16.8806	0.568277	-4.89263	29.7049	0.00100683	0.00936284
FBtr0084459	mbc	myoblast city [Source:FlyBase gene name;Acc:FBgn15513]	789.462	259.028	-1.60776	3.04778	0.00100931	0.00938266
FBtr0329885	Optix	Optix [Source:FlyBase gene name;Acc:FBgn2536]	38.1122	5.67433	-2.74773	6.7166	0.00100969	0.00938289
FBtr0334581	#N/A	#N/A	252.99	105.99	-1.25516	2.38693	0.00101042	0.0093864
FBtr0075693	CG9425		1101.15	443.091	-1.31334	2.48515	0.00102362	0.00949907
FBtr0075119	skl	sickle [Source:FlyBase gene name;Acc:FBgn36786]	52.5888	9.13092	-2.52592	5.75942	0.00102855	0.00953481
FBtr0343426	#N/A	#N/A	333.934	152.744	-1.12845	2.18623	0.00103049	0.00954617
FBtr0078849	UbcD6	Ubiquitin conjugating enzyme [Source:FlyBase gene name;Acc:FBgn4436]	244.35	72.8917	-1.74512	3.35224	0.00103763	0.00960558
FBtr0076315	CG32053		29.3386	2.91479	-3.33134	10.0654	0.00104335	0.00964735
FBtr0111076	Dscam	Down syndrome cell adhesion molecule [Source:FlyBase gene name;Acc:FBgn33159]	17.6241	0.297566	-5.8882	59.2275	0.00104575	0.00966395
FBtr0300418	pUf68	poly U binding factor 68kD [Source:FlyBase gene name;Acc:FBgn28577]	50.7548	10.7174	-2.24359	4.73575	0.00104648	0.00966725
FBtr0303236	CG6136		34.0879	4.2665	-2.99813	7.98966	0.00105203	0.00970587
FBtr0339597	#N/A	#N/A	133.573	29.668	-2.17064	4.50224	0.00105439	0.00972347
FBtr0343353	#N/A	#N/A	550.607	86.5269	-2.6698	6.36343	0.00106175	0.00978111
FBtr0112866	heph	hephaestus [Source:FlyBase gene name;Acc:FBgn11224]	102.688	24.527	-2.06583	4.18675	0.00106244	0.00978412
FBtr0301367	jar	jaguar [Source:FlyBase gene name;Acc:FBgn11225]	137.007	33.4496	-2.03419	4.09593	0.00106936	0.00983758
FBtr0083381	Abd-B	Abdominal B [Source:FlyBase gene name;Acc:FBgn15]	20.9555	1.46509	-3.83827	14.3032	0.00107081	0.00984413
FBtr0301502	pio	piopio [Source:FlyBase gene name;Acc:FBgn2521]	40.4386	6.05787	-2.73885	6.67538	0.00108869	0.00997738
FBtr0088135	CG7763		57.0517	4.02389	-3.82561	14.1782	0.00109159	0.0100006
FBtr0077570	msl-2	male-specific lethal 2 [Source:FlyBase gene name;Acc:FBgn5616]	164.454	47.1694	-1.80176	3.48645	0.00109941	0.0100652
FBtr0088242	CG30015		57.7228	5.18161	-3.47767	11.1399	0.00110075	0.010074
FBtr0333395	Psa	Puromycin sensitive aminopeptidase [Source:FlyBase gene name;Acc:FBgn261243]	239.774	110.082	-1.1231	2.17814	0.00111108	0.0101546
FBtr0081524	Mio	Mlx interactor [Source:FlyBase gene name;Acc:FBgn3294]	119.807	32.0731	-1.90127	3.73542	0.00111823	0.0102024
FBtr0072363	slik	Sterile2-like kinase [Source:FlyBase gene name;Acc:FBgn351]	36.9028	5.77572	-2.67566	6.38929	0.00112369	0.0102346
FBtr0112899	Atet	ABC transporter expressed in trachea [Source:FlyBase gene name;Acc:FBgn2762]	37.5789	4.42092	-3.0875	8.50024	0.00112499	0.0102394
FBtr0331375	snRNP-U1-70K	small ribonucleoprotein particle U1 subunit 7K [Source:FlyBase gene name;Acc:FBgn16978]	169.584	52.6068	-1.68868	3.22362	0.0011277	0.0102606
FBtr0071602	dom	domino [Source:FlyBase gene name;Acc:FBgn236]	612.08	202.268	-1.59745	3.02609	0.00112954	0.0102738
FBtr0302134	SPoCk	Secretory Pathway Calcium atpase [Source:FlyBase gene name;Acc:FBgn52451]	67.4954	14.4169	-2.22703	4.6817	0.0011396	0.0103582
FBtr0334913	#N/A	#N/A	73.668	17.6274	-2.06321	4.17917	0.00114564	0.0104024
FBtr0308583	ZAP3		440.908	219.807	-1.00424	2.00589	0.00116054	0.0105161
FBtr0110797	lobo	lost boys [Source:FlyBase gene name;Acc:FBgn83946]	34.3155	4.90565	-2.80634	6.99509	0.00116305	0.0105352
FBtr0071121	fs(1)h	female sterile (1) homeotic [Source:FlyBase gene name;Acc:FBgn4656]	236.014	66.6875	-1.82338	3.5391	0.00116707	0.0105591
FBtr0082255	hth	homothorax [Source:FlyBase gene name;Acc:FBgn1235]	46.8687	6.09509	-2.9429	7.68957	0.00116727	0.0105591
FBtr0089391	Ptx1	Ptx1 [Source:FlyBase gene name;Acc:FBgn2912]	31.6374	3.50705	-3.1733	9.02108	0.00118157	0.010663
FBtr0114364	jing	jing [Source:FlyBase gene name;Acc:FBgn86655]	156.9	37.879	-2.05037	4.14213	0.00118361	0.0106742
FBtr0331780	Dbp80	Dead box protein 8 [Source:FlyBase gene name;Acc:FBgn2484]	12.4355	0.111727	-6.79835	111.303	0.00118872	0.0107166
FBtr0301040	CG32982		24.3298	2.3697	-3.35995	10.267	0.00119664	0.0107807
FBtr0308223	Ten-a	Tenascin accessory [Source:FlyBase gene name;Acc:FBgn25924]	30.6292	2.90479	-3.3984	10.5444	0.00120746	0.0108666
FBtr0301437	ctrip	circadian trip [Source:FlyBase gene name;Acc:FBgn26794]	226.972	49.1508	-2.20723	4.61787	0.00120785	0.0108666
FBtr0340415	#N/A	#N/A	177.723	63.8164	-1.47763	2.78491	0.00121269	0.0108958
FBtr0087210	CG8405		409.633	201.548	-1.02321	2.03244	0.00122201	0.0109721
FBtr0088493	CG1648		46.5351	1.6708	-4.79971	27.8521	0.00122797	0.0110077
FBtr0339996	#N/A	#N/A	15.0563	0.423921	-5.15043	35.5167	0.00123737	0.0110875
FBtr0333374	corn	cornetto [Source:FlyBase gene name;Acc:FBgn259173]	52.3003	9.8235	-2.41251	5.324	0.0012388	0.0110955
FBtr0074017	Pp1-13C	Protein phosphatase 1 at 13C [Source:FlyBase gene name;Acc:FBgn3132]	14.1715	0.307671	-5.52546	46.0605	0.00124374	0.0111258
FBtr0340137	#N/A	#N/A	133.637	46.4003	-1.52611	2.88008	0.00124517	0.0111349
FBtr0303751	dikar	dikar [Source:FlyBase gene name;Acc:FBgn261934]	194.264	72.6018	-1.41994	2.67574	0.00124824	0.0111585
FBtr0332144	ltl	larval translucida [Source:FlyBase gene name;Acc:FBgn52372]	94.863	21.0478	-2.17217	4.50702	0.00124922	0.0111636
FBtr0301851	NKAIN	Na,K-ATPase Interacting [Source:FlyBase gene name;Acc:FBgn85442]	116.341	32.8268	-1.82542	3.5441	0.00125115	0.0111742
FBtr0335180	#N/A	#N/A	170.23	71.8599	-1.24423	2.36891	0.00125126	0.0111742
FBtr0332901	CG42666		99.3683	31.3755	-1.66315	3.16707	0.00125909	0.0112291
FBtr0300346	Moca-cyp	Moca-cyp [Source:FlyBase gene name;Acc:FBgn39581]	50.7381	10.3276	-2.29657	4.91287	0.00126776	0.0112886
FBtr0085488	Cad99C	Cad99C [Source:FlyBase gene name;Acc:FBgn3979]	50.9132	9.1968	-2.46884	5.53597	0.00126789	0.0112886
FBtr0084275	loco	locomotion defects [Source:FlyBase gene name;Acc:FBgn2278]	38.0315	5.74463	-2.72691	6.62035	0.0012688	0.0112891
FBtr0079883	CG4619		53.0672	10.6827	-2.31254	4.96758	0.00127079	0.0112993
FBtr0072826	CG7879		169.576	58.8987	-1.52562	2.87911	0.001297	0.0115131
FBtr0085180	CG5987		35.1844	4.82943	-2.86501	7.28543	0.00129796	0.0115177
FBtr0307027	bowl	brother of odd with entrails limited [Source:FlyBase gene name;Acc:FBgn4893]	36.4375	4.87962	-2.90058	7.46727	0.00129856	0.0115192
FBtr0329839	sick	sickie [Source:FlyBase gene name;Acc:FBgn263873]	48.084	9.59087	-2.32582	5.01352	0.00131318	0.0116372
FBtr0334659	#N/A	#N/A	674.389	335.773	-1.00609	2.00846	0.00131801	0.0116645
FBtr0331695	CG12950		30.9101	2.88558	-3.42114	10.7119	0.00134689	0.0118884
FBtr0073970	hiw	highwire [Source:FlyBase gene name;Acc:FBgn36]	94.7508	15.6538	-2.59762	6.05288	0.00135512	0.0119451
FBtr0100511	CG2201		150.468	58.1632	-1.37127	2.58699	0.00135572	0.0119464
FBtr0087241	Lis-1	Lissencephaly-1 [Source:FlyBase gene name;Acc:FBgn15754]	41.6831	7.30917	-2.51168	5.70285	0.00137649	0.0121094
FBtr0333809	Bx42	Bx42 [Source:FlyBase gene name;Acc:FBgn4856]	772.567	383.905	-1.00891	2.01239	0.0013797	0.0121221
FBtr0112609	CG34376		79.6374	22.5159	-1.82251	3.53695	0.00138265	0.0121395
FBtr0333485	tutl	turtle [Source:FlyBase gene name;Acc:FBgn1473]	183.359	26.3486	-2.79888	6.95899	0.00139655	0.0122412
FBtr0273437	CG32702		57.2083	9.52341	-2.58667	6.00712	0.00139892	0.012258
FBtr0301021	Drak	Death-associated protein kinase related [Source:FlyBase gene name;Acc:FBgn52666]	220.868	60.7888	-1.86131	3.63337	0.00140759	0.0123258
FBtr0333717	shi	shibire [Source:FlyBase gene name;Acc:FBgn3392]	48.7266	2.87594	-4.0826	16.9428	0.00140848	0.0123296
FBtr0077007	CG13300		62.6213	7.15329	-3.12998	8.7542	0.00142361	0.0124496
FBtr0080499	CG7099		462.642	227.775	-1.02229	2.03114	0.00142522	0.0124564
FBtr0273353	CG6845		34.3016	4.74908	-2.85256	7.22279	0.00142579	0.0124564
FBtr0300373	DIP1	DISCO Interacting Protein 1 [Source:FlyBase gene name;Acc:FBgn2487]	98.9217	27.3199	-1.85633	3.62087	0.00143721	0.0125438
FBtr0329844	sick	sickie [Source:FlyBase gene name;Acc:FBgn263873]	69.5461	3.43875	-4.33801	20.2243	0.00143798	0.0125464
FBtr0302378	bsk	basket [Source:FlyBase gene name;Acc:FBgn229]	62.382	7.25648	-3.10379	8.59673	0.00144744	0.012613
FBtr0305316	CG1104		159.78	66.109	-1.27317	2.41692	0.00144751	0.012613
FBtr0071845	babos	babos [Source:FlyBase gene name;Acc:FBgn34724]	95.1104	13.7638	-2.78873	6.91021	0.00146054	0.0127141
FBtr0086683	Dp1	Dodeca-satellite-binding protein 1 [Source:FlyBase gene name;Acc:FBgn27835]	162.065	63.7462	-1.34616	2.54234	0.0014651	0.0127412
FBtr0113093	CG10924		60.6168	9.48358	-2.67622	6.39177	0.00146912	0.0127578
FBtr0331510	CG43781		186.963	72.4415	-1.36786	2.58088	0.00147512	0.012799
FBtr0085123	CG18766		106.902	33.0832	-1.69212	3.23132	0.00148151	0.012846
FBtr0334637	#N/A	#N/A	171.794	73.8344	-1.21832	2.32675	0.00148677	0.0128875
FBtr0111034	sdt	stardust [Source:FlyBase gene name;Acc:FBgn261873]	109.029	17.0656	-2.67555	6.38882	0.00149474	0.0129462
FBtr0301371	jar	jaguar [Source:FlyBase gene name;Acc:FBgn11225]	183.67	43.5166	-2.07748	4.22069	0.00149501	0.0129462
FBtr0329898	CG34383		101.598	20.34	-2.32048	4.99499	0.00149758	0.0129636
FBtr0087765	CG4630		29.1991	3.17852	-3.1995	9.18638	0.001498	0.0129636
FBtr0079849	CG31710		23.9567	1.99721	-3.58437	11.9951	0.00149977	0.0129747
FBtr0100466	zip	zipper [Source:FlyBase gene name;Acc:FBgn5634]	308.088	92.4712	-1.73627	3.33172	0.00150734	0.0130317
FBtr0111141	CkIIalpha	casein kinase IIalpha [Source:FlyBase gene name;Acc:FBgn264492]	29.1878	3.10169	-3.23424	9.41029	0.00151286	0.0130709
FBtr0078217	CG5059		175.401	65.1104	-1.42969	2.6939	0.00152096	0.0131323
FBtr0084601	CG6356		37.8516	4.55084	-3.05615	8.31752	0.00152909	0.0131983
FBtr0082718	CG12360		184.01	79.4876	-1.21098	2.31495	0.00154336	0.0133041
FBtr0339504	#N/A	#N/A	227.282	101.711	-1.16	2.23458	0.00156617	0.013492
FBtr0339940	#N/A	#N/A	25.3254	2.27597	-3.47603	11.1273	0.00157204	0.0135207
FBtr0112804	Fas3	Fasciclin 3 [Source:FlyBase gene name;Acc:FBgn636]	280.208	38.0224	-2.88158	7.36954	0.00157771	0.0135563
FBtr0302576	yellow-e2	yellow-e2 [Source:FlyBase gene name;Acc:FBgn38151]	38.6001	5.84015	-2.72453	6.60944	0.00158272	0.0135905
FBtr0091486	PNUTS	PNUTS [Source:FlyBase gene name;Acc:FBgn53526]	107.825	37.2675	-1.53271	2.89328	0.00160178	0.0137364
FBtr0300945	CG9005		514.783	143.1	-1.84694	3.59736	0.00160418	0.0137464
FBtr0085755	CG1544		35.0919	4.37074	-3.00519	8.02883	0.00160426	0.0137464
FBtr0084364	lmd	lame duck [Source:FlyBase gene name;Acc:FBgn3939]	56.8898	5.45354	-3.3829	10.4317	0.00162229	0.0138899
FBtr0340154	#N/A	#N/A	148.519	51.7009	-1.52238	2.87266	0.00163266	0.0139562
FBtr0340156	#N/A	#N/A	148.519	51.7009	-1.52238	2.87266	0.00163266	0.0139562
FBtr0089734	r	rudimentary [Source:FlyBase gene name;Acc:FBgn3189]	148.519	51.7009	-1.52238	2.87266	0.00163266	0.0139562
FBtr0329880	Spred	Sprouty-related protein with EVH-1 domain [Source:FlyBase gene name;Acc:FBgn2767]	168.354	36.471	-2.20667	4.61609	0.00165795	0.0141499
FBtr0077014	LanA	Laminin A [Source:FlyBase gene name;Acc:FBgn2526]	1844.53	180.644	-3.35203	10.2109	0.00168037	0.0143179
FBtr0111069	Dscam	Down syndrome cell adhesion molecule [Source:FlyBase gene name;Acc:FBgn33159]	12.1838	0.148783	-6.35561	81.8895	0.00168099	0.0143186
FBtr0309893	cnn	centrosomin [Source:FlyBase gene name;Acc:FBgn13765]	283.96	134.553	-1.07751	2.11039	0.00169379	0.0144098
FBtr0078855	5-HT2	Serotonin receptor 2 [Source:FlyBase gene name;Acc:FBgn8712]	19.9804	0.893449	-4.48306	22.3632	0.00169386	0.0144098
FBtr0082208	Mical	Molecule interacting with CasL [Source:FlyBase gene name;Acc:FBgn5328]	339.628	156.465	-1.11812	2.17063	0.00170433	0.0144841
FBtr0074631	CG6891		161.019	23.5315	-2.77456	6.84269	0.00170478	0.0144841
FBtr0085813	CG31002		96.3271	18.5913	-2.37332	5.18131	0.00170738	0.0145016
FBtr0301876	Pif1A	PFTAIRE-interacting factor 1A [Source:FlyBase gene name;Acc:FBgn26115]	21.4947	1.09794	-4.29111	19.5773	0.00172476	0.0146351
FBtr0072827	CG7879		221.432	107.935	-1.0367	2.05153	0.00173493	0.014712
FBtr0330659	aop	anterior open [Source:FlyBase gene name;Acc:FBgn97]	30.326	4.01214	-2.91811	7.55857	0.00175467	0.0148699
FBtr0081091	RpS26	Ribosomal protein S26 [Source:FlyBase gene name;Acc:FBgn261597]	153.577	60.196	-1.35122	2.55128	0.0017638	0.0149377
FBtr0075526	brm	brahma [Source:FlyBase gene name;Acc:FBgn212]	261.446	117.742	-1.15088	2.2205	0.00176931	0.014977
FBtr0333373	melt	melted [Source:FlyBase gene name;Acc:FBgn231]	27.574	2.67109	-3.36781	10.3231	0.00177168	0.0149854
FBtr0081270	spi	spitz [Source:FlyBase gene name;Acc:FBgn5672]	103.952	17.4936	-2.57103	5.94232	0.00178637	0.015076
FBtr0307194	Pfrx	6-phosphofructo-2-kinase [Source:FlyBase gene name;Acc:FBgn27621]	109.995	33.5272	-1.71404	3.28077	0.00179025	0.0150992
FBtr0339797	#N/A	#N/A	154.489	58.2693	-1.4067	2.6513	0.0017932	0.0151192
FBtr0073417	Imp	IGF-II mRNA-binding protein [Source:FlyBase gene name;Acc:FBgn262735]	22.8019	1.29368	-4.1396	17.6256	0.00179544	0.0151285
FBtr0332062	CG13293		19.1498	0.260606	-6.19932	73.482	0.00180642	0.0152114
FBtr0334464	#N/A	#N/A	36.7647	5.32968	-2.7862	6.89809	0.00180844	0.0152235
FBtr0088952	blow	blown fuse [Source:FlyBase gene name;Acc:FBgn4133]	21.468	1.41516	-3.92315	15.17	0.00181676	0.015284
FBtr0114371	CG3552		81.1688	20.5304	-1.98317	3.9536	0.00182185	0.015317
FBtr0339416	#N/A	#N/A	431.761	184.353	-1.22776	2.34203	0.00182955	0.015372
FBtr0300586	B52	B52 [Source:FlyBase gene name;Acc:FBgn4587]	18.4762	0.597144	-4.95144	30.9409	0.00183622	0.0154184
FBtr0076944	vvl	ventral veins lacking [Source:FlyBase gene name;Acc:FBgn8668]	139.54	15.8254	-3.14036	8.81747	0.0018406	0.0154469
FBtr0085481	sro	shroud [Source:FlyBase gene name;Acc:FBgn262112]	40.1865	7.82684	-2.36021	5.13445	0.00184268	0.0154579
FBtr0082804	B52	B52 [Source:FlyBase gene name;Acc:FBgn4587]	102.391	26.6661	-1.94101	3.83974	0.00185403	0.0155433
FBtr0086699	CG10924		29.4458	4.51494	-2.70529	6.52187	0.00187037	0.0156655
FBtr0330300	CG11873		186.876	84.9167	-1.13796	2.2007	0.00187401	0.015691
FBtr0071623	ASPP	Ankyrin-repeat, SH3-domain, and Proline-rich-region containing Protein [Source:FlyBase gene name;Acc:FBgn3466]	39.0079	6.35441	-2.61794	6.13872	0.0018843	0.0157573
FBtr0332186	CG18088		18.657	1.13107	-4.04396	16.495	0.00190448	0.015915
FBtr0339463	#N/A	#N/A	23.3167	1.63766	-3.83166	14.2379	0.00192201	0.0160344
FBtr0084283	CG5315		188.986	73.8646	-1.35532	2.55854	0.00192227	0.0160344
FBtr0343996	#N/A	#N/A	142.412	56.993	-1.32121	2.49876	0.00192604	0.0160557
FBtr0301354	if	inflated [Source:FlyBase gene name;Acc:FBgn125]	34.0425	4.72024	-2.85041	7.21204	0.00192711	0.0160596
FBtr0070618	Vap-33-1	Vap-33-1 [Source:FlyBase gene name;Acc:FBgn29687]	145.838	50.8702	-1.51948	2.86687	0.00193253	0.0160998
FBtr0302711	CG42673		39.9938	3.06327	-3.70663	13.0559	0.00193643	0.0161272
FBtr0307059	Lam	Lamin [Source:FlyBase gene name;Acc:FBgn2525]	51.1213	11.5	-2.15229	4.44532	0.00194485	0.0161872
FBtr0081651	Antp	Antennapedia [Source:FlyBase gene name;Acc:FBgn26642]	40.4681	1.80429	-4.48728	22.4288	0.00196389	0.016315
FBtr0081479	Hr39	Hormone receptor-like in 39 [Source:FlyBase gene name;Acc:FBgn261239]	71.2886	20.1978	-1.81948	3.52953	0.00196684	0.0163344
FBtr0081051	Fas3	Fasciclin 3 [Source:FlyBase gene name;Acc:FBgn636]	126.812	16.976	-2.90112	7.47007	0.00196989	0.0163546
FBtr0083384	Abd-B	Abdominal B [Source:FlyBase gene name;Acc:FBgn15]	41.174	7.70591	-2.41769	5.34316	0.00198275	0.0164511
FBtr0073375	Con	Connectin [Source:FlyBase gene name;Acc:FBgn5775]	32.0293	3.18812	-3.32861	10.0465	0.00199853	0.0165717
FBtr0302548	Sh3beta	Sh3beta [Source:FlyBase gene name;Acc:FBgn35772]	70.8582	16.5371	-2.09923	4.2848	0.00200421	0.0166084
FBtr0079262	CG31638		60.9521	11.7143	-2.37941	5.20323	0.00200886	0.0166306
FBtr0084771	fd96Cb	forkhead domain 96Cb [Source:FlyBase gene name;Acc:FBgn4898]	23.3485	1.94175	-3.5879	12.0245	0.00200939	0.0166306
FBtr0079195	Kr-h1	Kruppel homolog 1 [Source:FlyBase gene name;Acc:FBgn2842]	156.506	11.1349	-3.81306	14.0555	0.00201965	0.0167037
FBtr0333831	CG31122		227.925	107.322	-1.08661	2.12374	0.00202011	0.0167037
FBtr0305499	Adar	Adenosine deaminase acting on RNA [Source:FlyBase gene name;Acc:FBgn2686]	97.9944	22.8517	-2.1004	4.28827	0.0020276	0.0167552
FBtr0072366	slik	Sterile2-like kinase [Source:FlyBase gene name;Acc:FBgn351]	230.776	100.309	-1.20204	2.30065	0.00203901	0.0168442
FBtr0302572	zip	zipper [Source:FlyBase gene name;Acc:FBgn5634]	277.01	86.9819	-1.67115	3.18469	0.00204753	0.0168831
FBtr0076541	bol	boule [Source:FlyBase gene name;Acc:FBgn1126]	73.4967	11.3177	-2.6991	6.49398	0.00205448	0.0169194
FBtr0071120	fs(1)h	female sterile (1) homeotic [Source:FlyBase gene name;Acc:FBgn4656]	316.276	79.3424	-1.99502	3.98622	0.00207116	0.0170408
FBtr0073153	enc	encore [Source:FlyBase gene name;Acc:FBgn4875]	49.8647	10.5744	-2.23745	4.71563	0.00210041	0.0172601
FBtr0332612	CG43867		223.919	109.25	-1.03535	2.04961	0.00210421	0.0172753
FBtr0087728	Nrk	Neurospecific receptor kinase [Source:FlyBase gene name;Acc:FBgn2391]	60.636	13.9005	-2.12503	4.36214	0.00210885	0.0173081
FBtr0085923	CG2201		120.211	10.2908	-3.54614	11.6814	0.00211063	0.0173173
FBtr0071481	CG12643		35.6311	5.42326	-2.7159	6.57005	0.00212189	0.0173861
FBtr0076937	CG10064		34.677	3.69568	-3.23007	9.38312	0.00212388	0.0173938
FBtr0089291	Wnt4	Wnt oncogene analog 4 [Source:FlyBase gene name;Acc:FBgn1453]	65.8097	4.2852	-3.94087	15.3574	0.00216158	0.0176481
FBtr0301353	if	inflated [Source:FlyBase gene name;Acc:FBgn125]	42.2309	8.23876	-2.3578	5.12589	0.00217818	0.0177673
FBtr0301476	Oatp58Dc	Organic anion transporting polypeptide 58Dc [Source:FlyBase gene name;Acc:FBgn34716]	39.1764	1.06255	-5.20439	36.8703	0.00218119	0.0177809
FBtr0087300	bdg	bedraggled [Source:FlyBase gene name;Acc:FBgn3449]	154.201	62.4529	-1.30397	2.46907	0.00218793	0.0178304
FBtr0087624	S-Lap5	Sperm-Leucylaminopeptidase 5 [Source:FlyBase gene name;Acc:FBgn3386]	28.1428	2.80293	-3.32776	10.0405	0.00218961	0.0178386
FBtr0305701	CG43164		155.172	16.8798	-3.2005	9.19276	0.00219627	0.0178874
FBtr0334408	#N/A	#N/A	27.2008	2.63514	-3.36769	10.3223	0.00219914	0.0179053
FBtr0079491	LanB1	LanB1 [Source:FlyBase gene name;Acc:FBgn2618]	487.465	58.214	-3.06586	8.37368	0.0022027	0.0179288
FBtr0334668	#N/A	#N/A	129.823	50.818	-1.35313	2.55466	0.00221271	0.0180047
FBtr0343321	#N/A	#N/A	600.277	279.515	-1.1027	2.14757	0.00221735	0.0180369
FBtr0305145	dp	dumpy [Source:FlyBase gene name;Acc:FBgn53196]	20.0195	1.07496	-4.21906	18.6235	0.00224407	0.0182319
FBtr0337082	#N/A	#N/A	54.4332	11.224	-2.27791	4.84973	0.00224533	0.0182366
FBtr0333218	Pdk1	Phosphoinositide-dependent kinase 1 [Source:FlyBase gene name;Acc:FBgn2386]	258.912	34.7566	-2.8971	7.4493	0.0022523	0.0182876
FBtr0074318	sing	singles bar [Source:FlyBase gene name;Acc:FBgn261245]	24.7769	2.04625	-3.59794	12.1084	0.00226338	0.0183663
FBtr0342960	#N/A	#N/A	125.828	25.0198	-2.33031	5.02914	0.00228841	0.0185412
FBtr0100046	CG33993		23.6934	2.22323	-3.41376	10.6572	0.00230934	0.0186709
FBtr0332836	miple2	miple2 [Source:FlyBase gene name;Acc:FBgn292]	52.7937	11.219	-2.23442	4.70575	0.00232767	0.0188076
FBtr0071833	CG4554		406.811	191.709	-1.08544	2.12202	0.00233905	0.0188872
FBtr0082803	B52	B52 [Source:FlyBase gene name;Acc:FBgn4587]	102.456	18.0407	-2.50567	5.67915	0.00234134	0.0188872
FBtr0079383	nrv2	nervana 2 [Source:FlyBase gene name;Acc:FBgn15777]	55.6634	12.5013	-2.15465	4.4526	0.00234179	0.0188872
FBtr0082981	CG8066		85.9385	26.162	-1.71583	3.28487	0.00234485	0.0188947
FBtr0342879	#N/A	#N/A	416.843	161.94	-1.36404	2.57406	0.00236802	0.0190525
FBtr0305697	Gug	Grunge [Source:FlyBase gene name;Acc:FBgn1825]	660.686	313.128	-1.07721	2.10996	0.00237887	0.0191165
FBtr0332179	CdGAPr	CdGAPr [Source:FlyBase gene name;Acc:FBgn32821]	118.325	26.1912	-2.17561	4.51776	0.00238476	0.0191524
FBtr0332558	ab	abrupt [Source:FlyBase gene name;Acc:FBgn264442]	197.441	24.4674	-3.01249	8.06955	0.00242179	0.0194087
FBtr0303874	CG15828		207.12	24.7292	-3.06617	8.37549	0.00242519	0.0194301
FBtr0300474	5-HT2	Serotonin receptor 2 [Source:FlyBase gene name;Acc:FBgn8712]	36.918	1.78196	-4.37279	20.7177	0.00242614	0.0194318
FBtr0112624	CG34383		41.9216	5.40051	-2.95653	7.76253	0.00242738	0.0194358
FBtr0088146	sprt	sprite [Source:FlyBase gene name;Acc:FBgn82585]	164.432	35.8087	-2.19911	4.59196	0.00244651	0.0195832
FBtr0331282	wek	weckle [Source:FlyBase gene name;Acc:FBgn199]	200.653	86.7684	-1.20946	2.31251	0.00245679	0.0196358
FBtr0074884	kto	kohtalo [Source:FlyBase gene name;Acc:FBgn1324]	321.793	139.208	-1.20889	2.3116	0.00246339	0.0196768
FBtr0305699	Gug	Grunge [Source:FlyBase gene name;Acc:FBgn1825]	476.426	221.437	-1.10536	2.15152	0.00249044	0.0198809
FBtr0085128	Ser	Serrate [Source:FlyBase gene name;Acc:FBgn4197]	36.9151	1.46328	-4.65693	25.2276	0.00249509	0.019912
FBtr0073608	Hsc70-3	Heat shock protein cognate 3 [Source:FlyBase gene name;Acc:FBgn1218]	719.637	172.529	-2.06043	4.17111	0.00250594	0.0199925
FBtr0344407	#N/A	#N/A	62.7956	11.9162	-2.39774	5.26977	0.00251415	0.020052
FBtr0300779	CG1399		83.9419	25.4371	-1.72246	3.29999	0.00253258	0.0201687
FBtr0113137	VhaM9.7-a	Vacuolar H[+] ATPase subunit M9.7-a [Source:FlyBase gene name;Acc:FBgn35521]	40.0864	6.92099	-2.53406	5.792	0.00253635	0.0201806
FBtr0074096	Rhp	Rhophilin [Source:FlyBase gene name;Acc:FBgn26374]	44.7842	8.76229	-2.35361	5.11101	0.00254402	0.0202295
FBtr0072142	G-salpha60A	G protein salpha 6A [Source:FlyBase gene name;Acc:FBgn1123]	176.405	40.8401	-2.11084	4.31941	0.00257572	0.020451
FBtr0091487	PNUTS	PNUTS [Source:FlyBase gene name;Acc:FBgn53526]	88.256	20.5787	-2.10054	4.28871	0.00257788	0.020462
FBtr0306244	srp	serpent [Source:FlyBase gene name;Acc:FBgn357]	21.3593	1.1631	-4.19882	18.3641	0.00260036	0.020622
FBtr0309252	CG7971		101.407	30.3422	-1.74076	3.3421	0.00261453	0.0207281
FBtr0305180	tyf	twenty-four [Source:FlyBase gene name;Acc:FBgn2683]	432.904	83.857	-2.36804	5.16241	0.00261763	0.0207403
FBtr0305986	Trp1	Translocation protein 1 [Source:FlyBase gene name;Acc:FBgn11584]	48.4483	10.2146	-2.24581	4.74305	0.00262077	0.020759
FBtr0081015	CadN	Cadherin-N [Source:FlyBase gene name;Acc:FBgn1569]	73.2746	9.44124	-2.95626	7.76111	0.0026347	0.0208445
FBtr0071556	hbn	homeobrain [Source:FlyBase gene name;Acc:FBgn8636]	59.1367	14.9084	-1.98793	3.96667	0.00265206	0.0209694
FBtr0273448	CG16815		178.75	75.705	-1.23948	2.36114	0.00267929	0.0211406
FBtr0075862	sens	senseless [Source:FlyBase gene name;Acc:FBgn2573]	26.0174	3.25989	-2.99659	7.98109	0.00269441	0.0212409
FBtr0333523	Nrg	Neuroglian [Source:FlyBase gene name;Acc:FBgn2968]	25.3357	0.144356	-7.4554	175.509	0.00270071	0.0212823
FBtr0088776	lig	lingerer [Source:FlyBase gene name;Acc:FBgn2279]	106.877	34.7337	-1.62154	3.07704	0.00270125	0.0212823
FBtr0300341	kon	kon-tiki [Source:FlyBase gene name;Acc:FBgn32683]	62.3722	3.51203	-4.15053	17.7596	0.00271507	0.0213785
FBtr0332858	mGluRA	metabotropic glutamate receptor [Source:FlyBase gene name;Acc:FBgn19985]	45.4473	8.58284	-2.40467	5.29514	0.00272004	0.0214034
FBtr0080429	Vha68-1	Vacuolar H[+] ATPase subunit 68-1 [Source:FlyBase gene name;Acc:FBgn2368]	92.189	22.8438	-2.01279	4.03562	0.00274126	0.0215527
FBtr0074416	CG13000		337.747	167.844	-1.00882	2.01227	0.00276063	0.0216922
FBtr0081318	CdGAPr	CdGAPr [Source:FlyBase gene name;Acc:FBgn32821]	118.796	35.7903	-1.73084	3.31921	0.00277978	0.0218168
FBtr0306928	CG43332		100.212	10.462	-3.25983	9.57868	0.00278174	0.0218257
FBtr0302562	CG11498		17.0804	0.83024	-4.36267	20.5729	0.00278545	0.0218419
FBtr0331926	Alk	Alk [Source:FlyBase gene name;Acc:FBgn455]	40.1657	4.61476	-3.12164	8.70374	0.00279335	0.021891
FBtr0088910	Vps13	Vacuolar protein sorting 13 [Source:FlyBase gene name;Acc:FBgn33194]	262.765	118.576	-1.14796	2.216	0.00279527	0.0218996
FBtr0114627	Ehbp1	Eps15 homology domain containing protein-binding protein 1 [Source:FlyBase gene name;Acc:FBgn3418]	38.9467	8.21582	-2.24502	4.74045	0.00279808	0.0219151
FBtr0084689	tok	tolkin [Source:FlyBase gene name;Acc:FBgn4885]	49.299	11.7473	-2.06923	4.19663	0.0028091	0.021982
FBtr0332604	CG43867		306.231	146.552	-1.06321	2.08958	0.0028194	0.0220561
FBtr0331166	Cht3	Chitinase 3 [Source:FlyBase gene name;Acc:FBgn2597]	61.6541	12.8861	-2.25838	4.78454	0.00283444	0.0221541
FBtr0077174	shep	alan shepard [Source:FlyBase gene name;Acc:FBgn52423]	59.2139	8.63575	-2.77754	6.85683	0.00284841	0.0222503
FBtr0072563	CG17181		45.3086	4.98115	-3.18523	9.09601	0.00285776	0.0223037
FBtr0300416	pUf68	poly U binding factor 68kD [Source:FlyBase gene name;Acc:FBgn28577]	100.668	18.4256	-2.44983	5.4635	0.00286419	0.0223473
FBtr0070290	sta	stubarista [Source:FlyBase gene name;Acc:FBgn3517]	718.039	355.447	-1.01443	2.0201	0.00289505	0.0225615
FBtr0075851	CG10732		328.816	154.212	-1.09237	2.13224	0.00289777	0.0225694
FBtr0300575	Asph	Aspartyl beta-hydroxylase [Source:FlyBase gene name;Acc:FBgn3475]	12.649	0.158888	-6.31487	79.6096	0.00290226	0.0225978
FBtr0309119	CG43444		44.017	1.99942	-4.46041	22.0149	0.00291195	0.0226533
FBtr0073413	Imp	IGF-II mRNA-binding protein [Source:FlyBase gene name;Acc:FBgn262735]	86.2846	6.47893	-3.73528	13.3177	0.00291661	0.0226829
FBtr0073078	YT521-B	YT521-B [Source:FlyBase gene name;Acc:FBgn27616]	361.52	176.273	-1.03626	2.05091	0.00297124	0.0230605
FBtr0331612	CG10803		110.009	14.8507	-2.88902	7.40766	0.0029904	0.0231859
FBtr0076945	Prat2	Phosphoribosylamidotransferase 2 [Source:FlyBase gene name;Acc:FBgn41194]	30.6068	4.06738	-2.91168	7.52494	0.00301098	0.0233145
FBtr0087384	SRPK	SRPK [Source:FlyBase gene name;Acc:FBgn2637]	299.305	126.008	-1.2481	2.37528	0.00303656	0.0234852
FBtr0307181	CG32815		32.0411	4.49162	-2.83461	7.13352	0.00305199	0.0235977
FBtr0333661	RhoGAPp190	RhoGAPp19 [Source:FlyBase gene name;Acc:FBgn26375]	74.3377	22.3112	-1.73632	3.33185	0.00307356	0.0237368
FBtr0074659	bnb	bangles and beads [Source:FlyBase gene name;Acc:FBgn19]	676.601	90.8181	-2.89725	7.45007	0.00308196	0.023774
FBtr0333291	Taf4	TBP-associated factor 4 [Source:FlyBase gene name;Acc:FBgn128]	180.789	46.2489	-1.96682	3.90905	0.0030861	0.0237921
FBtr0308089	dlg1	discs large 1 [Source:FlyBase gene name;Acc:FBgn1624]	369.369	108.871	-1.76244	3.39272	0.00309602	0.0238616
FBtr0308091	Sam-S	S-adenosylmethionine Synthetase [Source:FlyBase gene name;Acc:FBgn5278]	33.734	4.94699	-2.76958	6.81909	0.00310892	0.0239471
FBtr0071207	Nrg	Neuroglian [Source:FlyBase gene name;Acc:FBgn2968]	86.7224	20.1468	-2.10586	4.30454	0.0031137	0.023977
FBtr0073062	dro5	drosomycin-5 [Source:FlyBase gene name;Acc:FBgn35434]	127.304	10.7294	-3.56864	11.865	0.00314813	0.0242351
FBtr0085450	Obp99a	Odorant-binding protein 99a [Source:FlyBase gene name;Acc:FBgn39678]	44.5698	10.5332	-2.08113	4.23138	0.00316077	0.0243113
FBtr0072994	CG11486		330.728	113.309	-1.54538	2.9188	0.00317558	0.0243899
FBtr0331199	CG42238		61.8871	16.2694	-1.92748	3.80389	0.00323066	0.02477
FBtr0078685	CG31550		37.0833	7.56701	-2.29297	4.90065	0.00324918	0.0248766
FBtr0084804	CG13653		44.5319	11.5572	-1.94605	3.85318	0.00326241	0.0249486
FBtr0074357	if	inflated [Source:FlyBase gene name;Acc:FBgn125]	38.0042	7.30876	-2.37846	5.19982	0.0032777	0.0250582
FBtr0071010	CG14427		357.056	151.822	-1.23377	2.35181	0.00328652	0.0251098
FBtr0308785	sm	smooth [Source:FlyBase gene name;Acc:FBgn3435]	116.913	9.64925	-3.59887	12.1162	0.00328822	0.0251098
FBtr0081647	Antp	Antennapedia [Source:FlyBase gene name;Acc:FBgn26642]	19.489	1.07024	-4.18666	18.21	0.00328919	0.02511
FBtr0333304	fend	forked end [Source:FlyBase gene name;Acc:FBgn39]	41.3111	6.62785	-2.63992	6.23296	0.0033095	0.025236
FBtr0111127	Cht3	Chitinase 3 [Source:FlyBase gene name;Acc:FBgn2597]	78.1811	16.5928	-2.23626	4.71173	0.00331829	0.0252958
FBtr0089582	osa	osa [Source:FlyBase gene name;Acc:FBgn261885]	573.571	204.298	-1.4893	2.80752	0.00333251	0.0253823
FBtr0085561	CG7946		85.8026	27.0792	-1.66384	3.16858	0.00334485	0.025469
FBtr0306776	Dscam	Down syndrome cell adhesion molecule [Source:FlyBase gene name;Acc:FBgn33159]	15.844	0.753519	-4.39414	21.0266	0.00336024	0.0255715
FBtr0110799	CG13784		300.983	88.7322	-1.76215	3.39204	0.00336277	0.0255834
FBtr0308076	CG2698		48.2831	12.6134	-1.93656	3.82791	0.00336556	0.02559
FBtr0330229	dnr1	defense repressor 1 [Source:FlyBase gene name;Acc:FBgn26866]	189.157	93.0255	-1.02389	2.03339	0.00337687	0.0256643
FBtr0114570	metro	menage a trois [Source:FlyBase gene name;Acc:FBgn521]	20.1295	1.20971	-4.05657	16.6398	0.00337726	0.0256643
FBtr0074064	CG9220		28.6186	3.14158	-3.18739	9.10962	0.00338272	0.0256984
FBtr0083422	Keap1	Keap1 [Source:FlyBase gene name;Acc:FBgn38475]	143.975	24.5798	-2.55027	5.85743	0.00339936	0.0258027
FBtr0339277	#N/A	#N/A	55.6826	4.10837	-3.76059	13.5534	0.00342796	0.0259752
FBtr0332632	CG17493		42.5235	8.82439	-2.26869	4.81885	0.00343278	0.0260043
FBtr0305321	cdi	center divider [Source:FlyBase gene name;Acc:FBgn4876]	134.99	50.3476	-1.42285	2.68115	0.00344334	0.0260546
FBtr0310018	haf	hattifattener [Source:FlyBase gene name;Acc:FBgn26159]	38.8647	2.90378	-3.74246	13.3842	0.00344823	0.0260831
FBtr0331263	Sxl	Sex lethal [Source:FlyBase gene name;Acc:FBgn26427]	73.6762	2.8187	-4.70809	26.1383	0.00345104	0.0260831
FBtr0087619	shot	short stop [Source:FlyBase gene name;Acc:FBgn13733]	33.9976	4.86317	-2.80546	6.99083	0.00345575	0.0261044
FBtr0344406	#N/A	#N/A	71.9171	19.9691	-1.84856	3.60141	0.00345582	0.0261044
FBtr0084599	Orct	Organic cation transporter [Source:FlyBase gene name;Acc:FBgn19952]	19.4638	1.47339	-3.72358	13.2102	0.00346027	0.0261173
FBtr0304951	CG16833		16.8792	0.501604	-5.07255	33.6504	0.00346048	0.0261173
FBtr0301586	SNF4Agamma	SNF4/AMP-activated protein kinase gamma subunit [Source:FlyBase gene name;Acc:FBgn264357]	230.144	90.2032	-1.35129	2.5514	0.00350799	0.0264108
FBtr0082494	mfas	midline fasciclin [Source:FlyBase gene name;Acc:FBgn26745]	57.9454	3.24187	-4.1598	17.8741	0.00351524	0.026448
FBtr0333066	luna	luna [Source:FlyBase gene name;Acc:FBgn4765]	46.8168	3.46156	-3.75753	13.5248	0.00351818	0.0264626
FBtr0077492	bowl	brother of odd with entrails limited [Source:FlyBase gene name;Acc:FBgn4893]	105.972	3.48907	-4.9247	30.3725	0.00355278	0.0266926
FBtr0344029	#N/A	#N/A	322.115	108.235	-1.57341	2.97607	0.00356156	0.0267434
FBtr0334072	CG13921		53.7962	10.0605	-2.4188	5.34727	0.00356787	0.0267832
FBtr0072957	msn	misshapen [Source:FlyBase gene name;Acc:FBgn199]	656.821	277.543	-1.24279	2.36655	0.00358374	0.0268948
FBtr0076751	exex	extra-extra [Source:FlyBase gene name;Acc:FBgn41156]	23.1736	2.66293	-3.12139	8.70226	0.00359223	0.0269432
FBtr0088272	G-oalpha47A	G protein oalpha 47A [Source:FlyBase gene name;Acc:FBgn1122]	249.707	101.354	-1.30084	2.46372	0.003612	0.0270693
FBtr0085300	Hrb98DE	Heterogeneous nuclear ribonucleoprotein at 98DE [Source:FlyBase gene name;Acc:FBgn1215]	30.4339	3.59131	-3.0831	8.47431	0.00361209	0.0270693
FBtr0332812	Nopp140	Nopp14 [Source:FlyBase gene name;Acc:FBgn37137]	225.304	75.8004	-1.57159	2.97233	0.00361859	0.0271051
FBtr0077431	Tps1	Trehalose-6-phosphate synthase 1 [Source:FlyBase gene name;Acc:FBgn2756]	65.1198	13.343	-2.28701	4.88044	0.00361891	0.0271051
FBtr0333862	serp	serpentine [Source:FlyBase gene name;Acc:FBgn26653]	124.627	9.85037	-3.66129	12.652	0.0036335	0.027199
FBtr0079358	sip2	septin interacting protein 2 [Source:FlyBase gene name;Acc:FBgn31878]	252.396	115.485	-1.12798	2.18553	0.00364916	0.0273008
FBtr0086529	CalpA	Calpain-A [Source:FlyBase gene name;Acc:FBgn1251]	196.268	92.8988	-1.0791	2.11271	0.00372502	0.0278061
FBtr0302926	Oaz	O/E-associated zinc finger protein [Source:FlyBase gene name;Acc:FBgn261613]	19.7622	1.85225	-3.4154	10.6693	0.00372506	0.0278061
FBtr0086476	Obp56a	Odorant-binding protein 56a [Source:FlyBase gene name;Acc:FBgn34468]	65.2154	10.6467	-2.6148	6.12538	0.00373176	0.0278404
FBtr0112800	Lar	Leukocyte-antigen-related-like [Source:FlyBase gene name;Acc:FBgn464]	62.7835	21.9336	-1.51724	2.86244	0.00375463	0.0279724
FBtr0111066	Dscam	Down syndrome cell adhesion molecule [Source:FlyBase gene name;Acc:FBgn33159]	12.7188	0.350107	-5.18303	36.3285	0.00375472	0.0279724
FBtr0337080	#N/A	#N/A	149.826	45.9702	-1.70452	3.2592	0.00377271	0.0280985
FBtr0070707	ctp	cut up [Source:FlyBase gene name;Acc:FBgn1176]	188.2	73.4987	-1.35647	2.56059	0.00377944	0.0281223
FBtr0113033	CG5375		55.8716	14.3214	-1.96395	3.90128	0.00378818	0.0281585
FBtr0305702	CG43164		113.63	12.3531	-3.20141	9.19855	0.00379142	0.0281747
FBtr0308914	bi	bifid [Source:FlyBase gene name;Acc:FBgn179]	15.2426	0.638819	-4.57656	23.8606	0.00380341	0.028248
FBtr0070959	CG14441		214.054	90.8615	-1.23623	2.35583	0.00381107	0.0282925
FBtr0087534	CG8468		70.5205	8.7284	-3.01425	8.07943	0.00381154	0.0282925
FBtr0339538	#N/A	#N/A	673.144	272.736	-1.30341	2.46812	0.00382071	0.0283448
FBtr0303107	CG7971		70.6541	11.0984	-2.67042	6.36613	0.00383806	0.0284454
FBtr0310424	cindr	CIN85 and CD2AP orthologue [Source:FlyBase gene name;Acc:FBgn27598]	68.2103	19.9845	-1.77111	3.41316	0.00384642	0.0284957
FBtr0302166	CG3409		244.113	115.847	-1.07532	2.1072	0.00384852	0.0285033
FBtr0089125	Hcf	Host cell factor [Source:FlyBase gene name;Acc:FBgn3994]	96.8023	15.2732	-2.66404	6.33806	0.00388418	0.0287434
FBtr0111075	Dscam	Down syndrome cell adhesion molecule [Source:FlyBase gene name;Acc:FBgn33159]	23.1575	1.32139	-4.13136	17.5252	0.00389004	0.0287787
FBtr0299997	tal-1A		50.9022	6.55974	-2.95602	7.75979	0.00390622	0.0288663
FBtr0072964	CG16758		64.0039	9.77813	-2.71053	6.54562	0.0039082	0.0288729
FBtr0290340	MEP-1		142.739	63.7911	-1.16195	2.2376	0.00391638	0.0289252
FBtr0086555	CG9416		73.7734	7.50752	-3.29669	9.8266	0.0039303	0.0290038
FBtr0337055	#N/A	#N/A	62.2627	7.38182	-3.07632	8.4346	0.00397219	0.0292642
FBtr0073414	Imp	IGF-II mRNA-binding protein [Source:FlyBase gene name;Acc:FBgn262735]	11.0502	0.144356	-6.2583	76.5482	0.00397344	0.0292653
FBtr0329832	ex	expanded [Source:FlyBase gene name;Acc:FBgn4583]	81.4911	25.374	-1.68329	3.21159	0.00399187	0.0293685
FBtr0110929	vnd	ventral nervous system defective [Source:FlyBase gene name;Acc:FBgn26193]	51.3124	10.1389	-2.33941	5.06095	0.00401528	0.029521
FBtr0300485	abd-A	abdominal A [Source:FlyBase gene name;Acc:FBgn14]	83.227	7.13757	-3.54355	11.6604	0.00402538	0.0295658
FBtr0309972	Con	Connectin [Source:FlyBase gene name;Acc:FBgn5775]	63.9191	8.09119	-2.98182	7.89984	0.004027	0.0295696
FBtr0336842	#N/A	#N/A	423.339	202.369	-1.06482	2.09191	0.00402896	0.0295749
FBtr0075130	grim	grim [Source:FlyBase gene name;Acc:FBgn15946]	28.7901	3.60933	-2.99577	7.97656	0.00402995	0.0295749
FBtr0071493	X11Lbeta	X11Lbeta [Source:FlyBase gene name;Acc:FBgn52677]	26.165	3.00173	-3.12377	8.71663	0.00405824	0.0297468
FBtr0070890	mab-21	mab-21 [Source:FlyBase gene name;Acc:FBgn293]	75.8858	10.4576	-2.85928	7.25652	0.00405898	0.0297468
FBtr0330332	PR2	Fak-like tyrosine kinase [Source:FlyBase gene name;Acc:FBgn263998]	71.5517	20.7491	-1.78594	3.44843	0.00406363	0.0297727
FBtr0089188	Rfabg	Retinoid- and fatty acid-binding glycoprotein [Source:FlyBase gene name;Acc:FBgn872]	3172.2	406.813	-2.96305	7.7977	0.00407679	0.029848
FBtr0332334	CG13284		11.0811	0.148783	-6.21874	74.4781	0.00407728	0.029848
FBtr0076661	Unr	Upstream of N-ras [Source:FlyBase gene name;Acc:FBgn263352]	514.965	164.789	-1.64385	3.12499	0.00409196	0.0299142
FBtr0072461	gsb-n	gooseberry-neuro [Source:FlyBase gene name;Acc:FBgn1147]	20.7549	1.87584	-3.46784	11.0643	0.00413096	0.0301413
FBtr0089043	pk	prickle [Source:FlyBase gene name;Acc:FBgn39]	19.9981	1.36569	-3.87216	14.6433	0.00413458	0.0301594
FBtr0332147	Papss	PAPS synthetase [Source:FlyBase gene name;Acc:FBgn2389]	14.1642	0.65642	-4.43148	21.5779	0.00413789	0.0301752
FBtr0321320	Atg18	Autophagy-specific gene 18 [Source:FlyBase gene name;Acc:FBgn3585]	125.944	47.0788	-1.41963	2.67518	0.00416151	0.0303391
FBtr0301838	Ppn	Papilin [Source:FlyBase gene name;Acc:FBgn3137]	427.174	50.3693	-3.08421	8.48085	0.00417378	0.0304203
FBtr0081190	CG10623		30.2936	4.53828	-2.73879	6.67512	0.00420153	0.0305889
FBtr0089547	HLH54F	HLH54F [Source:FlyBase gene name;Acc:FBgn2274]	27.0496	3.23767	-3.06258	8.35467	0.00420848	0.0306311
FBtr0300579	srw	shrew [Source:FlyBase gene name;Acc:FBgn261952]	180.292	78.7767	-1.1945	2.28865	0.00422138	0.0307164
FBtr0343753	#N/A	#N/A	63.1099	16.9674	-1.8951	3.71948	0.0042225	0.0307164
FBtr0305084	Dab	Disabled [Source:FlyBase gene name;Acc:FBgn414]	80.2411	25.0486	-1.67961	3.20342	0.00425043	0.0309026
FBtr0112815	na	narrow abdomen [Source:FlyBase gene name;Acc:FBgn2917]	30.7635	3.86958	-2.99097	7.95009	0.00425584	0.0309165
FBtr0304120	trh	trachealess [Source:FlyBase gene name;Acc:FBgn262139]	24.9445	2.7706	-3.17045	9.00328	0.00427724	0.0310465
FBtr0330146	trh	trachealess [Source:FlyBase gene name;Acc:FBgn262139]	24.9445	2.7706	-3.17045	9.00328	0.00427724	0.0310465
FBtr0303788	gpp	grappa [Source:FlyBase gene name;Acc:FBgn264495]	80.5593	23.6452	-1.7685	3.40701	0.00431002	0.0312589
FBtr0342978	#N/A	#N/A	14.1826	0.577424	-4.61835	24.5618	0.00431143	0.0312605
FBtr0310024	Vps13	Vacuolar protein sorting 13 [Source:FlyBase gene name;Acc:FBgn33194]	190.099	85.0119	-1.16101	2.23614	0.00432003	0.0313058
FBtr0074678	vav	vav [Source:FlyBase gene name;Acc:FBgn468]	201.832	98.8611	-1.02968	2.04158	0.00435076	0.0314856
FBtr0337039	#N/A	#N/A	63.6383	7.90007	-3.00996	8.05541	0.00435195	0.0314856
FBtr0303872	tai	taiman [Source:FlyBase gene name;Acc:FBgn4192]	55.6703	12.5378	-2.15062	4.44018	0.00435907	0.0315199
FBtr0332124	Slc45-1	Slc45 ortholog 1 [Source:FlyBase gene name;Acc:FBgn35968]	37.8298	4.93282	-2.93904	7.669	0.00437282	0.0316021
FBtr0078031	aru	arouser [Source:FlyBase gene name;Acc:FBgn2995]	146.271	39.2497	-1.89789	3.72668	0.00438121	0.0316541
FBtr0080847	cact	cactus [Source:FlyBase gene name;Acc:FBgn25]	225.857	109.032	-1.05066	2.07148	0.0043831	0.0316591
FBtr0084699	Saf-B	Scaffold attachment factor B [Source:FlyBase gene name;Acc:FBgn39229]	51.3792	6.96321	-2.88336	7.37866	0.0044396	0.031963
FBtr0074336	CG4829		20.9054	2.04252	-3.35545	10.2351	0.00448194	0.0322265
FBtr0332088	Gap69C	GTPase-activating protein 69C [Source:FlyBase gene name;Acc:FBgn2655]	206.021	99.708	-1.04701	2.06624	0.00448707	0.0322435
FBtr0307337	CG43370		23.9951	2.67375	-3.1658	8.97432	0.0044884	0.0322444
FBtr0333973	CG43980		66.8626	4.19917	-3.99302	15.9228	0.00457228	0.0327407
FBtr0089512	Atpalpha	Na pump alpha subunit [Source:FlyBase gene name;Acc:FBgn2921]	33.3064	4.59292	-2.85831	7.25167	0.00461082	0.0329811
FBtr0289978	CG15618		55.1392	13.9358	-1.98428	3.95666	0.00463754	0.0331187
FBtr0333860	fry	furry [Source:FlyBase gene name;Acc:FBgn1681]	148.403	58.8322	-1.33484	2.52248	0.00464708	0.0331779
FBtr0089338	Rel	Relish [Source:FlyBase gene name;Acc:FBgn1418]	35.7767	6.86569	-2.38154	5.21094	0.00467726	0.0333648
FBtr0086492	sm	smooth [Source:FlyBase gene name;Acc:FBgn3435]	21.9872	1.3466	-4.02926	16.3279	0.00467829	0.0333648
FBtr0333308	fs(1)h	female sterile (1) homeotic [Source:FlyBase gene name;Acc:FBgn4656]	49.0543	10.9462	-2.16395	4.48142	0.00468412	0.0333795
FBtr0076085	CG5964		15.2446	0.78549	-4.27857	19.4078	0.0047091	0.0335022
FBtr0308298	CG43394		231.277	42.2543	-2.45245	5.47345	0.00472049	0.0335577
FBtr0300105	SteXh:CG42398	SteXh:CG42398 [Source:FlyBase gene name;Acc:FBgn259817]	25.9619	3.96815	-2.70986	6.54257	0.00473706	0.0336485
FBtr0080336	CG17211		35.9662	3.13094	-3.52197	11.4873	0.00474631	0.0336782
FBtr0088406	egr	eiger [Source:FlyBase gene name;Acc:FBgn33483]	140.283	56.3047	-1.31701	2.49149	0.00475859	0.0337563
FBtr0302570	RpL37A	Ribosomal protein L37A [Source:FlyBase gene name;Acc:FBgn26168]	116.221	43.9911	-1.40159	2.64193	0.00476734	0.0338093
FBtr0082499	mfas	midline fasciclin [Source:FlyBase gene name;Acc:FBgn26745]	34.8982	2.65982	-3.71375	13.1205	0.00479326	0.0339818
FBtr0078941	CG31522		50.6403	11.6028	-2.12581	4.36449	0.00486021	0.0344311
FBtr0332992	G9a	G9a [Source:FlyBase gene name;Acc:FBgn4372]	219.073	100.688	-1.12152	2.17575	0.00487503	0.0345177
FBtr0335013	#N/A	#N/A	200.684	99.6908	-1.00939	2.01306	0.00488148	0.0345449
FBtr0344082	#N/A	#N/A	30.0137	4.31753	-2.79734	6.95158	0.00489804	0.0346437
FBtr0333115	hfw	halfway [Source:FlyBase gene name;Acc:FBgn1189]	61.8515	19.8214	-1.64175	3.12045	0.00490371	0.0346604
FBtr0074026	CG9095		56.4033	6.06978	-3.21606	9.29248	0.00490432	0.0346604
FBtr0330402	CG9095		56.4033	6.06978	-3.21606	9.29248	0.00490432	0.0346604
FBtr0071562	insc	inscuteable [Source:FlyBase gene name;Acc:FBgn11674]	77.325	25.5447	-1.59791	3.02704	0.004939	0.0348613
FBtr0300641	CG42507		179.802	75.3423	-1.25488	2.38647	0.00494599	0.0348899
FBtr0084813	Nup358	Nucleoporin 358 [Source:FlyBase gene name;Acc:FBgn3932]	2278.86	1084.14	-1.07176	2.10199	0.00495264	0.0349275
FBtr0085715	CG15547		26.5874	4.19168	-2.66514	6.3429	0.00501524	0.035266
FBtr0083908	CG5191		80.0087	25.1427	-1.67002	3.18218	0.00501889	0.035273
FBtr0071821	wrapper	wrapper [Source:FlyBase gene name;Acc:FBgn25878]	28.7904	3.6943	-2.96222	7.7932	0.00506864	0.0355756
FBtr0303404	pre-mod(mdg4)-X		47.3489	10.4319	-2.18234	4.53888	0.00508879	0.0356981
FBtr0305648	CG7394		57.6592	16.7793	-1.78087	3.43634	0.0050932	0.0357196
FBtr0343758	#N/A	#N/A	20.9061	1.87061	-3.48235	11.1761	0.00509493	0.0357223
FBtr0290025	CG7546		79.8881	23.9116	-1.74027	3.34098	0.00513865	0.0359909
FBtr0330634	CG9003		50.7138	11.7211	-2.11327	4.3267	0.00517727	0.0362041
FBtr0089259	Dsp1	Dorsal switch protein 1 [Source:FlyBase gene name;Acc:FBgn11764]	61.9509	6.8563	-3.17562	9.03562	0.00521231	0.036402
FBtr0300875	nyo	nyobe [Source:FlyBase gene name;Acc:FBgn39852]	38.4224	6.20197	-2.63115	6.19519	0.00521242	0.036402
FBtr0333095	baf	barrier to autointegration factor [Source:FlyBase gene name;Acc:FBgn31977]	176.365	78.8473	-1.16143	2.23679	0.00522344	0.0364502
FBtr0071068	ct	cut [Source:FlyBase gene name;Acc:FBgn4198]	69.5075	4.54626	-3.93442	15.289	0.00524226	0.0365623
FBtr0332463	sha	shavenoid [Source:FlyBase gene name;Acc:FBgn3382]	41.8381	1.98544	-4.39728	21.0724	0.00528224	0.0368218
FBtr0333507	Glut1	Glucose transporter 1 [Source:FlyBase gene name;Acc:FBgn264574]	21.1137	2.12965	-3.3095	9.91419	0.00529096	0.0368563
FBtr0309112	hts	hu li tai shao [Source:FlyBase gene name;Acc:FBgn263391]	232.773	57.7652	-2.01065	4.02964	0.00531225	0.0369727
FBtr0079618	Btk29A	Btk family kinase at 29A [Source:FlyBase gene name;Acc:FBgn352]	103.892	19.6092	-2.40548	5.29811	0.00537063	0.03734
FBtr0082757	yellow-e	yellow-e [Source:FlyBase gene name;Acc:FBgn41711]	26.6371	3.28337	-3.02019	8.11272	0.00537238	0.0373423
FBtr0332650	nkd	naked cuticle [Source:FlyBase gene name;Acc:FBgn2945]	93.0382	13.059	-2.83278	7.12443	0.00537881	0.0373772
FBtr0343871	#N/A	#N/A	297.625	139.4	-1.09427	2.13505	0.00545547	0.0378308
FBtr0310553	TMS1	TMS1 [Source:FlyBase gene name;Acc:FBgn28399]	102.495	30.3463	-1.75596	3.37751	0.00547382	0.0379481
FBtr0088501	Mmp2	Matrix metalloproteinase 2 [Source:FlyBase gene name;Acc:FBgn33438]	33.774	5.54594	-2.60641	6.08986	0.0055313	0.0382866
FBtr0331758	CG32767		211.316	41.0957	-2.36234	5.14205	0.00556328	0.0384479
FBtr0300187	itp	ion transport peptide [Source:FlyBase gene name;Acc:FBgn3523]	16.7439	1.14953	-3.86452	14.5659	0.00557259	0.0384922
FBtr0082492	mfas	midline fasciclin [Source:FlyBase gene name;Acc:FBgn26745]	51.2793	6.4861	-2.98295	7.90602	0.0055795	0.0385126
FBtr0088774	lig	lingerer [Source:FlyBase gene name;Acc:FBgn2279]	719.35	193.149	-1.89698	3.72433	0.0055799	0.0385126
FBtr0303016	CG42724		101.93	42.9662	-1.24631	2.37234	0.00560016	0.0386424
FBtr0333662	RhoGAPp190	RhoGAPp19 [Source:FlyBase gene name;Acc:FBgn26375]	75.1964	16.9573	-2.14876	4.43447	0.00560468	0.0386636
FBtr0306772	Dscam	Down syndrome cell adhesion molecule [Source:FlyBase gene name;Acc:FBgn33159]	11.1058	0.2325	-5.57795	47.7671	0.00560983	0.0386891
FBtr0073615	Amun	Amun [Source:FlyBase gene name;Acc:FBgn3328]	648.419	245.239	-1.40274	2.64403	0.00562833	0.0387616
FBtr0333751	tlk	Tousled-like kinase [Source:FlyBase gene name;Acc:FBgn86899]	37.4269	7.70987	-2.2793	4.85441	0.00562946	0.0387616
FBtr0339664	#N/A	#N/A	239.754	20.5803	-3.54222	11.6497	0.00564312	0.0388279
FBtr0079147	Gpdh	Glycerol 3 phosphate dehydrogenase [Source:FlyBase gene name;Acc:FBgn1128]	15.6672	0.804703	-4.28314	19.4695	0.00565064	0.0388696
FBtr0076693	Atg18	Autophagy-specific gene 18 [Source:FlyBase gene name;Acc:FBgn3585]	115.503	16.1123	-2.84169	7.1686	0.00566236	0.03893
FBtr0072334	Cpr60D	Cuticular protein 6D [Source:FlyBase gene name;Acc:FBgn5163]	43.6615	10.1055	-2.11122	4.32058	0.0056838	0.0390572
FBtr0300020	vri	vrille [Source:FlyBase gene name;Acc:FBgn1676]	31.5612	2.02231	-3.96408	15.6065	0.00568776	0.0390743
FBtr0344380	#N/A	#N/A	239.702	57.7593	-2.05312	4.15002	0.00569135	0.0390888
FBtr0344262	#N/A	#N/A	181.18	83.5609	-1.11652	2.16824	0.00571057	0.0392006
FBtr0344197	#N/A	#N/A	154.915	72.0323	-1.10476	2.15063	0.0057575	0.0394921
FBtr0075885	RpS4	Ribosomal protein S4 [Source:FlyBase gene name;Acc:FBgn11284]	187.167	91.1661	-1.03776	2.05303	0.0057815	0.0396465
FBtr0299744	Doa	Darkener of apricot [Source:FlyBase gene name;Acc:FBgn25922]	37.853	3.01888	-3.64832	12.5388	0.00578455	0.0396571
FBtr0339993	#N/A	#N/A	52.3859	11.9219	-2.13557	4.3941	0.00579941	0.0396823
FBtr0070609	CG2930		30.2577	5.79238	-2.38508	5.22371	0.00580017	0.0396823
FBtr0306906	Klp54D	Kinesin-like protein at 54D [Source:FlyBase gene name;Acc:FBgn26376]	16.2778	1.10865	-3.87603	14.6826	0.00582147	0.0398075
FBtr0290198	CG13358		19.7446	1.73687	-3.5069	11.3679	0.00584858	0.039962
FBtr0330147	trh	trachealess [Source:FlyBase gene name;Acc:FBgn262139]	24.7471	2.99857	-3.04491	8.25295	0.00590337	0.0402895
FBtr0080193	CG14915		1116.13	502.402	-1.15159	2.22159	0.00596644	0.0406523
FBtr0086058	ap	apterous [Source:FlyBase gene name;Acc:FBgn99]	35.3319	6.84988	-2.36682	5.15803	0.0059923	0.0408181
FBtr0339300	#N/A	#N/A	223.944	107.942	-1.05288	2.07467	0.00601893	0.0409679
FBtr0302573	zip	zipper [Source:FlyBase gene name;Acc:FBgn5634]	202.49	73.461	-1.4628	2.75643	0.00602475	0.040997
FBtr0333660	RhoGAPp190	RhoGAPp19 [Source:FlyBase gene name;Acc:FBgn26375]	195.259	90.8298	-1.10416	2.14973	0.00604119	0.0410878
FBtr0085790	mey	morpheyus [Source:FlyBase gene name;Acc:FBgn39851]	122.836	15.2001	-3.01458	8.08128	0.00612094	0.0414709
FBtr0085496	CG31038		11.4622	0.265033	-5.43457	43.2484	0.00616521	0.0417177
FBtr0335423	#N/A	#N/A	67.5558	9.74307	-2.79363	6.93373	0.00619397	0.0418589
FBtr0331663	Ndae1	Na[+]-driven anion exchanger 1 [Source:FlyBase gene name;Acc:FBgn259111]	20.1113	1.77628	-3.50108	11.3222	0.0062133	0.0419789
FBtr0072267	nvy	nervy [Source:FlyBase gene name;Acc:FBgn5636]	34.0119	6.87576	-2.30645	4.94664	0.00621979	0.0420014
FBtr0330612	nvy	nervy [Source:FlyBase gene name;Acc:FBgn5636]	34.0119	6.87576	-2.30645	4.94664	0.00621979	0.0420014
FBtr0082124	RhoL	rho-like [Source:FlyBase gene name;Acc:FBgn1438]	41.5938	9.76384	-2.09085	4.25998	0.00626739	0.0422798
FBtr0332265	Patronin	Patronin [Source:FlyBase gene name;Acc:FBgn263197]	178.153	41.5998	-2.09847	4.28255	0.00629458	0.0424417
FBtr0081652	Antp	Antennapedia [Source:FlyBase gene name;Acc:FBgn26642]	77.7274	3.168	-4.61678	24.5351	0.0062969	0.0424465
FBtr0080554	Ance-2	Ance-2 [Source:FlyBase gene name;Acc:FBgn32535]	45.6924	11.5885	-1.97926	3.9429	0.00632919	0.0426318
FBtr0084736	RabX4	RabX4 [Source:FlyBase gene name;Acc:FBgn51118]	72.3193	25.3376	-1.5131	2.85423	0.00647072	0.043398
FBtr0075942	CG10960		43.9782	7.13429	-2.62395	6.16434	0.00648208	0.0434632
FBtr0340468	#N/A	#N/A	76.4318	12.0837	-2.66111	6.32517	0.00649056	0.043509
FBtr0071244	org-1	optomotor-blind-related-gene-1 [Source:FlyBase gene name;Acc:FBgn21767]	23.5666	3.37598	-2.80337	6.98069	0.00649277	0.0435129
FBtr0073778	CG1681		155.716	26.5948	-2.5497	5.85514	0.00653912	0.0438014
FBtr0333767	Smr	Smrter [Source:FlyBase gene name;Acc:FBgn263865]	591.134	273.679	-1.111	2.15995	0.00660664	0.0441645
FBtr0088446	Mef2	Myocyte enhancer factor 2 [Source:FlyBase gene name;Acc:FBgn11656]	40.0962	6.28326	-2.67388	6.38142	0.00660959	0.0441732
FBtr0307062	Oscillin	Oscillin [Source:FlyBase gene name;Acc:FBgn31717]	32.7987	5.80116	-2.49923	5.65382	0.00662819	0.0442641
FBtr0076606	ImpE1	Ecdysone-inducible gene E1 [Source:FlyBase gene name;Acc:FBgn1253]	88.6155	8.42865	-3.39418	10.5136	0.00664353	0.0443331
FBtr0300084	wech	wech [Source:FlyBase gene name;Acc:FBgn259745]	406.59	143.9	-1.49851	2.82551	0.00666999	0.0444985
FBtr0089332	Mob2	Mob2 [Source:FlyBase gene name;Acc:FBgn259481]	35.7139	8.56971	-2.05917	4.16746	0.00668247	0.0445705
FBtr0087413	hbs	hibris [Source:FlyBase gene name;Acc:FBgn2982]	46.1325	3.94224	-3.5487	11.7021	0.00670571	0.0446694
FBtr0076886	RhoGEF4	RhoGEF4 [Source:FlyBase gene name;Acc:FBgn35761]	272.824	113.077	-1.27067	2.41273	0.00670781	0.0446722
FBtr0300182	upd2	unpaired 2 [Source:FlyBase gene name;Acc:FBgn394]	21.9274	2.66335	-3.04142	8.23302	0.00673384	0.0448119
FBtr0336902	#N/A	#N/A	141.054	51.7825	-1.44571	2.72397	0.00675721	0.0449449
FBtr0343141	#N/A	#N/A	261.81	76.5477	-1.77409	3.42022	0.00676556	0.0449891
FBtr0336651	#N/A	#N/A	22.2508	1.87468	-3.56914	11.8691	0.00680164	0.0451838
FBtr0074095	Rhp	Rhophilin [Source:FlyBase gene name;Acc:FBgn26374]	41.5831	10.7549	-1.951	3.86643	0.00681463	0.0452587
FBtr0334627	#N/A	#N/A	190.197	33.1406	-2.52083	5.73911	0.00682016	0.0452728
FBtr0301221	frac	faulty attraction [Source:FlyBase gene name;Acc:FBgn35798]	19.8141	1.42929	-3.79316	13.8629	0.00682259	0.0452777
FBtr0299747	Doa	Darkener of apricot [Source:FlyBase gene name;Acc:FBgn25922]	64.7231	7.73382	-3.06503	8.36883	0.00684717	0.0453841
FBtr0306242	fry	furry [Source:FlyBase gene name;Acc:FBgn1681]	84.2197	27.9729	-1.59013	3.01076	0.00687105	0.0455082
FBtr0308253	kis	kismet [Source:FlyBase gene name;Acc:FBgn8692]	631.324	236.26	-1.41801	2.67216	0.00687275	0.0455082
FBtr0300447	cdc2c	cdc2c [Source:FlyBase gene name;Acc:FBgn417]	167.405	76.966	-1.12105	2.17506	0.00690044	0.0456688
FBtr0070462	CG12496		16.1338	1.15185	-3.80807	14.0069	0.00692844	0.0458255
FBtr0340239	#N/A	#N/A	345.893	79.133	-2.12797	4.37104	0.00693102	0.0458255
FBtr0071590	MFS16	Major Facilitator Superfamily Transporter 16 [Source:FlyBase gene name;Acc:FBgn34611]	132.183	63.4104	-1.05974	2.08456	0.00695535	0.045952
FBtr0085701	zfh1	Zn finger homeodomain 1 [Source:FlyBase gene name;Acc:FBgn466]	173.845	60.4831	-1.5232	2.87428	0.00697573	0.0460638
FBtr0333688	CG18265		81.4253	8.84625	-3.20234	9.2045	0.00698223	0.0460952
FBtr0303375	Cep135		211.21	103.924	-1.02315	2.03235	0.00702797	0.0463511
FBtr0331180	zfh1	Zn finger homeodomain 1 [Source:FlyBase gene name;Acc:FBgn466]	175.159	60.2596	-1.5394	2.90674	0.0070299	0.0463523
FBtr0305027	cic	capicua [Source:FlyBase gene name;Acc:FBgn262582]	45.3279	10.3524	-2.13044	4.3785	0.0070506	0.0464484
FBtr0300287	CG34315		14.132	0.53278	-4.72929	26.5251	0.00705989	0.0464923
FBtr0086010	EcR	Ecdysone receptor [Source:FlyBase gene name;Acc:FBgn546]	280.141	125.603	-1.15728	2.23037	0.00708769	0.0466424
FBtr0083700	Xrp1		28.3034	3.59654	-2.97629	7.86962	0.00709775	0.0466838
FBtr0083387	abd-A	abdominal A [Source:FlyBase gene name;Acc:FBgn14]	50.1707	6.43457	-2.96293	7.79706	0.00714017	0.046895
FBtr0335276	#N/A	#N/A	70.1731	12.784	-2.45658	5.48914	0.00715756	0.0469855
FBtr0302049	CG7433		18.5425	1.60534	-3.52988	11.5505	0.00717457	0.0470841
FBtr0333201	Rox8	Rox8 [Source:FlyBase gene name;Acc:FBgn5649]	300.033	145.766	-1.04147	2.05833	0.00718059	0.047112
FBtr0336903	#N/A	#N/A	41.6946	7.29973	-2.51395	5.71181	0.00720232	0.0472194
FBtr0301477	Mvl	Malvolio [Source:FlyBase gene name;Acc:FBgn11672]	27.3782	4.79875	-2.5123	5.70529	0.00721429	0.047263
FBtr0089473	cher	cheerio [Source:FlyBase gene name;Acc:FBgn14141]	94.613	5.94089	-3.99329	15.9257	0.0072559	0.0474859
FBtr0071775	dve	defective proventriculus [Source:FlyBase gene name;Acc:FBgn237]	42.8016	6.07029	-2.81783	7.05101	0.00725724	0.0474859
FBtr0087625	fas	faint sausage [Source:FlyBase gene name;Acc:FBgn633]	21.0788	2.21533	-3.2502	9.51495	0.00728182	0.0476349
FBtr0070387	Cyp4d2	Cytochrome P45-4d2 [Source:FlyBase gene name;Acc:FBgn11576]	16.2135	1.15953	-3.80558	13.9828	0.00730506	0.0477752
FBtr0085914	CG2225		63.0304	19.6855	-1.67891	3.20187	0.00731626	0.0478367
FBtr0071591	MFS16	Major Facilitator Superfamily Transporter 16 [Source:FlyBase gene name;Acc:FBgn34611]	67.5743	19.222	-1.81371	3.51546	0.00736072	0.04808
FBtr0289998	side	sidestep [Source:FlyBase gene name;Acc:FBgn1661]	18.6357	1.4687	-3.66546	12.6886	0.00736271	0.0480812
FBtr0310632	Rop	Ras opposite [Source:FlyBase gene name;Acc:FBgn4574]	120.357	54.6451	-1.13915	2.20252	0.00737975	0.0481688
FBtr0332040	CG12182		49.4929	11.8084	-2.06741	4.19134	0.00739707	0.0482463
FBtr0083564	repo	reversed polarity [Source:FlyBase gene name;Acc:FBgn1171]	23.9465	2.43949	-3.29516	9.8162	0.00742318	0.0483928
FBtr0305621	ham	hamlet [Source:FlyBase gene name;Acc:FBgn45852]	23.5477	3.32826	-2.82275	7.07507	0.0074269	0.0484052
FBtr0091448	ppk13	pickpocket 13 [Source:FlyBase gene name;Acc:FBgn5358]	12.8729	0.386865	-5.05636	33.2748	0.00743446	0.0484425
FBtr0332476	CG12194		65.3728	20.6478	-1.6627	3.16608	0.00747087	0.0486267
FBtr0084874	Cad96Ca	Cad96Ca [Source:FlyBase gene name;Acc:FBgn228]	49.5134	6.78418	-2.86757	7.29836	0.00747371	0.0486267
FBtr0080528	CG18507		37.2893	2.45447	-3.92528	15.1924	0.00755456	0.0490686
FBtr0290036	CG8408		43.1687	8.79373	-2.29544	4.90903	0.00761017	0.0493754
FBtr0111085	Dscam	Down syndrome cell adhesion molecule [Source:FlyBase gene name;Acc:FBgn33159]	12.6007	0.464999	-4.76013	27.0984	0.00761889	0.0494019
FBtr0082454	Jupiter	Jupiter [Source:FlyBase gene name;Acc:FBgn51363]	13.6179	0.507637	-4.74557	26.8261	0.00766736	0.0496771
FBtr0083352	Ubx	Ultrabithorax [Source:FlyBase gene name;Acc:FBgn3944]	24.3354	3.05422	-2.99419	7.96782	0.00771009	0.0498836
FBtr0081017	CadN	Cadherin-N [Source:FlyBase gene name;Acc:FBgn1569]	21.755	0.433068	-5.65061	50.2345	0.00771651	0.049913

## Sheet: Genes Down
embryos of GF flies vs. intact flies - Group 1 - genes DOWN-regulated over 2-fold with FDR < 0.05 (1334 genes, sorted by p-val)
id	Name	Associated Gene Name	GF reads	naïve reads	log2FoldChange	abs(foldChange)	pval	FDR
FBtr0070749	dhd	deadhead [Source:FlyBase gene name;Acc:FBgn11761]	2622.79	23255.6	3.14841	8.86675	2.22924e-31	3.00025e-27
FBtr0082607	GstD1	Glutathione S transferase D1 [Source:FlyBase gene name;Acc:FBgn1149]	326.482	3317.24	3.34491	10.1606	2.25931e-31	3.00025e-27
FBtr0087453	Cyp6a19	Cyp6a19 [Source:FlyBase gene name;Acc:FBgn33979]	184.102	1847.91	3.32732	10.0375	4.26115e-31	3.77239e-27
FBtr0087359	CG8180		193.729	2094.11	3.43423	10.8095	8.61812e-31	5.72222e-27
FBtr0074385	CG4991		223.309	2114.07	3.24291	9.467	6.72262e-29	3.42528e-25
FBtr0332618	Gapdh2	Glyceraldehyde 3 phosphate dehydrogenase 2 [Source:FlyBase gene name;Acc:FBgn192]	873.869	7142.81	3.031	8.17378	7.73811e-29	3.42528e-25
FBtr0300511	alpha-Man-I	alpha Mannosidase I [Source:FlyBase gene name;Acc:FBgn25917]	57.3892	815.332	3.82854	14.2071	1.09937e-28	4.17118e-25
FBtr0307327	Mitf	Mitf [Source:FlyBase gene name;Acc:FBgn263112]	51.9033	1855.86	5.16012	35.7561	1.5194e-28	5.04422e-25
FBtr0079862	Gdi	GDP dissociation inhibitor [Source:FlyBase gene name;Acc:FBgn4868]	77.7142	1171.15	3.9136	15.0699	5.01249e-28	1.47919e-24
FBtr0086243	exu	exuperantia [Source:FlyBase gene name;Acc:FBgn615]	265.234	2322.13	3.13011	8.75502	1.43875e-27	3.82119e-24
FBtr0331205	Pi3K21B	Pi3K21B [Source:FlyBase gene name;Acc:FBgn2622]	11.6672	334.577	4.8418	28.6766	4.02945e-26	9.72892e-23
FBtr0078556	slif	slimfast [Source:FlyBase gene name;Acc:FBgn3723]	138.185	1248.49	3.17551	9.03489	7.32086e-26	1.62029e-22
FBtr0089489	alpha-Adaptin	alpha-Adaptin [Source:FlyBase gene name;Acc:FBgn26335]	43.1858	623.161	3.85098	14.4298	9.22364e-26	1.88439e-22
FBtr0332869	CG13380		3.89342	234.721	5.91376	60.2865	5.34985e-25	1.0149e-21
FBtr0077867	Got2	Glutamate oxaloacetate transaminase 2 [Source:FlyBase gene name;Acc:FBgn1125]	89.5189	967.587	3.43413	10.8087	7.78434e-25	1.37829e-21
FBtr0080804	BicC	Bicaudal C [Source:FlyBase gene name;Acc:FBgn182]	700.917	4834.06	2.78592	6.89677	1.93947e-24	3.21941e-21
FBtr0076496	Hsp26	Heat shock protein 26 [Source:FlyBase gene name;Acc:FBgn1225]	1203.84	8187.8	2.76583	6.80141	2.37039e-24	3.70325e-21
FBtr0073419	Imp	IGF-II mRNA-binding protein [Source:FlyBase gene name;Acc:FBgn262735]	43.434	637.385	3.87527	14.6748	2.55622e-24	3.7717e-21
FBtr0070721	CG6927		249.73	1952.45	2.96684	7.81824	2.69889e-24	3.77262e-21
FBtr0331547	CG6084		289.491	2152.13	2.89417	7.43418	6.76529e-24	8.98396e-21
FBtr0080306	CG6770		818.847	5400.81	2.72151	6.59564	1.83511e-23	2.32089e-20
FBtr0077994	S	Star [Source:FlyBase gene name;Acc:FBgn331]	7.89603	299.145	5.24358	37.8856	3.77839e-23	4.56138e-20
FBtr0088043	CG8298		15.3856	322.135	4.38801	20.9374	2.77481e-22	3.20418e-19
FBtr0331646	aret	arrest [Source:FlyBase gene name;Acc:FBgn114]	464.822	2752.95	2.56623	5.92259	5.08323e-22	5.62523e-19
FBtr0082833	Dip-B	Dipeptidase B [Source:FlyBase gene name;Acc:FBgn454]	85.8679	727.516	3.08279	8.4725	7.46521e-22	7.93074e-19
FBtr0081480	Hr39	Hormone receptor-like in 39 [Source:FlyBase gene name;Acc:FBgn261239]	19.8877	270.053	3.7633	13.5789	2.52095e-21	2.57515e-18
FBtr0085583	Tpi	Triose phosphate isomerase [Source:FlyBase gene name;Acc:FBgn86355]	227.87	2114.87	3.21428	9.28101	3.92519e-21	3.86107e-18
FBtr0087865	mos	mos [Source:FlyBase gene name;Acc:FBgn33773]	87.6739	735.42	3.06835	8.38813	5.84343e-21	5.5427e-18
FBtr0077080	QC	Glutaminyl cyclase [Source:FlyBase gene name;Acc:FBgn52412]	142.275	1085.54	2.93167	7.62992	6.56463e-21	6.01207e-18
FBtr0300276	CG6967		241.236	1554.39	2.68783	6.44346	1.05094e-20	9.30398e-18
FBtr0075205	CycT	Cyclin T [Source:FlyBase gene name;Acc:FBgn25455]	15.4664	722.299	5.54538	46.7011	1.19778e-20	1.02619e-17
FBtr0087684	CG33156		144.589	1059.01	2.87269	7.32431	2.04733e-20	1.69922e-17
FBtr0072713	stet	stem cell tumor [Source:FlyBase gene name;Acc:FBgn2248]	133.535	983.714	2.88102	7.36672	4.73351e-20	3.80961e-17
FBtr0100410	GstD1	Glutathione S transferase D1 [Source:FlyBase gene name;Acc:FBgn1149]	154.486	1070.42	2.79262	6.92889	7.91559e-20	6.18324e-17
FBtr0299942	CG42351		1032.21	5435.6	2.3967	5.26597	1.03798e-19	7.87652e-17
FBtr0075766	26-29-p	26-29kD-proteinase [Source:FlyBase gene name;Acc:FBgn25848]	1405.61	7801.67	2.47259	5.55039	2.31503e-19	1.70791e-16
FBtr0084913	CG14545		110.54	1074.65	3.28124	9.72188	2.87855e-19	2.06626e-16
FBtr0300617	bon	bonus [Source:FlyBase gene name;Acc:FBgn2397]	103.666	808.38	2.96309	7.79791	3.07929e-19	2.15218e-16
FBtr0305154	lap	like-AP18 [Source:FlyBase gene name;Acc:FBgn86372]	82.9836	768.243	3.21066	9.25776	3.35355e-19	2.26362e-16
FBtr0084569	twin	twin [Source:FlyBase gene name;Acc:FBgn11725]	50.6055	644.33	3.67043	12.7324	3.40919e-19	2.26362e-16
FBtr0076393	alphaTub67C	alpha-Tubulin at 67C [Source:FlyBase gene name;Acc:FBgn874]	383.922	2813.81	2.87364	7.32911	8.06404e-19	5.22373e-16
FBtr0332597	Aldh	Aldehyde dehydrogenase [Source:FlyBase gene name;Acc:FBgn1236]	237.549	1428.03	2.58773	6.01151	9.10359e-19	5.59616e-16
FBtr0075782	endos	endosulfine [Source:FlyBase gene name;Acc:FBgn61515]	384.677	2481.08	2.68925	6.44977	9.19393e-19	5.59616e-16
FBtr0079872	FKBP59	FK56-binding protein FKBP59 [Source:FlyBase gene name;Acc:FBgn29174]	187.166	1203.5	2.68485	6.43014	9.2711e-19	5.59616e-16
FBtr0100321	fabp	fatty acid bindin protein [Source:FlyBase gene name;Acc:FBgn37913]	664.508	3572.88	2.42673	5.37673	1.40979e-18	8.32056e-16
FBtr0088632	CG13741		203.835	1226.04	2.58854	6.01488	3.48284e-18	2.01089e-15
FBtr0079840	Trx-2	thioredoxin-2 [Source:FlyBase gene name;Acc:FBgn47]	367.328	1982.93	2.43249	5.39826	4.90968e-18	2.77439e-15
FBtr0309104	hts	hu li tai shao [Source:FlyBase gene name;Acc:FBgn263391]	37.1626	345.03	3.2148	9.28433	8.08091e-18	4.47127e-15
FBtr0342987	#N/A	#N/A	564.952	3279.58	2.53731	5.80505	1.00338e-17	5.43851e-15
FBtr0070485	fs(1)Ya	female sterile (1) Young arrest [Source:FlyBase gene name;Acc:FBgn927]	177.786	1081	2.60415	6.08035	1.12028e-17	5.95071e-15
FBtr0076429	CG4476		130.522	829.777	2.66843	6.35735	1.98412e-17	1.03326e-14
FBtr0077739	Pgk	Phosphoglycerate kinase [Source:FlyBase gene name;Acc:FBgn2596]	258.232	1438.85	2.47817	5.57192	2.08799e-17	1.06644e-14
FBtr0333146	otu	ovarian tumor [Source:FlyBase gene name;Acc:FBgn323]	146.851	947.478	2.68974	6.45197	2.20172e-17	1.10331e-14
FBtr0088137	CG7777		286.096	1623.04	2.50413	5.67308	3.67098e-17	1.80551e-14
FBtr0086614	l(2)03709	lethal (2) 379 [Source:FlyBase gene name;Acc:FBgn1551]	247.525	1314.69	2.40908	5.31135	5.82989e-17	2.8152e-14
FBtr0079608	CG7627		535.685	2549.86	2.25096	4.76001	1.02673e-16	4.78402e-14
FBtr0073040	Hsp83	Heat shock protein 83 [Source:FlyBase gene name;Acc:FBgn1233]	3565.79	15466.7	2.11687	4.33752	1.08451e-16	4.96612e-14
FBtr0085382	CG14516		182.123	910.644	2.32198	5.00017	1.14727e-16	5.16448e-14
FBtr0076491	eIF-4E	Eukaryotic initiation factor 4E [Source:FlyBase gene name;Acc:FBgn15218]	239.81	1363.82	2.50769	5.68709	1.29252e-16	5.72132e-14
FBtr0301633	rdx	roadkill [Source:FlyBase gene name;Acc:FBgn264493]	917.272	4242.07	2.20935	4.62466	1.32928e-16	5.78758e-14
FBtr0080398	CG6180		244.283	1196.02	2.29161	4.89604	1.41995e-16	6.08264e-14
FBtr0073763	Jafrac1	thioredoxin peroxidase 1 [Source:FlyBase gene name;Acc:FBgn439]	1039.26	4697.55	2.17635	4.52009	1.44629e-16	6.09713e-14
FBtr0075393	mbf1	multiprotein bridging factor 1 [Source:FlyBase gene name;Acc:FBgn262732]	60.7235	447.116	2.88032	7.36315	1.99195e-16	8.13911e-14
FBtr0330137	mbf1	multiprotein bridging factor 1 [Source:FlyBase gene name;Acc:FBgn262732]	60.7235	447.116	2.88032	7.36315	1.99195e-16	8.13911e-14
FBtr0076548	CG5194		41.3007	379.575	3.20015	9.19054	2.60068e-16	1.04654e-13
FBtr0071143	CG10932		77.4982	533.503	2.78326	6.88407	2.95853e-16	1.17277e-13
FBtr0089970	Jheh2	Juvenile hormone epoxide hydrolase 2 [Source:FlyBase gene name;Acc:FBgn3445]	125.114	774.154	2.62938	6.18759	3.24391e-16	1.24862e-13
FBtr0085836	CG1890		101.091	653.213	2.6919	6.46162	5.23094e-16	1.98469e-13
FBtr0083563	Mdh2	Malate dehydrogenase 2 [Source:FlyBase gene name;Acc:FBgn262559]	284.809	1455.4	2.35336	5.11012	5.94482e-16	2.21455e-13
FBtr0080222	CG6287		270.899	1384.97	2.35403	5.1125	6.00353e-16	2.21455e-13
FBtr0309202	Calx	Na/Ca-exchange protein [Source:FlyBase gene name;Acc:FBgn13995]	54.8832	534.813	3.2846	9.74456	6.31534e-16	2.29766e-13
FBtr0070337	CG4199		80.7	516.325	2.67764	6.39808	6.66461e-16	2.39196e-13
FBtr0302512	CG8026		126.161	818.271	2.69731	6.48592	9.05069e-16	3.16286e-13
FBtr0302329	bip1	bip1 [Source:FlyBase gene name;Acc:FBgn26263]	77.8751	517.839	2.73327	6.64961	1.10616e-15	3.80113e-13
FBtr0334276	#N/A	#N/A	144.382	787.864	2.44805	5.45679	1.11634e-15	3.80113e-13
FBtr0300567	aret	arrest [Source:FlyBase gene name;Acc:FBgn114]	809.555	3729.64	2.20383	4.60702	1.19617e-15	4.0214e-13
FBtr0100531	Dhpr	Dihydropteridine reductase [Source:FlyBase gene name;Acc:FBgn35964]	13.4	212.719	3.98865	15.8746	1.63127e-15	5.4156e-13
FBtr0330006	CG42351		120.364	656.175	2.44668	5.45161	1.77619e-15	5.82393e-13
FBtr0086799	olf186-M	olf186-M [Source:FlyBase gene name;Acc:FBgn15522]	220.202	1109.15	2.33255	5.03694	2.04446e-15	6.62181e-13
FBtr0072834	CG12025		20.6702	234.708	3.50524	11.3549	2.07089e-15	6.62661e-13
FBtr0074030	Ahcy13	Adenosylhomocysteinase at 13 [Source:FlyBase gene name;Acc:FBgn14455]	394.108	1899.44	2.26892	4.81961	2.94179e-15	9.19187e-13
FBtr0344290	#N/A	#N/A	104.398	569.885	2.44857	5.45876	3.22795e-15	9.96875e-13
FBtr0301847	NKAIN	Na,K-ATPase Interacting [Source:FlyBase gene name;Acc:FBgn85442]	30.1602	291.97	3.2751	9.68062	3.54292e-15	1.08157e-12
FBtr0084777	vig2	vig2 [Source:FlyBase gene name;Acc:FBgn46214]	238.972	1217.73	2.34929	5.09572	3.68147e-15	1.09861e-12
FBtr0110897	Sod3	Superoxide dismutase 3 [Source:FlyBase gene name;Acc:FBgn33631]	335.592	1690.04	2.33228	5.036	4.03796e-15	1.1916e-12
FBtr0082587	CG17202		90.2796	592.939	2.71541	6.56781	5.70764e-15	1.66582e-12
FBtr0076613	mtrm	matrimony [Source:FlyBase gene name;Acc:FBgn1431]	1090.31	4580.48	2.07076	4.20106	5.92502e-15	1.69207e-12
FBtr0304854	vas	vasa [Source:FlyBase gene name;Acc:FBgn262526]	245.462	1436.34	2.54883	5.85159	6.03208e-15	1.70432e-12
FBtr0075697	gnu	giant nuclei [Source:FlyBase gene name;Acc:FBgn112]	576.705	2521.92	2.12862	4.37298	7.85641e-15	2.1964e-12
FBtr0331376	CG9265		40.0558	342.081	3.09425	8.54011	1.0758e-14	2.97628e-12
FBtr0303459	Uch	Ubiquitin carboxy-terminal hydrolase [Source:FlyBase gene name;Acc:FBgn1288]	412.902	1855.62	2.16803	4.49409	1.1976e-14	3.27908e-12
FBtr0091833	His2A:CG33829	His2A:CG33829 [Source:FlyBase gene name;Acc:FBgn53829]	92.383	761.063	3.04232	8.23813	1.29864e-14	3.48391e-12
FBtr0100479	Gapdh1	Glyceraldehyde 3 phosphate dehydrogenase 1 [Source:FlyBase gene name;Acc:FBgn191]	1011.59	4168.18	2.04279	4.12043	1.42927e-14	3.79601e-12
FBtr0081956	osk	oskar [Source:FlyBase gene name;Acc:FBgn315]	520.733	2250.88	2.11187	4.32253	1.67851e-14	4.4138e-12
FBtr0074922	trc	tricornered [Source:FlyBase gene name;Acc:FBgn3744]	109.595	665.41	2.60207	6.07156	1.69912e-14	4.4242e-12
FBtr0300370	CG14931		70.5089	476.647	2.75704	6.76009	1.88687e-14	4.86538e-12
FBtr0273238	CG18190		244.613	1224.74	2.3239	5.00683	1.92821e-14	4.92418e-12
FBtr0305337	CG8112		32.6555	283.089	3.11586	8.66896	2.49343e-14	6.30697e-12
FBtr0071541	CG10527		82.1208	490.127	2.57734	5.96837	2.83429e-14	7.10149e-12
FBtr0081954	osk	oskar [Source:FlyBase gene name;Acc:FBgn315]	520.733	2247.54	2.10973	4.31612	2.87313e-14	7.13153e-12
FBtr0113354	vig2	vig2 [Source:FlyBase gene name;Acc:FBgn46214]	221.399	1082.36	2.28946	4.88874	3.54271e-14	8.71213e-12
FBtr0079196	stai	stathmin [Source:FlyBase gene name;Acc:FBgn51641]	992.587	4380.29	2.14176	4.41301	4.26581e-14	1.02996e-11
FBtr0082360	CG17734		243.772	1155.07	2.24437	4.73831	4.39913e-14	1.05258e-11
FBtr0082877	CG9926		25.9295	257.522	3.31203	9.93164	5.04658e-14	1.19672e-11
FBtr0077909	Eno	Enolase [Source:FlyBase gene name;Acc:FBgn579]	1909.68	7468.44	1.96748	3.91083	5.55338e-14	1.30524e-11
FBtr0340368	#N/A	#N/A	341.801	1543.57	2.17505	4.516	6.3238e-14	1.47328e-11
FBtr0088930	CanB2	Calcineurin B2 [Source:FlyBase gene name;Acc:FBgn15614]	463.003	1933.65	2.06223	4.17632	6.5967e-14	1.52349e-11
FBtr0070182	CDC45L	CDC45L [Source:FlyBase gene name;Acc:FBgn26143]	265.02	1228.62	2.21287	4.63595	8.40799e-14	1.92507e-11
FBtr0302381	asf1	anti-silencing factor 1 [Source:FlyBase gene name;Acc:FBgn2994]	156.556	963.093	2.621	6.15174	9.28697e-14	2.10814e-11
FBtr0113214	CG12945		145.359	745.827	2.35922	5.13094	1.01407e-13	2.28242e-11
FBtr0071988	CG9896		67.5081	423.156	2.64806	6.26823	1.10014e-13	2.45535e-11
FBtr0075056	HipHop	HP1-HOAP-interacting protein [Source:FlyBase gene name;Acc:FBgn36815]	278.866	1319.3	2.24213	4.73095	1.22528e-13	2.68944e-11
FBtr0300278	CG7091		82.1544	481.826	2.5521	5.86488	1.27325e-13	2.77183e-11
FBtr0080590	bgm	bubblegum [Source:FlyBase gene name;Acc:FBgn27348]	171.942	846.096	2.2989	4.92082	1.42633e-13	3.07984e-11
FBtr0075941	CG10960		209.131	1239.7	2.56751	5.92787	1.66106e-13	3.52928e-11
FBtr0340440	#N/A	#N/A	39.0841	278.725	2.83419	7.13143	1.82581e-13	3.84854e-11
FBtr0070740	ovo	ovo [Source:FlyBase gene name;Acc:FBgn328]	288.734	1186.39	2.03877	4.10895	1.93276e-13	4.04189e-11
FBtr0113236	CG6966		392.171	1494	1.92962	3.80956	2.27345e-13	4.71723e-11
FBtr0071289	CG7033		1005.68	3838.95	1.93254	3.81726	2.31766e-13	4.77169e-11
FBtr0074777	Grip84	gamma-tubulin ring protein 84 [Source:FlyBase gene name;Acc:FBgn2643]	112.543	651.385	2.53303	5.78787	2.4101e-13	4.92384e-11
FBtr0070946	Apc7	Anaphase promoting complex 7 [Source:FlyBase gene name;Acc:FBgn29879]	124.988	642.507	2.36192	5.14056	2.93714e-13	5.95478e-11
FBtr0073505	CG1749		108.91	582.128	2.4182	5.34503	3.80449e-13	7.48471e-11
FBtr0089023	Tsp42Ef	Tetraspanin 42Ef [Source:FlyBase gene name;Acc:FBgn33127]	67.1201	406.916	2.59991	6.06251	4.86328e-13	9.3127e-11
FBtr0080292	dmGlut	Dietary and metabolic glutamate transporter [Source:FlyBase gene name;Acc:FBgn1497]	121.847	624.808	2.35834	5.1278	4.87515e-13	9.3127e-11
FBtr0089870	CG3566		18.0278	232.705	3.69021	12.9081	4.90899e-13	9.3127e-11
FBtr0340204	#N/A	#N/A	328.68	1654.67	2.33179	5.0343	6.0398e-13	1.13767e-10
FBtr0306255	GlcAT-P	GlcAT-P [Source:FlyBase gene name;Acc:FBgn36144]	35.2652	271.405	2.94413	7.6961	6.61114e-13	1.22787e-10
FBtr0070234	png	pan gu [Source:FlyBase gene name;Acc:FBgn826]	97.1945	521.655	2.42415	5.36712	9.87438e-13	1.77198e-10
FBtr0075635	CTPsyn	CTP synthase [Source:FlyBase gene name;Acc:FBgn26277]	1.39082	83.8072	5.91307	60.2576	1.09425e-12	1.92909e-10
FBtr0073967	Lsd-2	Lipid storage droplet-2 [Source:FlyBase gene name;Acc:FBgn368]	1092.17	3709.94	1.7642	3.39687	1.12414e-12	1.96421e-10
FBtr0080803	BicC	Bicaudal C [Source:FlyBase gene name;Acc:FBgn182]	268.043	1503.55	2.48783	5.60934	1.15401e-12	2.00322e-10
FBtr0081502	del	deadlock [Source:FlyBase gene name;Acc:FBgn86251]	106.84	556.391	2.38065	5.20772	1.19966e-12	2.06895e-10
FBtr0301698	UGP	UGP [Source:FlyBase gene name;Acc:FBgn35978]	184.811	821.431	2.15209	4.44471	1.23924e-12	2.12341e-10
FBtr0081165	l(2)37Cc	lethal (2) 37Cc [Source:FlyBase gene name;Acc:FBgn231]	185.42	959.645	2.37171	5.17553	1.25735e-12	2.14063e-10
FBtr0083295	Dhfr	Dihydrofolate reductase [Source:FlyBase gene name;Acc:FBgn487]	24.6685	227.458	3.20486	9.22061	1.32595e-12	2.24305e-10
FBtr0114550	pes	peste [Source:FlyBase gene name;Acc:FBgn31969]	247.876	1013.24	2.03128	4.08767	1.34663e-12	2.26361e-10
FBtr0081392	Fs(2)Ket	Female sterile (2) Ketel [Source:FlyBase gene name;Acc:FBgn262743]	807.24	2940.63	1.86505	3.64282	1.49385e-12	2.4953e-10
FBtr0078131	Hop	Hsp7/Hsp9 organizing protein homolog [Source:FlyBase gene name;Acc:FBgn24352]	613.694	2323.09	1.92045	3.78542	1.56388e-12	2.59595e-10
FBtr0074387	CG5010		171.086	769.631	2.16944	4.4985	1.63282e-12	2.69354e-10
FBtr0077676	CG9641		237.315	1044.47	2.1379	4.40121	1.7623e-12	2.88919e-10
FBtr0333350	cort	cortex [Source:FlyBase gene name;Acc:FBgn351]	44.8032	310.422	2.79256	6.92856	1.83383e-12	2.98802e-10
FBtr0333084	del	deadlock [Source:FlyBase gene name;Acc:FBgn86251]	112.933	550.989	2.28655	4.87888	2.07929e-12	3.36731e-10
FBtr0085216	CG12883		48.0944	323.278	2.74884	6.72175	2.28852e-12	3.66149e-10
FBtr0112996	CG13004		46.2859	311.15	2.74896	6.72234	2.59465e-12	4.12643e-10
FBtr0075875	CG11267		572.797	2222.17	1.95588	3.87951	2.85382e-12	4.51159e-10
FBtr0075154	Tsp74F	Tetraspanin 74F [Source:FlyBase gene name;Acc:FBgn36769]	72.5875	410.283	2.49883	5.65225	3.21522e-12	4.99375e-10
FBtr0078074	Ipk2	Ipk2 [Source:FlyBase gene name;Acc:FBgn31267]	78.3809	435.861	2.4753	5.56081	3.63608e-12	5.58212e-10
FBtr0079403	CG13779		275.793	1172.83	2.08833	4.25256	4.11949e-12	6.2879e-10
FBtr0088777	sut1	sugar transporter 1 [Source:FlyBase gene name;Acc:FBgn28563]	214.043	917.593	2.09995	4.28696	4.32317e-12	6.56108e-10
FBtr0299940	Pmi	Pmi [Source:FlyBase gene name;Acc:FBgn44419]	27.9223	261.922	3.22965	9.38038	5.91184e-12	8.57993e-10
FBtr0074314	mthl1	methuselah-like 1 [Source:FlyBase gene name;Acc:FBgn3766]	39.3724	299.123	2.92548	7.59727	6.06661e-12	8.70936e-10
FBtr0080407	CG5776		5.49193	141.427	4.68659	25.7517	7.07015e-12	1.00955e-09
FBtr0076139	CG6084		34.4116	265.318	2.94676	7.71014	7.23059e-12	1.02694e-09
FBtr0100482	Pglym78	Phosphoglyceromutase [Source:FlyBase gene name;Acc:FBgn14869]	411.5	1584.69	1.94523	3.85099	7.31055e-12	1.03009e-09
FBtr0072679	l(3)02640	lethal (3) 264 [Source:FlyBase gene name;Acc:FBgn1786]	240.022	978.28	2.02708	4.07579	7.33034e-12	1.03009e-09
FBtr0078066	CG2789		100.136	589.108	2.55657	5.88307	7.75521e-12	1.08406e-09
FBtr0086108	debcl	death executioner Bcl-2 homologue [Source:FlyBase gene name;Acc:FBgn29131]	152.801	703.237	2.20236	4.60232	8.00965e-12	1.11376e-09
FBtr0075982	CG32103		88.5862	472.55	2.41531	5.33436	8.10496e-12	1.12114e-09
FBtr0070953	l(1)G0255	lethal (1) G255 [Source:FlyBase gene name;Acc:FBgn28336]	292.743	1126.97	1.94474	3.84967	9.22292e-12	1.26918e-09
FBtr0083508	Pxt	Peroxinectin-like [Source:FlyBase gene name;Acc:FBgn261987]	1902.98	6334.69	1.73502	3.32883	9.3935e-12	1.27792e-09
FBtr0300277	CG6967		74.6105	358.31	2.26376	4.80241	9.43077e-12	1.27792e-09
FBtr0100408	ovo	ovo [Source:FlyBase gene name;Acc:FBgn328]	128.108	649.647	2.34229	5.07109	9.5255e-12	1.2842e-09
FBtr0087859	Nacalpha	Nascent polypeptide associated complex protein alpha subunit [Source:FlyBase gene name;Acc:FBgn8694]	639.3	2415.3	1.91764	3.77804	1.00353e-11	1.3461e-09
FBtr0077517	Snx1	Sorting nexin 1 [Source:FlyBase gene name;Acc:FBgn31534]	90.7441	450.303	2.31102	4.96234	1.02682e-11	1.37042e-09
FBtr0070947	Apc7	Anaphase promoting complex 7 [Source:FlyBase gene name;Acc:FBgn29879]	170.089	746.33	2.13352	4.38787	1.06687e-11	1.40272e-09
FBtr0074622	Ggt-1	gamma-glutamyl transpeptidase [Source:FlyBase gene name;Acc:FBgn3932]	245.757	1010.66	2.04	4.11245	1.16259e-11	1.52105e-09
FBtr0073176	mge	maggie [Source:FlyBase gene name;Acc:FBgn35473]	322.556	1231.38	1.93265	3.81757	1.19974e-11	1.56196e-09
FBtr0074924	cyc	cycle [Source:FlyBase gene name;Acc:FBgn2394]	158.398	695.917	2.13536	4.39346	1.26291e-11	1.63033e-09
FBtr0070370	CG14814		203.091	837.011	2.04312	4.12136	1.26454e-11	1.63033e-09
FBtr0082730	grsm	granny smith [Source:FlyBase gene name;Acc:FBgn4493]	286.489	1132.01	1.98234	3.95132	1.27104e-11	1.6308e-09
FBtr0071494	ras	raspberry [Source:FlyBase gene name;Acc:FBgn324]	91.9007	447.772	2.28462	4.87235	1.47653e-11	1.86739e-09
FBtr0074054	CG8134		39.6256	252.341	2.67087	6.36813	1.50198e-11	1.89057e-09
FBtr0081329	lok	loki [Source:FlyBase gene name;Acc:FBgn19686]	939.999	3274.17	1.8004	3.48316	1.63883e-11	2.04491e-09
FBtr0100589	Adh	Alcohol dehydrogenase [Source:FlyBase gene name;Acc:FBgn55]	80.2462	442.496	2.46316	5.51423	1.63999e-11	2.04491e-09
FBtr0083483	CG31249		70.1333	384.269	2.45395	5.47913	2.01875e-11	2.47079e-09
FBtr0301708	Men-b	Malic enzyme b [Source:FlyBase gene name;Acc:FBgn29155]	93.0762	462.134	2.31183	4.96511	2.08398e-11	2.53548e-09
FBtr0084550	CG6178		190.833	779.117	2.02953	4.08272	2.11282e-11	2.53911e-09
FBtr0310501	CG3630		20.069	179.515	3.16106	8.94487	2.18962e-11	2.6078e-09
FBtr0080884	grp	grapes [Source:FlyBase gene name;Acc:FBgn261278]	725.74	2591.48	1.83625	3.57081	2.6313e-11	3.11985e-09
FBtr0088692	rgr	regular [Source:FlyBase gene name;Acc:FBgn3331]	60.1845	371.326	2.62522	6.1698	2.97484e-11	3.5115e-09
FBtr0073435	Hsp60	Heat shock protein 6 [Source:FlyBase gene name;Acc:FBgn15245]	146.066	551.651	1.91714	3.77673	3.00406e-11	3.52e-09
FBtr0070809	CG15771		190.326	755.27	1.98852	3.9683	3.00855e-11	3.52e-09
FBtr0301207	CG8920		88.9152	460.74	2.37345	5.18179	3.19025e-11	3.7e-09
FBtr0071155	CG2129		33.6304	249.763	2.89272	7.42671	3.28395e-11	3.77569e-09
FBtr0344137	#N/A	#N/A	349.875	1316.22	1.91149	3.76198	3.58852e-11	4.10808e-09
FBtr0070827	CG3011		173.551	725.486	2.06359	4.18025	4.11688e-11	4.69272e-09
FBtr0082891	twf	twinfilin [Source:FlyBase gene name;Acc:FBgn3826]	104.465	499.993	2.25889	4.78623	4.30196e-11	4.88273e-09
FBtr0335409	#N/A	#N/A	36.9957	283.503	2.93793	7.66313	4.33277e-11	4.89677e-09
FBtr0304111	CG17768		67.4634	378.718	2.48895	5.61369	4.39869e-11	4.95021e-09
FBtr0081005	dl	dorsal [Source:FlyBase gene name;Acc:FBgn26632]	109.632	536.77	2.29163	4.8961	4.65541e-11	5.21701e-09
FBtr0087975	CG8321		161.143	662.32	2.03918	4.11013	4.77345e-11	5.31466e-09
FBtr0082155	FBX011	FBX11 ortholog [Source:FlyBase gene name;Acc:FBgn3776]	23.8682	209.31	3.13248	8.76941	4.95218e-11	5.48021e-09
FBtr0086615	l(2)03709	lethal (2) 379 [Source:FlyBase gene name;Acc:FBgn1551]	162.878	658.244	2.01483	4.04134	5.79288e-11	6.3314e-09
FBtr0072237	shu	shutdown [Source:FlyBase gene name;Acc:FBgn341]	55.8821	326.888	2.54834	5.84961	5.91686e-11	6.41412e-09
FBtr0070092	CG17896		96.0231	420.127	2.12937	4.37527	6.03076e-11	6.50172e-09
FBtr0081880	CG8032		28.5914	234.088	3.0334	8.18737	6.05058e-11	6.50172e-09
FBtr0074112	Gapdh2	Glyceraldehyde 3 phosphate dehydrogenase 2 [Source:FlyBase gene name;Acc:FBgn192]	150.249	622.225	2.05008	4.1413	6.07111e-11	6.50172e-09
FBtr0078727	Rab23	Rab23 [Source:FlyBase gene name;Acc:FBgn37364]	407.831	1448.19	1.82821	3.55096	6.32371e-11	6.74504e-09
FBtr0087675	Roe1	Roe1 [Source:FlyBase gene name;Acc:FBgn14877]	150.437	644.264	2.0985	4.28263	6.48818e-11	6.89279e-09
FBtr0303476	CG11089		67.5685	370.9	2.45661	5.48924	6.6879e-11	7.07665e-09
FBtr0082117	mura	murashka [Source:FlyBase gene name;Acc:FBgn3775]	10.0202	150.335	3.90719	15.0031	7.23807e-11	7.62841e-09
FBtr0075232	blot	bloated tubules [Source:FlyBase gene name;Acc:FBgn2766]	337.62	1218.15	1.85122	3.60804	7.53518e-11	7.91015e-09
FBtr0081441	sky	skywalker [Source:FlyBase gene name;Acc:FBgn3291]	36.8684	222.405	2.59274	6.03241	7.74398e-11	8.09734e-09
FBtr0078417	CG9391		102.246	471.895	2.20642	4.6153	8.05909e-11	8.39378e-09
FBtr0071276	Moe	Moesin [Source:FlyBase gene name;Acc:FBgn11661]	29.1	222.787	2.93658	7.65592	8.55181e-11	8.83765e-09
FBtr0081499	Nbr	Nibbler [Source:FlyBase gene name;Acc:FBgn32924]	205.875	848.983	2.04397	4.12379	8.67998e-11	8.8666e-09
FBtr0072315	CG3548		121.483	529.769	2.12461	4.36084	8.76201e-11	8.9161e-09
FBtr0087880	CG8778		110.743	486.877	2.13634	4.39646	8.93891e-11	9.06139e-09
FBtr0072833	CG12024		46.053	273.277	2.569	5.93397	9.80765e-11	9.90424e-09
FBtr0304052	CG42351		154.48	997.834	2.69138	6.45933	9.9586e-11	1.00186e-08
FBtr0076689	mus301	mutagen-sensitive 31 [Source:FlyBase gene name;Acc:FBgn2899]	99.1284	456.591	2.20353	4.60605	1.01694e-10	1.01537e-08
FBtr0084266	CG6937		276.534	1057.24	1.93477	3.82317	1.02636e-10	1.02094e-08
FBtr0083277	mtSSB	mitochondrial single stranded DNA-binding protein [Source:FlyBase gene name;Acc:FBgn1438]	108.083	500.63	2.2116	4.63189	1.05208e-10	1.04262e-08
FBtr0073405	Ork1	Open rectifier K[+] channel 1 [Source:FlyBase gene name;Acc:FBgn17561]	66.8624	363.779	2.4438	5.44072	1.1099e-10	1.09583e-08
FBtr0073420	Imp	IGF-II mRNA-binding protein [Source:FlyBase gene name;Acc:FBgn262735]	40.2163	378.934	3.23609	9.42239	1.24572e-10	1.20254e-08
FBtr0340297	#N/A	#N/A	54.8483	306.054	2.48027	5.58	1.29112e-10	1.22907e-08
FBtr0079590	Ssb-c31a	Single stranded-binding protein c31A [Source:FlyBase gene name;Acc:FBgn15299]	142.408	600.042	2.07503	4.21354	1.33942e-10	1.27049e-08
FBtr0085458	Pcd	pterin-4a-carbinolamine dehydratase [Source:FlyBase gene name;Acc:FBgn24841]	118.336	531.022	2.16588	4.48741	1.4148e-10	1.32776e-08
FBtr0088437	Pka-R2	cAMP-dependent protein kinase R2 [Source:FlyBase gene name;Acc:FBgn22382]	77.3082	396.616	2.35905	5.13033	1.4258e-10	1.33337e-08
FBtr0083618	CG7208		308.891	1125.4	1.86527	3.64335	1.49356e-10	1.39184e-08
FBtr0110879	CG34132		118.697	512.066	2.10905	4.31406	1.587e-10	1.47375e-08
FBtr0074511	scu	scully [Source:FlyBase gene name;Acc:FBgn21765]	585.108	1987.53	1.7642	3.39686	1.69328e-10	1.56697e-08
FBtr0084776	vig2	vig2 [Source:FlyBase gene name;Acc:FBgn46214]	347.104	1223.06	1.81705	3.5236	1.70793e-10	1.57503e-08
FBtr0299648	Nedd4	Nedd4 [Source:FlyBase gene name;Acc:FBgn259174]	165.255	620.953	1.90979	3.75754	1.8487e-10	1.69309e-08
FBtr0076217	Alg10	Alpha 3 glucosyltransferase [Source:FlyBase gene name;Acc:FBgn5276]	57.6459	324.901	2.49471	5.63615	2.00109e-10	1.82636e-08
FBtr0073127	CycJ	Cyclin J [Source:FlyBase gene name;Acc:FBgn1317]	49.4703	287.958	2.54122	5.82083	2.04137e-10	1.85674e-08
FBtr0071245	CG12123		12.1239	143.728	3.56742	11.855	2.25602e-10	2.0311e-08
FBtr0071222	CG11284		532.883	1798.67	1.75504	3.37536	2.36932e-10	2.12591e-08
FBtr0080930	Cas	CAS/CSE1 segregation protein [Source:FlyBase gene name;Acc:FBgn22213]	1022.39	3173.68	1.63421	3.10418	2.83668e-10	2.51971e-08
FBtr0343331	#N/A	#N/A	65.6247	341.505	2.37959	5.2039	2.90249e-10	2.56104e-08
FBtr0301849	NKAIN	Na,K-ATPase Interacting [Source:FlyBase gene name;Acc:FBgn85442]	19.7129	167.449	3.08651	8.49437	3.05028e-10	2.68253e-08
FBtr0082199	Fmr1	Fmr1 [Source:FlyBase gene name;Acc:FBgn28734]	83.7386	586.444	2.80803	7.00327	3.22801e-10	2.82016e-08
FBtr0088375	Ntmt	N-terminal methyltransferase [Source:FlyBase gene name;Acc:FBgn33457]	47.1597	274.838	2.54296	5.82782	3.3187e-10	2.87378e-08
FBtr0113781	CG40042		469.866	1575.58	1.74556	3.35326	3.32186e-10	2.87378e-08
FBtr0083745	vib	vibrator [Source:FlyBase gene name;Acc:FBgn262468]	102.298	449.337	2.13502	4.39244	3.38071e-10	2.9152e-08
FBtr0073600	CG11802		84.7068	394.833	2.22069	4.66118	3.39626e-10	2.91913e-08
FBtr0070346	usp	ultraspiracle [Source:FlyBase gene name;Acc:FBgn3964]	244.741	924.059	1.91673	3.77566	3.6598e-10	3.1355e-08
FBtr0333912	CG17698		198.968	730.186	1.87573	3.66987	3.68571e-10	3.14755e-08
FBtr0075025	CG6812		74.1514	353.402	2.25276	4.76595	3.89431e-10	3.31503e-08
FBtr0070709	l(1)G0334	lethal (1) G334 [Source:FlyBase gene name;Acc:FBgn28325]	310.825	1164.65	1.90572	3.74695	3.92885e-10	3.33374e-08
FBtr0074356	CG9609		129.341	556.755	2.10586	4.30454	3.97924e-10	3.36575e-08
FBtr0088997	p47	p47 [Source:FlyBase gene name;Acc:FBgn33179]	228.357	869.638	1.92912	3.80824	4.04408e-10	3.40974e-08
FBtr0084755	beta4GalT7	beta-4-galactosyltransferase 7 [Source:FlyBase gene name;Acc:FBgn39258]	40.3739	247.793	2.61764	6.13745	4.07283e-10	3.41231e-08
FBtr0082630	desat1	desat1 [Source:FlyBase gene name;Acc:FBgn86687]	404.599	1319.77	1.70573	3.26193	4.4015e-10	3.65311e-08
FBtr0340200	#N/A	#N/A	328.618	1163.37	1.82383	3.5402	4.50863e-10	3.70727e-08
FBtr0085477	yata	yata [Source:FlyBase gene name;Acc:FBgn2699]	30.6946	252.511	3.04029	8.22654	4.55104e-10	3.73059e-08
FBtr0332736	mub	mushroom-body expressed [Source:FlyBase gene name;Acc:FBgn262737]	387.692	1301.11	1.74677	3.35605	4.68756e-10	3.83067e-08
FBtr0077751	CG4267		71.2974	357.031	2.32413	5.00764	4.74514e-10	3.86583e-08
FBtr0339837	#N/A	#N/A	140.147	569.231	2.02207	4.06166	5.06473e-10	4.10104e-08
FBtr0075494	Zn72D	Zinc-finger protein at 72D [Source:FlyBase gene name;Acc:FBgn26363]	56.1433	309.359	2.4621	5.51017	5.24268e-10	4.23223e-08
FBtr0071465	Psf3	Psf3 [Source:FlyBase gene name;Acc:FBgn3196]	29.0977	259.85	3.1587	8.93027	5.40053e-10	4.32026e-08
FBtr0075605	CG7857		106.267	459.407	2.11208	4.32315	5.42488e-10	4.3267e-08
FBtr0079027	Rpn11	Regulatory particle non-ATPase 11 [Source:FlyBase gene name;Acc:FBgn28694]	310.02	1143.01	1.8824	3.68688	6.03808e-10	4.71663e-08
FBtr0084587	4EHP	4EHP [Source:FlyBase gene name;Acc:FBgn531]	133.29	498.567	1.90322	3.74048	6.07368e-10	4.73052e-08
FBtr0306237	CG1746		1035.62	3774.4	1.86575	3.64457	6.16216e-10	4.77145e-08
FBtr0070491	CG32795		52.569	280.057	2.41343	5.32741	6.35242e-10	4.89663e-08
FBtr0111192	CG13865		198.514	742.091	1.90235	3.73822	6.36069e-10	4.89663e-08
FBtr0331410	Pgd	Phosphogluconate dehydrogenase [Source:FlyBase gene name;Acc:FBgn4654]	107.818	463.052	2.10258	4.29477	6.41659e-10	4.92538e-08
FBtr0085390	CG11899		122.675	516.016	2.07258	4.20638	6.44609e-10	4.93376e-08
FBtr0076475	phol	pleiohomeotic like [Source:FlyBase gene name;Acc:FBgn35997]	437.058	1463.14	1.74317	3.34771	6.63046e-10	5.0458e-08
FBtr0083616	CG12321		87.2925	408.936	2.22794	4.68466	6.76635e-10	5.1345e-08
FBtr0340365	#N/A	#N/A	59.4101	290.688	2.29069	4.8929	7.28425e-10	5.51175e-08
FBtr0079257	l(2)k11101	lethal (2) k1111 [Source:FlyBase gene name;Acc:FBgn263278]	127.845	520.514	2.02554	4.07143	7.68294e-10	5.78048e-08
FBtr0081228	gammaTub37C	gamma-Tubulin at 37C [Source:FlyBase gene name;Acc:FBgn197]	104.01	455.91	2.13203	4.38333	7.75968e-10	5.80533e-08
FBtr0333931	slmb	supernumerary limbs [Source:FlyBase gene name;Acc:FBgn23423]	25.2144	360.617	3.83815	14.302	8.12273e-10	6.05988e-08
FBtr0110968	Lsd-2	Lipid storage droplet-2 [Source:FlyBase gene name;Acc:FBgn368]	960.219	2872.85	1.58104	2.99186	8.16891e-10	6.06937e-08
FBtr0073264	RfC4	Replication factor C subunit 4 [Source:FlyBase gene name;Acc:FBgn26985]	170.651	681.552	1.99777	3.99383	8.18116e-10	6.06937e-08
FBtr0303457	GIIIspla2		91.4044	426.642	2.22269	4.66763	8.63444e-10	6.3878e-08
FBtr0301133	CG2893		51.3243	275.725	2.42552	5.37221	8.95693e-10	6.60797e-08
FBtr0084476	CG10254		159.678	915.341	2.51914	5.73242	9.70576e-10	7.12086e-08
FBtr0074238	Cyp1	Cyclophilin 1 [Source:FlyBase gene name;Acc:FBgn4432]	3282.48	10111	1.62307	3.08029	9.83876e-10	7.19855e-08
FBtr0078986	DhpD	Dihydropterin deaminase [Source:FlyBase gene name;Acc:FBgn261436]	108.938	457.649	2.07073	4.20099	1.00289e-09	7.31749e-08
FBtr0076651	CG6638		52.8725	271.862	2.36228	5.14183	1.00945e-09	7.34519e-08
FBtr0331232	crq	croquemort [Source:FlyBase gene name;Acc:FBgn15924]	165.216	618.545	1.90453	3.74386	1.05013e-09	7.59953e-08
FBtr0087267	Pex11	Peroxin 11 [Source:FlyBase gene name;Acc:FBgn3458]	78.0789	379.075	2.27948	4.85503	1.06905e-09	7.71545e-08
FBtr0331756	CG9917		445.306	1476.39	1.7292	3.31544	1.0864e-09	7.81941e-08
FBtr0077961	Tango14	Transport and Golgi organization 14 [Source:FlyBase gene name;Acc:FBgn31312]	95.7566	432.542	2.1754	4.5171	1.13262e-09	8.10813e-08
FBtr0113360	CG30118		67.8655	548.678	3.01521	8.08479	1.15307e-09	8.23233e-08
FBtr0071758	CG6613		62.2048	315.415	2.34215	5.07059	1.18281e-09	8.39952e-08
FBtr0300941	CG2950		70.1091	357.957	2.35211	5.10571	1.20571e-09	8.51661e-08
FBtr0332727	Fibp	Fibp [Source:FlyBase gene name;Acc:FBgn36911]	31.5356	214.095	2.7632	6.78899	1.22229e-09	8.61085e-08
FBtr0070648	CG2982		310.356	1068.12	1.78308	3.4416	1.26172e-09	8.84168e-08
FBtr0083682	CG7718		119.692	505.374	2.07802	4.22227	1.27927e-09	8.9411e-08
FBtr0070874	Efr	ER GDP-fucose transporter [Source:FlyBase gene name;Acc:FBgn29849]	63.8964	318.804	2.31886	4.98938	1.2965e-09	9.03771e-08
FBtr0333498	Glut1	Glucose transporter 1 [Source:FlyBase gene name;Acc:FBgn264574]	7.1375	90.8796	3.67046	12.7327	1.30145e-09	9.0485e-08
FBtr0073434	Hsp60	Heat shock protein 6 [Source:FlyBase gene name;Acc:FBgn15245]	580.05	1919.31	1.72634	3.30887	1.35464e-09	9.36927e-08
FBtr0334074	CG8001		33.7757	211.219	2.64468	6.25358	1.45642e-09	1.0021e-07
FBtr0079846	hoip	hoi-polloi [Source:FlyBase gene name;Acc:FBgn15393]	286.857	1107.86	1.94937	3.86206	1.47318e-09	1.01101e-07
FBtr0299647	Nedd4	Nedd4 [Source:FlyBase gene name;Acc:FBgn259174]	59.3431	320.506	2.4332	5.4009	1.63704e-09	1.11482e-07
FBtr0084452	Tbp-1	Tat-binding protein-1 [Source:FlyBase gene name;Acc:FBgn28684]	417.655	1419.06	1.76455	3.39769	1.68555e-09	1.14492e-07
FBtr0078668	CG2046		104.515	453.158	2.1163	4.33581	1.69926e-09	1.15129e-07
FBtr0075951	Klc	Kinesin light chain [Source:FlyBase gene name;Acc:FBgn1235]	169.564	626.435	1.88533	3.69438	1.70902e-09	1.15496e-07
FBtr0071841	CG10344		15.1344	138.783	3.19693	9.17007	1.73772e-09	1.1672e-07
FBtr0086750	nopo	no poles [Source:FlyBase gene name;Acc:FBgn34314]	141.685	578.975	2.03082	4.08636	1.7591e-09	1.17683e-07
FBtr0073652	CG2556		100.982	422.365	2.06439	4.18257	1.84507e-09	1.22508e-07
FBtr0072391	CG3760		122.18	511.206	2.0649	4.18405	1.99102e-09	1.31541e-07
FBtr0335406	#N/A	#N/A	89.0981	350.498	1.97594	3.93384	2.02847e-09	1.33352e-07
FBtr0076272	CG6404		184.328	705.847	1.93708	3.8293	2.06934e-09	1.35703e-07
FBtr0084808	CG11851		148.359	561.858	1.92112	3.78716	2.14335e-09	1.4021e-07
FBtr0084213	PyK	Pyruvate kinase [Source:FlyBase gene name;Acc:FBgn3178]	661.832	2774.63	2.06776	4.19236	2.18337e-09	1.42477e-07
FBtr0072141	Tal	Tal [Source:FlyBase gene name;Acc:FBgn23477]	274.358	930.037	1.76123	3.38987	2.37935e-09	1.54507e-07
FBtr0304707	CG17721		25.0408	175.996	2.81319	7.02836	2.39889e-09	1.55395e-07
FBtr0079052	Scox	Synthesis of cytochrome c oxidase [Source:FlyBase gene name;Acc:FBgn262467]	131.267	525.708	2.00175	4.00486	2.60301e-09	1.68208e-07
FBtr0087254	Ric	Ras which interacts with Calmodulin [Source:FlyBase gene name;Acc:FBgn17549]	149.325	542.947	1.86235	3.63601	2.61292e-09	1.68438e-07
FBtr0084470	Rpn9	Regulatory particle non-ATPase 9 [Source:FlyBase gene name;Acc:FBgn28691]	393.554	1326.05	1.7525	3.36943	2.62676e-09	1.6892e-07
FBtr0077830	AIF	Apoptosis inducing factor [Source:FlyBase gene name;Acc:FBgn31392]	227.504	784.679	1.78621	3.44907	2.7463e-09	1.76181e-07
FBtr0088155	CG12384		225.236	762.416	1.75914	3.38497	2.79013e-09	1.78562e-07
FBtr0076544	Argk	Arginine kinase [Source:FlyBase gene name;Acc:FBgn116]	230.529	903.264	1.9702	3.91823	2.8697e-09	1.82773e-07
FBtr0070245	CG11403		133.618	524.357	1.97243	3.92429	2.8998e-09	1.84248e-07
FBtr0333453	Pros54	Proteasome 54kD subunit [Source:FlyBase gene name;Acc:FBgn15283]	341.58	1151.2	1.75285	3.37023	2.93976e-09	1.86341e-07
FBtr0080059	RnrL	Ribonucleoside diphosphate reductase large subunit [Source:FlyBase gene name;Acc:FBgn1173]	1060.12	3138.44	1.56582	2.96046	3.00577e-09	1.90072e-07
FBtr0070025	AnnX	Annexin X [Source:FlyBase gene name;Acc:FBgn84]	30.7607	210.468	2.77444	6.84211	3.09516e-09	1.94797e-07
FBtr0333163	CG42351		43.5975	209.691	2.26595	4.8097	3.17486e-09	1.98691e-07
FBtr0078803	Cerk	Ceramide kinase [Source:FlyBase gene name;Acc:FBgn37315]	103.667	425.511	2.03724	4.10459	3.17947e-09	1.98691e-07
FBtr0079789	C1GalTA	Core 1 Galactosyltransferase A [Source:FlyBase gene name;Acc:FBgn3278]	95.279	413.361	2.11717	4.33842	3.27475e-09	2.04165e-07
FBtr0332710	CG6928		25.2132	188.709	2.90391	7.48452	3.42189e-09	2.12341e-07
FBtr0075876	ste14	isoprenylcysteine carboxylmethyltransferase [Source:FlyBase gene name;Acc:FBgn36336]	101.628	405.418	1.99611	3.98924	3.62754e-09	2.24055e-07
FBtr0084892	Npl4	Npl4 ortholog [Source:FlyBase gene name;Acc:FBgn39348]	146.324	576.079	1.9771	3.93701	3.76277e-09	2.31868e-07
FBtr0088924	CG12107		220.341	776.229	1.81674	3.52285	3.89689e-09	2.39024e-07
FBtr0074875	HLH106	Helix loop helix protein 16 [Source:FlyBase gene name;Acc:FBgn261283]	103.226	418.569	2.01965	4.05486	4.01504e-09	2.45139e-07
FBtr0081867	RpA-70	Replication Protein A 7 [Source:FlyBase gene name;Acc:FBgn1173]	936.536	2847.93	1.60451	3.04092	4.18349e-09	2.54254e-07
FBtr0077312	CG1812		194.381	651.176	1.74416	3.35	4.25234e-09	2.57262e-07
FBtr0333001	Acsl	Acyl-CoA synthetase long-chain [Source:FlyBase gene name;Acc:FBgn26312]	5.73667	142.228	4.63185	24.7928	4.27378e-09	2.57386e-07
FBtr0088683	CG8258		620.956	1871.77	1.59184	3.01434	4.62625e-09	2.77356e-07
FBtr0088700	Acsl	Acyl-CoA synthetase long-chain [Source:FlyBase gene name;Acc:FBgn26312]	232.843	772.04	1.72932	3.31571	4.95718e-09	2.94536e-07
FBtr0087828	Amph	Amphiphysin [Source:FlyBase gene name;Acc:FBgn27356]	166.962	547.621	1.71366	3.27991	5.31867e-09	3.13908e-07
FBtr0100641	armi	armitage [Source:FlyBase gene name;Acc:FBgn41164]	157.839	581.085	1.88029	3.6815	5.40717e-09	3.18423e-07
FBtr0070639	cib	ciboulot [Source:FlyBase gene name;Acc:FBgn2684]	473.433	1837.02	1.95614	3.88021	5.6916e-09	3.33694e-07
FBtr0079703	fu12	fu12 [Source:FlyBase gene name;Acc:FBgn26718]	173.121	599.658	1.79236	3.46381	5.89185e-09	3.44673e-07
FBtr0073561	CkIIbeta	Casein kinase II beta subunit [Source:FlyBase gene name;Acc:FBgn259]	57.9212	561.575	3.27732	9.69551	6.04619e-09	3.52151e-07
FBtr0081374	La	La autoantigen-like [Source:FlyBase gene name;Acc:FBgn11638]	355.645	1164.89	1.71169	3.27544	6.23926e-09	3.626e-07
FBtr0087189	krimp	krimper [Source:FlyBase gene name;Acc:FBgn3498]	612.56	1847.91	1.59297	3.0167	6.28122e-09	3.63847e-07
FBtr0088136	CG7777		70.8847	295.683	2.0605	4.17132	6.2881e-09	3.63847e-07
FBtr0073964	CG5599		139.268	519.906	1.90039	3.73313	6.40488e-09	3.68996e-07
FBtr0084743	CG5805		136.766	512.886	1.90692	3.75008	6.43947e-09	3.69387e-07
FBtr0071039	CG32732		168.614	636.318	1.91602	3.77381	6.47528e-09	3.7064e-07
FBtr0074183	PGRP-LE	Peptidoglycan recognition protein LE [Source:FlyBase gene name;Acc:FBgn3695]	35.2434	202.025	2.5191	5.73226	6.79106e-09	3.87463e-07
FBtr0080534	p38b	p38b [Source:FlyBase gene name;Acc:FBgn24846]	149.668	548.401	1.87347	3.66412	6.79836e-09	3.87463e-07
FBtr0072667	CG9149		80.0281	358.744	2.16438	4.48273	6.99638e-09	3.97895e-07
FBtr0301275	CG42569		216.615	734.694	1.76201	3.39171	7.0411e-09	3.9873e-07
FBtr0082591	CG5844		139.641	510.661	1.87064	3.65696	7.36244e-09	4.14278e-07
FBtr0085694	aralar1	aralar1 [Source:FlyBase gene name;Acc:FBgn28646]	53.4252	252.848	2.24268	4.73275	7.40827e-09	4.14724e-07
FBtr0330290	aralar1	aralar1 [Source:FlyBase gene name;Acc:FBgn28646]	53.4252	252.848	2.24268	4.73275	7.40827e-09	4.14724e-07
FBtr0071993	CG3831		112.541	419.018	1.89656	3.72325	7.43032e-09	4.14724e-07
FBtr0308576	HDAC4	HDAC4 [Source:FlyBase gene name;Acc:FBgn4121]	68.3296	287.914	2.07505	4.2136	7.43283e-09	4.14724e-07
FBtr0074334	CG13005		56.1248	268.035	2.25571	4.7757	7.89038e-09	4.38411e-07
FBtr0081918	Tcp-1eta	Tcp-1eta [Source:FlyBase gene name;Acc:FBgn37632]	827.619	2521.19	1.60707	3.04631	7.90951e-09	4.38557e-07
FBtr0074677	vav	vav [Source:FlyBase gene name;Acc:FBgn468]	3.10209	119.917	5.27265	38.6567	7.93562e-09	4.39088e-07
FBtr0072767	Gk		194.139	702.409	1.85522	3.61807	8.22343e-09	4.53125e-07
FBtr0339984	#N/A	#N/A	117.527	690.844	2.55537	5.87819	8.46631e-09	4.63622e-07
FBtr0079587	CG8455		60.2578	311.645	2.37068	5.17187	8.86416e-09	4.82425e-07
FBtr0074242	CG9911		77.2501	322.877	2.06337	4.17963	9.01875e-09	4.89834e-07
FBtr0342891	#N/A	#N/A	104.781	396.31	1.91925	3.78226	9.14525e-09	4.94682e-07
FBtr0071688	CG18870		262.558	847.467	1.69052	3.22773	9.29666e-09	5.00832e-07
FBtr0075153	Prestin	Prestin [Source:FlyBase gene name;Acc:FBgn3677]	204.398	662.917	1.69744	3.24326	9.63454e-09	5.17983e-07
FBtr0084506	KrT95D	Krueppel target at 95D [Source:FlyBase gene name;Acc:FBgn2647]	24.0906	187.217	2.95817	7.77136	9.7734e-09	5.2333e-07
FBtr0074086	Tcp-1zeta	T-cp1zeta [Source:FlyBase gene name;Acc:FBgn27329]	767.335	2266.04	1.56224	2.95313	9.98184e-09	5.33416e-07
FBtr0074487	CG8408		481.523	1391.58	1.53105	2.88996	1.00246e-08	5.34626e-07
FBtr0070914	dx	deltex [Source:FlyBase gene name;Acc:FBgn524]	423.934	1257.13	1.56822	2.96539	1.00832e-08	5.35725e-07
FBtr0335133	#N/A	#N/A	150.305	575.707	1.93744	3.83025	1.03963e-08	5.5113e-07
FBtr0300576	Ric	Ras which interacts with Calmodulin [Source:FlyBase gene name;Acc:FBgn17549]	11.3248	123.415	3.44596	10.8978	1.18906e-08	6.21287e-07
FBtr0084294	Rpn7	Regulatory particle non-ATPase 7 [Source:FlyBase gene name;Acc:FBgn28688]	315.689	1042.56	1.72356	3.3025	1.19069e-08	6.21287e-07
FBtr0083123	CG6276		109.396	415.056	1.92374	3.79405	1.19453e-08	6.22069e-07
FBtr0339391	#N/A	#N/A	214.137	696.136	1.70083	3.25089	1.21454e-08	6.30331e-07
FBtr0083478	ald	altered disjunction [Source:FlyBase gene name;Acc:FBgn63]	92.0746	377.195	2.03443	4.09662	1.21649e-08	6.30331e-07
FBtr0079847	pelo	pelota [Source:FlyBase gene name;Acc:FBgn1127]	293.644	937.559	1.67484	3.19284	1.22372e-08	6.32309e-07
FBtr0079869	IP3K1	Inositol 1,4,5-triphosphate kinase 1 [Source:FlyBase gene name;Acc:FBgn32147]	21.9156	174.092	2.98982	7.94373	1.28819e-08	6.60844e-07
FBtr0076454	Hsp27	Heat shock protein 27 [Source:FlyBase gene name;Acc:FBgn1226]	2223.06	7689.1	1.79027	3.45879	1.29918e-08	6.64836e-07
FBtr0076870	SMSr	SMSr [Source:FlyBase gene name;Acc:FBgn5238]	182.42	634.168	1.7976	3.47642	1.38036e-08	7.00974e-07
FBtr0070027	CG9576		257.355	848.43	1.72104	3.29673	1.50035e-08	7.56126e-07
FBtr0300382	Duox	Dual oxidase [Source:FlyBase gene name;Acc:FBgn31464]	177.994	585.123	1.71691	3.28732	1.58038e-08	7.91947e-07
FBtr0339432	#N/A	#N/A	296.264	1374.73	2.2142	4.64024	1.60906e-08	8.048e-07
FBtr0073535	CG15220		260.509	768.855	1.56138	2.95135	1.61539e-08	8.0645e-07
FBtr0079637	CG8451		46.6248	232.784	2.31982	4.99271	1.7154e-08	8.51578e-07
FBtr0088676	CG8235		108.243	420.808	1.95889	3.88763	1.75772e-08	8.70955e-07
FBtr0084534	spas	spastin [Source:FlyBase gene name;Acc:FBgn39141]	7.77992	115.899	3.89697	14.8973	1.76263e-08	8.71765e-07
FBtr0307336	l(3)73Ah	lethal (3) 73Ah [Source:FlyBase gene name;Acc:FBgn2283]	236.09	809.143	1.77706	3.42726	1.83938e-08	9.06347e-07
FBtr0072226	Thiolase	Thiolase [Source:FlyBase gene name;Acc:FBgn25352]	405.362	1239.18	1.61211	3.05698	1.89796e-08	9.33478e-07
FBtr0304983	mub	mushroom-body expressed [Source:FlyBase gene name;Acc:FBgn262737]	93.0591	370.22	1.99217	3.97834	2.08023e-08	1.01188e-06
FBtr0331179	APP-BP1	beta-Amyloid precursor protein binding protein 1 [Source:FlyBase gene name;Acc:FBgn261112]	90.6989	343.835	1.92256	3.79095	2.0963e-08	1.01598e-06
FBtr0083804	Vha13	Vacuolar H[+] ATPase G-subunit [Source:FlyBase gene name;Acc:FBgn26753]	1192.62	3431.39	1.52466	2.87718	2.257e-08	1.08607e-06
FBtr0087539	beta4GalNAcTA	beta4GalNAcTA [Source:FlyBase gene name;Acc:FBgn27538]	39.6958	218.481	2.46045	5.50386	2.35795e-08	1.12838e-06
FBtr0070950	l(1)G0148	lethal (1) G148 [Source:FlyBase gene name;Acc:FBgn2836]	167.066	576.273	1.78634	3.44938	2.37694e-08	1.13542e-06
FBtr0339633	#N/A	#N/A	171.57	561.905	1.71153	3.27508	2.40841e-08	1.14838e-06
FBtr0331844	Nedd4	Nedd4 [Source:FlyBase gene name;Acc:FBgn259174]	22.6604	150.87	2.73506	6.65789	2.50893e-08	1.193e-06
FBtr0079877	CG4598		131.681	497.184	1.91673	3.77567	2.51546e-08	1.193e-06
FBtr0301044	CG32626		181.275	599.332	1.72517	3.3062	2.56187e-08	1.21069e-06
FBtr0079576	CG8668		347.985	1077.59	1.6307	3.09664	2.63771e-08	1.24211e-06
FBtr0079876	yip2	yippee interacting protein 2 [Source:FlyBase gene name;Acc:FBgn464]	513.337	1514.15	1.56053	2.94962	2.66008e-08	1.25043e-06
FBtr0076093	chrb	charybde [Source:FlyBase gene name;Acc:FBgn36165]	753.404	2108.6	1.48479	2.79877	2.67726e-08	1.25406e-06
FBtr0079947	CG4901		165.436	573.245	1.79288	3.46505	2.68521e-08	1.25557e-06
FBtr0075136	CG5147		82.0895	325.041	1.98535	3.9596	2.92924e-08	1.35772e-06
FBtr0088119	CG7745		64.4833	284.948	2.1437	4.41894	2.93888e-08	1.35982e-06
FBtr0331208	Pi3K21B	Pi3K21B [Source:FlyBase gene name;Acc:FBgn2622]	260.925	809.509	1.63341	3.10245	3.07322e-08	1.41704e-06
FBtr0085910	step	steppke [Source:FlyBase gene name;Acc:FBgn86779]	424.507	1239.05	1.54538	2.91881	3.07951e-08	1.41748e-06
FBtr0083657	Vha100-2	Vacuolar H[+] ATPase subunit 1-2 [Source:FlyBase gene name;Acc:FBgn2867]	502.616	1451.64	1.53015	2.88816	3.17429e-08	1.45858e-06
FBtr0087989	wash	washout [Source:FlyBase gene name;Acc:FBgn33692]	37.5134	203.215	2.43753	5.41714	3.2509e-08	1.4912e-06
FBtr0300568	Gs1	Glutamine synthetase 1 [Source:FlyBase gene name;Acc:FBgn1142]	469.736	1476.03	1.6518	3.14225	3.29941e-08	1.50824e-06
FBtr0300947	CG34001		7.68802	93.0923	3.59798	12.1087	3.33742e-08	1.52087e-06
FBtr0334158	#N/A	#N/A	163.386	708.633	2.11676	4.33717	3.33848e-08	1.52087e-06
FBtr0086892	P32		244.905	815.752	1.73591	3.33089	3.41009e-08	1.54649e-06
FBtr0309108	hts	hu li tai shao [Source:FlyBase gene name;Acc:FBgn263391]	93.4245	394.81	2.07929	4.22598	3.4122e-08	1.54649e-06
FBtr0110863	CG3689		206.123	708.873	1.78202	3.43908	3.50735e-08	1.58421e-06
FBtr0082413	wkd	whacked [Source:FlyBase gene name;Acc:FBgn37917]	46.5015	222.476	2.2583	4.78428	3.66126e-08	1.64256e-06
FBtr0331991	CG13397		112.052	408.231	1.86521	3.64322	3.67812e-08	1.64505e-06
FBtr0081958	CAHbeta	Carbonic anhydrase beta [Source:FlyBase gene name;Acc:FBgn37646]	24.3953	158.284	2.69784	6.48831	3.77156e-08	1.68069e-06
FBtr0110971	Mctp	Multiple C2 domain and transmembrane region protein [Source:FlyBase gene name;Acc:FBgn34389]	168.508	559.437	1.73116	3.31994	3.82263e-08	1.70059e-06
FBtr0335019	#N/A	#N/A	505.048	1445.9	1.51748	2.8629	3.88426e-08	1.72512e-06
FBtr0310649	CG2694		96.8313	357.827	1.88572	3.69536	3.90177e-08	1.73e-06
FBtr0080285	dgt2	dim gamma-tubulin 2 [Source:FlyBase gene name;Acc:FBgn3239]	76.424	343.068	2.1664	4.48901	4.14328e-08	1.82793e-06
FBtr0073898	yl	yolkless [Source:FlyBase gene name;Acc:FBgn4649]	679.073	2282.47	1.74896	3.36115	4.51297e-08	1.98116e-06
FBtr0072133	CG17658		23.4606	156.009	2.73332	6.64983	4.52332e-08	1.98243e-06
FBtr0110795	CG13624		33.319	227.347	2.77048	6.82334	4.64637e-08	2.02966e-06
FBtr0088701	Acsl	Acyl-CoA synthetase long-chain [Source:FlyBase gene name;Acc:FBgn26312]	3.88758	76.2715	4.2942	19.6193	4.66967e-08	2.03399e-06
FBtr0079748	Hnf4	Hepatocyte nuclear factor 4 [Source:FlyBase gene name;Acc:FBgn4914]	26.5805	219.259	3.0442	8.2489	4.67654e-08	2.03399e-06
FBtr0081131	tos	tosca [Source:FlyBase gene name;Acc:FBgn15553]	327.299	999.607	1.61075	3.05411	4.68955e-08	2.03399e-06
FBtr0343277	#N/A	#N/A	13.2766	167.92	3.66082	12.6478	4.69314e-08	2.03399e-06
FBtr0073688	CG3812		75.8496	319.495	2.07458	4.21222	4.69458e-08	2.03399e-06
FBtr0074946	CG9376		74.713	317.786	2.08863	4.25343	4.78393e-08	2.05812e-06
FBtr0088045	rho-7	rhomboid-7 [Source:FlyBase gene name;Acc:FBgn33672]	94.1682	337.502	1.84158	3.58403	4.79679e-08	2.05812e-06
FBtr0077121	CG10576		1018.47	2865.24	1.49225	2.81327	4.808e-08	2.05961e-06
FBtr0080166	piwi	piwi [Source:FlyBase gene name;Acc:FBgn4872]	195.674	595.605	1.60591	3.04387	4.89174e-08	2.09211e-06
FBtr0070390	CG17776		62.2238	283.392	2.18726	4.5544	5.13339e-08	2.18841e-06
FBtr0077123	DnaJ-1	DnaJ-like-1 [Source:FlyBase gene name;Acc:FBgn26316]	896.68	2379.29	1.40787	2.65345	5.18102e-08	2.20517e-06
FBtr0078224	CG5199		189.32	665.268	1.8131	3.51398	5.37219e-08	2.28249e-06
FBtr0086464	CG11007		154.669	540.329	1.80465	3.49344	5.81853e-08	2.44516e-06
FBtr0299656	bun	bunched [Source:FlyBase gene name;Acc:FBgn259176]	382.814	1067.62	1.47968	2.78887	5.87514e-08	2.45729e-06
FBtr0079029	CG14036		174.859	966.487	2.46656	5.52725	5.93895e-08	2.47288e-06
FBtr0340227	#N/A	#N/A	409.629	1157.59	1.49874	2.82596	5.94035e-08	2.47288e-06
FBtr0083086	Aats-ser	Seryl-tRNA synthetase [Source:FlyBase gene name;Acc:FBgn2175]	37.6652	195.722	2.3775	5.19637	6.05211e-08	2.51153e-06
FBtr0086828	POSH	Plenty of SH3s [Source:FlyBase gene name;Acc:FBgn4294]	255.376	752.579	1.55922	2.94695	6.14365e-08	2.54158e-06
FBtr0300214	ksh	kish [Source:FlyBase gene name;Acc:FBgn489]	77.1178	327.945	2.08832	4.25252	6.34062e-08	2.61491e-06
FBtr0333025	CG8783		50.3187	244.111	2.27837	4.8513	6.60655e-08	2.71615e-06
FBtr0070826	CG12236		153.939	504.538	1.7126	3.27751	6.74786e-08	2.76996e-06
FBtr0330060	CG8549		56.7411	255.071	2.16844	4.49536	6.94717e-08	2.83862e-06
FBtr0085266	mfrn	mitoferrin [Source:FlyBase gene name;Acc:FBgn39561]	143.836	483.173	1.74811	3.35919	7.05109e-08	2.87224e-06
FBtr0076500	UGP	UGP [Source:FlyBase gene name;Acc:FBgn35978]	142.58	561.683	1.97799	3.93944	7.10655e-08	2.89039e-06
FBtr0071640	CG4030		85.9213	341.423	1.99047	3.97367	7.12769e-08	2.89456e-06
FBtr0088478	CG1665		36.8708	189.656	2.36284	5.14381	7.31054e-08	2.95526e-06
FBtr0076501	UGP	UGP [Source:FlyBase gene name;Acc:FBgn35978]	40.0985	229.199	2.51498	5.71591	7.32722e-08	2.9575e-06
FBtr0084756	Hr96	Hormone receptor-like in 96 [Source:FlyBase gene name;Acc:FBgn1524]	76.5247	311.136	2.02355	4.06582	7.43341e-08	2.99581e-06
FBtr0300775	CG1319		154.515	516.824	1.74193	3.34482	7.69214e-08	3.08138e-06
FBtr0075161	CG5567		148.222	503.339	1.76377	3.39584	7.75487e-08	3.10183e-06
FBtr0076821	CG7492		296.231	878.96	1.56908	2.96714	7.78593e-08	3.10957e-06
FBtr0339418	#N/A	#N/A	74.8251	280.264	1.90519	3.74559	7.81103e-08	3.11491e-06
FBtr0086885	Snx16	Sorting nexin 16 [Source:FlyBase gene name;Acc:FBgn34265]	102.49	384.628	1.90798	3.75284	8.03804e-08	3.20063e-06
FBtr0273253	Nurf-38	Nucleosome remodeling factor - 38kD [Source:FlyBase gene name;Acc:FBgn16687]	444.881	1310.83	1.55899	2.94647	8.26984e-08	3.28309e-06
FBtr0113019	CG12795		109.87	546.701	2.31496	4.9759	8.35773e-08	3.30317e-06
FBtr0087008	Sply	Sphingosine-1-phosphate lyase [Source:FlyBase gene name;Acc:FBgn1591]	104.574	380.012	1.86152	3.63391	8.48664e-08	3.34913e-06
FBtr0100483	Pglym78	Phosphoglyceromutase [Source:FlyBase gene name;Acc:FBgn14869]	196.476	624.233	1.66773	3.17714	8.50276e-08	3.35052e-06
FBtr0343600	#N/A	#N/A	94.5445	359.866	1.92839	3.80631	8.55715e-08	3.36262e-06
FBtr0082189	tws	twins [Source:FlyBase gene name;Acc:FBgn4889]	111.139	501.057	2.17261	4.50837	8.56992e-08	3.36262e-06
FBtr0332472	vas	vasa [Source:FlyBase gene name;Acc:FBgn262526]	139.814	517.444	1.8879	3.70095	8.57227e-08	3.36262e-06
FBtr0333003	prel	preli-like [Source:FlyBase gene name;Acc:FBgn33413]	99.9769	359.485	1.84626	3.59568	8.58411e-08	3.36262e-06
FBtr0073441	Dlic	Dynein light intermediate chain [Source:FlyBase gene name;Acc:FBgn3276]	46.4276	456.263	3.29681	9.82741	8.8901e-08	3.46714e-06
FBtr0079988	CG4972		522.49	1461.48	1.48396	2.79715	9.10332e-08	3.5399e-06
FBtr0082031	alpha-Man-II	alpha Mannosidase II [Source:FlyBase gene name;Acc:FBgn1174]	73.0279	299.438	2.03574	4.10032	9.22807e-08	3.58316e-06
FBtr0077708	CG31689		7.54448	132.704	4.13665	17.5896	9.42656e-08	3.64425e-06
FBtr0081206	Rab9	Rab9 [Source:FlyBase gene name;Acc:FBgn32782]	23.9272	145.905	2.6083	6.09787	9.55522e-08	3.68327e-06
FBtr0077453	Gs1l	GS1-like [Source:FlyBase gene name;Acc:FBgn19982]	53.2844	239.192	2.16638	4.48897	9.7864e-08	3.76691e-06
FBtr0080996	qua	quail [Source:FlyBase gene name;Acc:FBgn3187]	360.325	1027.61	1.51192	2.85189	9.80762e-08	3.76962e-06
FBtr0079648	CG17292		101.132	364.737	1.85061	3.60653	1.00649e-07	3.85381e-06
FBtr0073723	CG15717		39.9673	194.369	2.2819	4.8632	1.04137e-07	3.97381e-06
FBtr0077118	Myt1	Myt1 [Source:FlyBase gene name;Acc:FBgn4298]	121.757	427.714	1.81264	3.51284	1.05705e-07	4.02787e-06
FBtr0082522	CG6950		37.9589	202.492	2.41535	5.3345	1.07621e-07	4.08968e-06
FBtr0072268	CG3394		47.5935	233.997	2.29765	4.91657	1.07913e-07	4.08968e-06
FBtr0071157	CG10959		18.7074	135.91	2.86098	7.26507	1.08427e-07	4.10216e-06
FBtr0073772	CG1640		87.2597	326.774	1.9049	3.74484	1.08631e-07	4.10271e-06
FBtr0100590	Adh	Alcohol dehydrogenase [Source:FlyBase gene name;Acc:FBgn55]	262.491	1411.2	2.42658	5.37619	1.08928e-07	4.10271e-06
FBtr0303031	P5CDh1	delta-1-Pyrroline-5-carboxylate dehydrogenase 1 [Source:FlyBase gene name;Acc:FBgn37138]	95.4002	366.794	1.9429	3.84479	1.0906e-07	4.10271e-06
FBtr0305680	CG9603		196.503	648.077	1.72161	3.29805	1.11289e-07	4.17755e-06
FBtr0081185	CG10641		162.384	566.137	1.80174	3.4864	1.11363e-07	4.17755e-06
FBtr0089343	lola	longitudinals lacking [Source:FlyBase gene name;Acc:FBgn563]	1.66295	137.489	6.36943	82.678	1.13857e-07	4.2431e-06
FBtr0075522	DNApol-delta	DNA-polymerase-delta [Source:FlyBase gene name;Acc:FBgn2636]	134.939	459.924	1.76909	3.4084	1.1391e-07	4.2431e-06
FBtr0344351	#N/A	#N/A	57.7127	237.351	2.04006	4.11263	1.15792e-07	4.30719e-06
FBtr0077814	CG15362		60.6903	254.137	2.06607	4.18744	1.16625e-07	4.33209e-06
FBtr0089321	CG10638		210.704	644.274	1.61246	3.05772	1.22501e-07	4.53766e-06
FBtr0070493	CG32795		46.7343	217.278	2.21699	4.64922	1.23647e-07	4.56738e-06
FBtr0084510	CG13603		136.328	480.71	1.81808	3.52612	1.24493e-07	4.5754e-06
FBtr0342581	#N/A	#N/A	7.94571	86.5707	3.44563	10.8953	1.30655e-07	4.77314e-06
FBtr0331255	Sxl	Sex lethal [Source:FlyBase gene name;Acc:FBgn26427]	0.717887	67.3587	6.55196	93.8291	1.31302e-07	4.7866e-06
FBtr0074090	mRpL3	mitochondrial ribosomal protein L3 [Source:FlyBase gene name;Acc:FBgn3686]	130.855	453.575	1.79337	3.46625	1.31554e-07	4.7866e-06
FBtr0073482	Tim8	Tim8 [Source:FlyBase gene name;Acc:FBgn27359]	223.128	708.02	1.66592	3.17316	1.35122e-07	4.90261e-06
FBtr0070008	CG9578		74.114	304.591	2.03906	4.10977	1.37159e-07	4.96971e-06
FBtr0335218	#N/A	#N/A	40.671	195.902	2.26806	4.81674	1.39325e-07	5.03448e-06
FBtr0085955	Tif-IA	Tif-IA [Source:FlyBase gene name;Acc:FBgn32988]	520.617	1395.37	1.42235	2.68022	1.41198e-07	5.09521e-06
FBtr0077987	Pino	Pinocchio [Source:FlyBase gene name;Acc:FBgn16926]	136.924	478.105	1.80395	3.49174	1.43424e-07	5.16852e-06
FBtr0082508	Tango9	Transport and Golgi organization 9 [Source:FlyBase gene name;Acc:FBgn26744]	161.238	525.36	1.70411	3.25828	1.44716e-07	5.20802e-06
FBtr0082385	Irbp	Inverted repeat-binding protein [Source:FlyBase gene name;Acc:FBgn11774]	161.151	534.576	1.72998	3.31724	1.47392e-07	5.28285e-06
FBtr0333147	otu	ovarian tumor [Source:FlyBase gene name;Acc:FBgn323]	55.0339	234.284	2.08987	4.25708	1.47865e-07	5.29264e-06
FBtr0089760	CG30159		112.484	362.587	1.68861	3.22346	1.49548e-07	5.34569e-06
FBtr0078088	crq	croquemort [Source:FlyBase gene name;Acc:FBgn15924]	113.075	396.463	1.80991	3.50621	1.51452e-07	5.39923e-06
FBtr0071070	Hira	Hira [Source:FlyBase gene name;Acc:FBgn22786]	181.757	574.903	1.66131	3.16303	1.51741e-07	5.40228e-06
FBtr0078238	CG5498		184.586	596.711	1.69274	3.2327	1.52955e-07	5.43094e-06
FBtr0077744	Drp1	Dynamin related protein 1 [Source:FlyBase gene name;Acc:FBgn26479]	128.301	446.002	1.79752	3.47621	1.54335e-07	5.4726e-06
FBtr0340429	#N/A	#N/A	322.562	922.139	1.51541	2.8588	1.55038e-07	5.4902e-06
FBtr0074557	CrebB-17A	Cyclic-AMP response element binding protein B at 17A [Source:FlyBase gene name;Acc:FBgn14467]	24.8177	169.481	2.77168	6.82903	1.58002e-07	5.58773e-06
FBtr0070064	cin	cinnamon [Source:FlyBase gene name;Acc:FBgn316]	105.527	354.928	1.74991	3.36338	1.59354e-07	5.62057e-06
FBtr0080774	CycE	Cyclin E [Source:FlyBase gene name;Acc:FBgn1382]	1009.85	2489.15	1.30151	2.46486	1.60849e-07	5.66575e-06
FBtr0087825	stil	stand still [Source:FlyBase gene name;Acc:FBgn3527]	22.5404	146.3	2.69835	6.49057	1.62939e-07	5.7318e-06
FBtr0082338	Ugt86Da	Ugt86Da [Source:FlyBase gene name;Acc:FBgn4259]	94.3528	335.572	1.83049	3.55657	1.63479e-07	5.74319e-06
FBtr0086797	olf186-F	olf186-F [Source:FlyBase gene name;Acc:FBgn41585]	99.8739	369.185	1.88617	3.69652	1.65318e-07	5.80012e-06
FBtr0340271	#N/A	#N/A	75.2214	296.854	1.98054	3.94641	1.73223e-07	6.05345e-06
FBtr0075076	CG3902		71.0947	269.634	1.92319	3.7926	1.74113e-07	6.07656e-06
FBtr0301632	rdx	roadkill [Source:FlyBase gene name;Acc:FBgn264493]	2222.57	5642.42	1.34409	2.53869	1.77219e-07	6.17684e-06
FBtr0300402	CG16833		128.213	493.404	1.94423	3.84832	1.78936e-07	6.22852e-06
FBtr0076190	GlcAT-P	GlcAT-P [Source:FlyBase gene name;Acc:FBgn36144]	118.483	403.85	1.76914	3.40852	1.82956e-07	6.3518e-06
FBtr0330714	betaggt-I	beta subunit of type I geranylgeranyl transferase [Source:FlyBase gene name;Acc:FBgn15]	39.7691	204.949	2.36554	5.15347	1.87561e-07	6.4947e-06
FBtr0071755	GlcT-1	GlcT-1 [Source:FlyBase gene name;Acc:FBgn6712]	184.174	572.963	1.63738	3.111	1.95875e-07	6.75617e-06
FBtr0301132	CG2893		92.8865	341.379	1.87783	3.67523	2.00179e-07	6.89567e-06
FBtr0080003	CG5056		210.432	642.444	1.61021	3.05297	2.01471e-07	6.93116e-06
FBtr0332984	Unr	Upstream of N-ras [Source:FlyBase gene name;Acc:FBgn263352]	17.9435	353.483	4.30011	19.6998	2.03193e-07	6.98136e-06
FBtr0073173	CG10866		94.6536	361.413	1.93292	3.81827	2.11734e-07	7.26544e-06
FBtr0073436	Rpt3	Regulatory particle triple-A ATPase 3 [Source:FlyBase gene name;Acc:FBgn28686]	479.02	1339.05	1.48305	2.79539	2.12899e-07	7.29599e-06
FBtr0087234	Aats-cys	Cysteinyl-tRNA synthetase [Source:FlyBase gene name;Acc:FBgn2791]	153.95	489.658	1.66931	3.18063	2.15533e-07	7.37674e-06
FBtr0084290	T-cp1	Tcp1-like [Source:FlyBase gene name;Acc:FBgn3676]	766.661	2095.14	1.45039	2.73281	2.16081e-07	7.38595e-06
FBtr0074464	Ucp4A	Ucp4A [Source:FlyBase gene name;Acc:FBgn3872]	34.126	172.147	2.33469	5.04444	2.17138e-07	7.40304e-06
FBtr0302853	CG31262		75.2921	292.76	1.95915	3.88833	2.18937e-07	7.45481e-06
FBtr0336924	#N/A	#N/A	13.6255	103.432	2.9243	7.59104	2.25974e-07	7.68457e-06
FBtr0081858	Coq2	Coenzyme Q biosynthesis protein 2 [Source:FlyBase gene name;Acc:FBgn37574]	37.2356	183.234	2.29894	4.92095	2.26439e-07	7.69053e-06
FBtr0339552	#N/A	#N/A	194.778	576.148	1.56461	2.95797	2.27596e-07	7.71994e-06
FBtr0071628	LSm1		54.0685	242.341	2.16418	4.48211	2.31268e-07	7.82451e-06
FBtr0080484	CG9426		284.829	822.138	1.52928	2.88642	2.39968e-07	8.08796e-06
FBtr0078230	CG5262		103.725	367.464	1.82483	3.54266	2.44966e-07	8.23552e-06
FBtr0111163	CG40045		1063.17	2724.67	1.35771	2.56279	2.6385e-07	8.83682e-06
FBtr0081285	CG10194		52.975	238.537	2.17083	4.50281	2.64788e-07	8.85706e-06
FBtr0081853	CG9684		469.539	1269.98	1.43549	2.70474	2.67248e-07	8.92809e-06
FBtr0088789	CG2183		285.154	819.795	1.52352	2.87492	2.74276e-07	9.15136e-06
FBtr0077351	CG14618		67.9118	270.179	1.99218	3.97838	2.76066e-07	9.19956e-06
FBtr0079342	Rca1	Regulator of cyclin A1 [Source:FlyBase gene name;Acc:FBgn17551]	299.065	870.795	1.54187	2.91172	2.81916e-07	9.34756e-06
FBtr0301404	Hrb27C	Heterogeneous nuclear ribonucleoprotein at 27C [Source:FlyBase gene name;Acc:FBgn4838]	800.035	2798.71	1.80663	3.49824	3.0564e-07	1.00964e-05
FBtr0334685	#N/A	#N/A	90.0365	284.209	1.65837	3.1566	3.08648e-07	1.01705e-05
FBtr0091719	CG33722		107.154	401.474	1.90562	3.74669	3.10865e-07	1.02246e-05
FBtr0082969	CG3509		1603.54	4033.45	1.33075	2.51534	3.11062e-07	1.02246e-05
FBtr0080411	CG5525		921.292	2323.08	1.33431	2.52154	3.17759e-07	1.0416e-05
FBtr0081205	CG9987		96.0877	335.375	1.80335	3.4903	3.18061e-07	1.0416e-05
FBtr0074333	CG4789		54.9448	232.621	2.08193	4.23373	3.20803e-07	1.048e-05
FBtr0300081	wech	wech [Source:FlyBase gene name;Acc:FBgn259745]	100.126	1299.27	3.69781	12.9763	3.2193e-07	1.05039e-05
FBtr0082406	mgr	merry-go-round [Source:FlyBase gene name;Acc:FBgn264694]	213.163	650.737	1.61011	3.05276	3.26742e-07	1.06347e-05
FBtr0070849	Rab-RP4	Rab-related protein 4 [Source:FlyBase gene name;Acc:FBgn15794]	69.8232	277.034	1.98828	3.96764	3.30602e-07	1.07341e-05
FBtr0080824	EndoGI	Endonuclease G inhibitor [Source:FlyBase gene name;Acc:FBgn28515]	53.6873	241.191	2.16752	4.49251	3.34093e-07	1.0821e-05
FBtr0071856	Vps20	Vacuolar protein sorting 2 [Source:FlyBase gene name;Acc:FBgn34744]	98.5805	347.146	1.81617	3.52145	3.36382e-07	1.08818e-05
FBtr0339494	#N/A	#N/A	122.986	413.831	1.75054	3.36485	3.38531e-07	1.0938e-05
FBtr0087121	CG8311		241.591	725.542	1.58649	3.00318	3.40757e-07	1.09832e-05
FBtr0084034	sec15	sec15 [Source:FlyBase gene name;Acc:FBgn38856]	119.875	413.462	1.78622	3.4491	3.42797e-07	1.10356e-05
FBtr0091446	CG33506		112.441	384.283	1.77301	3.41765	3.53705e-07	1.13318e-05
FBtr0091827	His2A:CG33823	His2A:CG33823 [Source:FlyBase gene name;Acc:FBgn53823]	142.579	567.96	1.99402	3.98346	3.62483e-07	1.1599e-05
FBtr0086225	CG9945		145.329	484.226	1.73636	3.33193	3.69725e-07	1.18165e-05
FBtr0076413	SH3PX1	SH3PX1 [Source:FlyBase gene name;Acc:FBgn4475]	181.785	562.398	1.62936	3.09376	3.7467e-07	1.19325e-05
FBtr0303229	CG9536		66.0134	207.224	1.65036	3.13912	3.85444e-07	1.22452e-05
FBtr0075997	RhoGAP68F	RhoGAP68F [Source:FlyBase gene name;Acc:FBgn36257]	62.8665	254.423	2.01687	4.04704	3.94135e-07	1.24766e-05
FBtr0300730	Npl4	Npl4 ortholog [Source:FlyBase gene name;Acc:FBgn39348]	131.801	443.077	1.7492	3.36171	3.99303e-07	1.26251e-05
FBtr0077365	CG12576		242.856	707.562	1.54276	2.9135	4.07703e-07	1.28718e-05
FBtr0079401	Mnn1	Menin 1 [Source:FlyBase gene name;Acc:FBgn31885]	278.272	750.773	1.43188	2.69799	4.08076e-07	1.28718e-05
FBtr0080172	CG33129		906.592	2340.72	1.36843	2.58189	4.10805e-07	1.29426e-05
FBtr0301278	Clbn	Caliban [Source:FlyBase gene name;Acc:FBgn259152]	92.2422	315.907	1.776	3.42476	4.16099e-07	1.30783e-05
FBtr0073287	CG32250		53.7175	222.177	2.04824	4.13602	4.17964e-07	1.31116e-05
FBtr0072233	wibg	within bgcn [Source:FlyBase gene name;Acc:FBgn34918]	196.09	604.849	1.62506	3.08454	4.18145e-07	1.31116e-05
FBtr0089315	CG10602		227.093	932.751	2.03821	4.10735	4.20169e-07	1.31595e-05
FBtr0334455	#N/A	#N/A	104.674	356.285	1.76713	3.40377	4.25673e-07	1.33162e-05
FBtr0091710	PGRP-LD	Peptidoglycan recognition protein LD [Source:FlyBase gene name;Acc:FBgn26458]	14.5333	113.478	2.96498	7.80815	4.41183e-07	1.37851e-05
FBtr0086242	exu	exuperantia [Source:FlyBase gene name;Acc:FBgn615]	68.1375	279.525	2.03646	4.10236	4.4994e-07	1.40423e-05
FBtr0085957	CG17018		1806.94	4556.73	1.33446	2.5218	4.55723e-07	1.41894e-05
FBtr0337046	#N/A	#N/A	59.8835	238.451	1.99346	3.98192	4.58501e-07	1.42456e-05
FBtr0081099	Grip71	Grip71 [Source:FlyBase gene name;Acc:FBgn3275]	431.021	1177.21	1.44954	2.7312	4.64568e-07	1.43805e-05
FBtr0086126	CG3267		78.246	363.123	2.21437	4.64079	4.67196e-07	1.44375e-05
FBtr0100020	CG33977		49.975	214.86	2.10412	4.29936	4.67497e-07	1.44375e-05
FBtr0071236	otu	ovarian tumor [Source:FlyBase gene name;Acc:FBgn323]	362.999	1129.47	1.6376	3.11149	4.78562e-07	1.47279e-05
FBtr0333302	CG9921		244.253	699.315	1.51757	2.86308	4.79441e-07	1.47378e-05
FBtr0072425	Orc4	Origin recognition complex subunit 4 [Source:FlyBase gene name;Acc:FBgn23181]	156.51	509.954	1.70411	3.25829	4.80519e-07	1.47539e-05
FBtr0071018	fz4	frizzled 4 [Source:FlyBase gene name;Acc:FBgn27342]	183.598	556.849	1.60073	3.03297	4.87282e-07	1.49443e-05
FBtr0076983	zpg	zero population growth [Source:FlyBase gene name;Acc:FBgn24177]	638.608	1882.61	1.55973	2.948	4.92653e-07	1.50916e-05
FBtr0310559	fok	fledgling of Klp38B [Source:FlyBase gene name;Acc:FBgn263773]	293.558	824.612	1.49007	2.80902	4.96294e-07	1.51856e-05
FBtr0302561	pigeon	pigeon [Source:FlyBase gene name;Acc:FBgn139]	149.375	463.8	1.63456	3.10493	5.07938e-07	1.55061e-05
FBtr0072290	Mov34	Mov34 [Source:FlyBase gene name;Acc:FBgn2787]	168.002	534.385	1.6694	3.18082	5.17494e-07	1.57076e-05
FBtr0330237	Mov34	Mov34 [Source:FlyBase gene name;Acc:FBgn2787]	168.002	534.385	1.6694	3.18082	5.17494e-07	1.57076e-05
FBtr0299569	CkIIbeta	Casein kinase II beta subunit [Source:FlyBase gene name;Acc:FBgn259]	15.2474	127.791	3.06715	8.38116	5.247e-07	1.58719e-05
FBtr0072060	CG30185		91.9192	334.318	1.86278	3.63709	5.39382e-07	1.62789e-05
FBtr0334846	#N/A	#N/A	171.021	482.467	1.49625	2.82109	5.4419e-07	1.64054e-05
FBtr0073409	sofe	sister of feo [Source:FlyBase gene name;Acc:FBgn3242]	82.7056	318.826	1.94671	3.85496	5.52408e-07	1.66154e-05
FBtr0332129	Klp68D	Kinesin-like protein at 68D [Source:FlyBase gene name;Acc:FBgn4381]	49.2487	209.318	2.08754	4.25023	5.56483e-07	1.67001e-05
FBtr0078389	Hr78	Hormone-receptor-like in 78 [Source:FlyBase gene name;Acc:FBgn15239]	25.0238	131.001	2.3882	5.23505	5.57791e-07	1.67205e-05
FBtr0302161	Sema-1b	Sema-1b [Source:FlyBase gene name;Acc:FBgn1659]	490.77	1210.17	1.30209	2.46585	5.615e-07	1.68127e-05
FBtr0077778	oaf	out at first [Source:FlyBase gene name;Acc:FBgn11818]	339.855	979.547	1.5272	2.88225	5.64344e-07	1.68733e-05
FBtr0074117	CG15916		37.1189	184.342	2.31216	4.96626	5.65031e-07	1.68733e-05
FBtr0078688	Snm1	Snm1 [Source:FlyBase gene name;Acc:FBgn37338]	216.193	608.584	1.49313	2.815	5.78908e-07	1.72021e-05
FBtr0087586	CG13344		228.426	666.411	1.54469	2.91741	5.88589e-07	1.74663e-05
FBtr0088906	Cyt-b5	Cytochrome b5 [Source:FlyBase gene name;Acc:FBgn264294]	169.804	565.24	1.73499	3.32878	6.09229e-07	1.80586e-05
FBtr0085819	CG1792		54.9845	234.298	2.09125	4.26116	6.14064e-07	1.81816e-05
FBtr0073843	CG9941		321.766	865.312	1.42721	2.68926	6.18522e-07	1.82932e-05
FBtr0072795	Cht2	Chitinase 2 [Source:FlyBase gene name;Acc:FBgn2272]	23.372	144.393	2.62715	6.17804	6.29484e-07	1.85349e-05
FBtr0082082	CG16817		1431.33	3612.95	1.33582	2.52418	6.35861e-07	1.87019e-05
FBtr0075825	CG10133		38.8655	192.217	2.30617	4.94568	6.38602e-07	1.87618e-05
FBtr0086535	CG7744		424.578	1150.49	1.43815	2.70974	6.42094e-07	1.88435e-05
FBtr0089516	Atpalpha	Na pump alpha subunit [Source:FlyBase gene name;Acc:FBgn2921]	349.798	918.63	1.39296	2.62617	6.47915e-07	1.89724e-05
FBtr0076105	CG18815		139.014	453.778	1.70675	3.26425	6.49388e-07	1.89946e-05
FBtr0077211	mst	misato [Source:FlyBase gene name;Acc:FBgn2272]	73.614	281.931	1.93729	3.82986	6.56279e-07	1.9154e-05
FBtr0072832	CG12024		52.4409	214.371	2.03134	4.08785	6.63671e-07	1.92639e-05
FBtr0339969	#N/A	#N/A	496.809	1331	1.42175	2.67911	6.65886e-07	1.92937e-05
FBtr0088469	dap	dacapo [Source:FlyBase gene name;Acc:FBgn1316]	691.943	1797.56	1.37731	2.59784	6.6615e-07	1.92937e-05
FBtr0330265	CG43736		3.56842	74.877	4.39116	20.9832	6.68563e-07	1.93425e-05
FBtr0079960	CG5734		215.828	651.125	1.59305	3.01687	6.82162e-07	1.96716e-05
FBtr0083921	cdc2c	cdc2c [Source:FlyBase gene name;Acc:FBgn417]	441.973	1187.92	1.42641	2.68777	6.89167e-07	1.98521e-05
FBtr0082865	Ipp	Inositol polyphosphate 1-phosphatase [Source:FlyBase gene name;Acc:FBgn16672]	116.809	394.475	1.75579	3.3771	6.91905e-07	1.98878e-05
FBtr0301431	MCPH1	Microcephalin [Source:FlyBase gene name;Acc:FBgn26959]	146.776	456.089	1.63569	3.10737	7.06343e-07	2.02808e-05
FBtr0082416	CG14711		122.833	407.866	1.7314	3.3205	7.08665e-07	2.03255e-05
FBtr0073429	CG2061		16.917	106.393	2.65285	6.2891	7.10293e-07	2.03283e-05
FBtr0085855	CG2118		39.8154	248.209	2.64016	6.234	7.29906e-07	2.08447e-05
FBtr0113205	CG7878		146.464	432.16	1.56102	2.95062	7.4046e-07	2.11194e-05
FBtr0081465	CG9257		163.812	509.01	1.63565	3.10728	7.44095e-07	2.11816e-05
FBtr0075041	CG3808		123.815	405.75	1.71241	3.27707	7.45513e-07	2.11992e-05
FBtr0076138	CG6084		18.6882	119.389	2.67548	6.3885	7.53614e-07	2.13838e-05
FBtr0114548	Idh	Isocitrate dehydrogenase [Source:FlyBase gene name;Acc:FBgn1248]	42.1816	186.467	2.14423	4.42057	7.70439e-07	2.18379e-05
FBtr0072087	Sesn	Sestrin [Source:FlyBase gene name;Acc:FBgn34897]	159.031	449.216	1.4981	2.8247	7.75029e-07	2.19322e-05
FBtr0075328	nudC	nudC [Source:FlyBase gene name;Acc:FBgn21768]	240.423	701.509	1.54489	2.91781	7.75419e-07	2.19322e-05
FBtr0072227	CG4585		335.877	913.111	1.44286	2.71859	7.76625e-07	2.1943e-05
FBtr0088944	CG12042		92.4404	342.358	1.88891	3.70356	8.12687e-07	2.28888e-05
FBtr0077203	slgA	sluggish A [Source:FlyBase gene name;Acc:FBgn3423]	16.1599	123.124	2.92963	7.61915	8.29094e-07	2.33015e-05
FBtr0073340	CG15014		81.8005	298.18	1.866	3.64521	8.44965e-07	2.36724e-05
FBtr0308707	CG3638		60.389	403.865	2.74152	6.68773	8.51751e-07	2.38374e-05
FBtr0081440	sky	skywalker [Source:FlyBase gene name;Acc:FBgn3291]	5.13979	84.2207	4.03439	16.386	8.69684e-07	2.4307e-05
FBtr0088078	CG13197		112.825	382.98	1.76319	3.39448	8.70361e-07	2.4307e-05
FBtr0073217	Ero1L	Endoplasmic reticulum oxidoreductin-1-like [Source:FlyBase gene name;Acc:FBgn261274]	190.079	573.941	1.59431	3.0195	8.73611e-07	2.43721e-05
FBtr0073516	nod	no distributive disjunction [Source:FlyBase gene name;Acc:FBgn2948]	170.237	707.07	2.05431	4.15344	8.80153e-07	2.45289e-05
FBtr0301852	Rpi	Ribose-5-phosphate isomerase [Source:FlyBase gene name;Acc:FBgn541]	40.201	266.039	2.72633	6.61772	8.85539e-07	2.46369e-05
FBtr0303846	CG15093		20.2887	113.543	2.48449	5.59637	8.85887e-07	2.46369e-05
FBtr0304713	CG5793		17.7327	126.919	2.83942	7.1573	8.86817e-07	2.4637e-05
FBtr0077114	S6k	RPS6-p7-protein kinase [Source:FlyBase gene name;Acc:FBgn1586]	276.696	724.428	1.38854	2.61814	8.99152e-07	2.49536e-05
FBtr0087732	CG33138		323.742	849.196	1.39125	2.62306	9.26267e-07	2.55991e-05
FBtr0083737	CG3773		55.0801	223.852	2.02294	4.06411	9.27582e-07	2.56088e-05
FBtr0084710	CG11089		24.6495	130.865	2.40845	5.30903	9.48936e-07	2.61169e-05
FBtr0088699	Acsl	Acyl-CoA synthetase long-chain [Source:FlyBase gene name;Acc:FBgn26312]	57.0641	280.828	2.29903	4.92127	9.51248e-07	2.61534e-05
FBtr0070708	l(1)G0334	lethal (1) G334 [Source:FlyBase gene name;Acc:FBgn28325]	146.581	398.845	1.44413	2.72098	9.55404e-07	2.62405e-05
FBtr0334160	#N/A	#N/A	2.61752	60.8213	4.5383	23.2362	9.84893e-07	2.69498e-05
FBtr0080091	CG6094		24.8977	149.845	2.58939	6.01845	9.85286e-07	2.69498e-05
FBtr0079330	CG13766		44.055	192.204	2.12527	4.36283	9.88848e-07	2.70194e-05
FBtr0307342	CG6073		72.9406	268.889	1.88221	3.6864	9.92192e-07	2.70713e-05
FBtr0084384	orb	oo18 RNA-binding protein [Source:FlyBase gene name;Acc:FBgn4882]	213.357	942.082	2.14259	4.41553	1.00161e-06	2.7266e-05
FBtr0087335	Vha36-1	Vacuolar H[+] ATPase subunit 36-1 [Source:FlyBase gene name;Acc:FBgn2297]	440.353	1156.15	1.39259	2.6255	1.00198e-06	2.7266e-05
FBtr0077179	CG10672		46.5483	191.176	2.0381	4.10706	1.03133e-06	2.80072e-05
FBtr0084580	Mpk2	Mpk2 [Source:FlyBase gene name;Acc:FBgn15765]	58.7319	230.801	1.97443	3.92974	1.06462e-06	2.87936e-05
FBtr0080714	ZnT35C		106.261	349.156	1.71626	3.28584	1.07116e-06	2.89409e-05
FBtr0301277	Clbn	Caliban [Source:FlyBase gene name;Acc:FBgn259152]	106.755	348.136	1.70535	3.26108	1.07969e-06	2.91417e-05
FBtr0070441	mit(1)15	mitotic 15 [Source:FlyBase gene name;Acc:FBgn4643]	267.87	752.38	1.48993	2.80875	1.09939e-06	2.95832e-05
FBtr0305256	SCAR	SCAR [Source:FlyBase gene name;Acc:FBgn41781]	120.008	393.656	1.71381	3.28026	1.10319e-06	2.96555e-05
FBtr0321266	CG5823		32.7344	180.787	2.46541	5.52284	1.11937e-06	2.99993e-05
FBtr0076301	scramb1	scramblase 1 [Source:FlyBase gene name;Acc:FBgn5256]	191.053	560.357	1.55238	2.933	1.13617e-06	3.03882e-05
FBtr0074418	wus	wurst [Source:FlyBase gene name;Acc:FBgn385]	223.681	640.547	1.51786	2.86367	1.14598e-06	3.06198e-05
FBtr0070625	CG6428		92.1177	314.175	1.77002	3.41058	1.15398e-06	3.07716e-05
FBtr0079258	frj	farjavit [Source:FlyBase gene name;Acc:FBgn31815]	172.805	528.29	1.61219	3.05715	1.18448e-06	3.14587e-05
FBtr0301452	Nhe1	Na[+]/H[+] hydrogen exchanger 1 [Source:FlyBase gene name;Acc:FBgn26787]	150.96	457.915	1.60091	3.03335	1.22057e-06	3.23525e-05
FBtr0077906	Eno	Enolase [Source:FlyBase gene name;Acc:FBgn579]	208.594	570.209	1.45079	2.73359	1.22539e-06	3.2418e-05
FBtr0083337	Cctgamma	Cctgamma [Source:FlyBase gene name;Acc:FBgn1519]	580.644	1524.05	1.39218	2.62476	1.22877e-06	3.245e-05
FBtr0344009	#N/A	#N/A	93.3886	360.354	1.94809	3.85865	1.23357e-06	3.25024e-05
FBtr0070063	G9a	G9a [Source:FlyBase gene name;Acc:FBgn4372]	684.872	1630.67	1.25156	2.38099	1.2436e-06	3.27175e-05
FBtr0086639	CG15093		30.0437	148.818	2.30842	4.9534	1.24556e-06	3.27175e-05
FBtr0077666	cnir	cornichon related [Source:FlyBase gene name;Acc:FBgn243513]	66.6485	244.5	1.87519	3.6685	1.24655e-06	3.27175e-05
FBtr0078995	CG14043		159.684	466.899	1.54789	2.92389	1.24666e-06	3.27175e-05
FBtr0089549	aft	adrift [Source:FlyBase gene name;Acc:FBgn2639]	59.0807	232.109	1.97405	3.92869	1.26905e-06	3.32393e-05
FBtr0081208	CG10237		800.485	2027.81	1.34098	2.53323	1.27757e-06	3.34296e-05
FBtr0088505	l(2)k10201	lethal (2) k121 [Source:FlyBase gene name;Acc:FBgn1697]	49.4867	205.319	2.05275	4.14897	1.28697e-06	3.36092e-05
FBtr0074447	CG8915		224.807	714.038	1.66732	3.17623	1.29163e-06	3.36979e-05
FBtr0081388	CG2614		93.6882	327.506	1.80558	3.4957	1.30054e-06	3.38639e-05
FBtr0081882	CG8036		1095.19	2682.07	1.29217	2.44895	1.33938e-06	3.47728e-05
FBtr0082134	CG8481		109.026	379.217	1.79835	3.47822	1.34901e-06	3.49886e-05
FBtr0077456	MFS18	Major Facilitator Superfamily Transporter 18 [Source:FlyBase gene name;Acc:FBgn25684]	164.678	505.545	1.61819	3.06991	1.35668e-06	3.51532e-05
FBtr0336843	#N/A	#N/A	509.115	1323.14	1.37791	2.59891	1.36199e-06	3.52507e-05
FBtr0082206	Mical	Molecule interacting with CasL [Source:FlyBase gene name;Acc:FBgn5328]	59.2304	235.105	1.98889	3.96932	1.38898e-06	3.587e-05
FBtr0086245	Fem-1	Fem-1 [Source:FlyBase gene name;Acc:FBgn34542]	140.761	434.467	1.626	3.08655	1.4019e-06	3.61485e-05
FBtr0087606	Ctf4		280.333	796.772	1.50702	2.84223	1.41321e-06	3.63697e-05
FBtr0074085	CG8206		73.255	260.039	1.82773	3.54978	1.42526e-06	3.65734e-05
FBtr0085856	CG2118		44.1252	192.172	2.12272	4.35514	1.42668e-06	3.65734e-05
FBtr0074998	Chd3	Chd3 [Source:FlyBase gene name;Acc:FBgn23395]	377.133	985.366	1.38559	2.61278	1.42801e-06	3.65734e-05
FBtr0076223	Ufd1-like	Ubiquitin fusion-degradation 1-like [Source:FlyBase gene name;Acc:FBgn36136]	125.729	395.026	1.65163	3.14188	1.45424e-06	3.72093e-05
FBtr0082204	CG12811		38.7578	169.312	2.12713	4.36847	1.46646e-06	3.74858e-05
FBtr0085304	CG9986		164.573	503.402	1.61299	3.05884	1.50939e-06	3.83652e-05
FBtr0339549	#N/A	#N/A	22.2769	135.886	2.60877	6.09985	1.51202e-06	3.83918e-05
FBtr0084870	CG10420		89.208	302.824	1.76324	3.39459	1.5225e-06	3.8621e-05
FBtr0070583	Rala	Ras-related protein [Source:FlyBase gene name;Acc:FBgn15286]	98.6618	297.715	1.59337	3.01753	1.53154e-06	3.88131e-05
FBtr0332870	CanA-14F	Calcineurin A at 14F [Source:FlyBase gene name;Acc:FBgn3758]	271.116	682.732	1.33241	2.51823	1.54504e-06	3.90204e-05
FBtr0100422	GlcAT-P	GlcAT-P [Source:FlyBase gene name;Acc:FBgn36144]	17.0174	105.083	2.62645	6.17505	1.54938e-06	3.90788e-05
FBtr0089330	Mob2	Mob2 [Source:FlyBase gene name;Acc:FBgn259481]	102.632	342.028	1.73664	3.33257	1.57557e-06	3.97018e-05
FBtr0085265	CG4951		78.3937	267.101	1.76857	3.40717	1.5832e-06	3.98561e-05
FBtr0087682	CG33156		45.4908	242.775	2.41597	5.3368	1.58681e-06	3.99091e-05
FBtr0071166	CG2147		135.607	417.934	1.62384	3.08194	1.59859e-06	4.01295e-05
FBtr0335020	#N/A	#N/A	129.718	396.748	1.61284	3.05854	1.61311e-06	4.04558e-05
FBtr0088882	CG8728		143.343	433.859	1.59776	3.02672	1.64759e-06	4.1165e-05
FBtr0072587	CG13890		191.356	565.671	1.56371	2.95612	1.65903e-06	4.14118e-05
FBtr0078087	crq	croquemort [Source:FlyBase gene name;Acc:FBgn15924]	171.599	502.215	1.54927	2.92669	1.66064e-06	4.14132e-05
FBtr0083188	Hmt-1	Heavy metal tolerance factor 1 [Source:FlyBase gene name;Acc:FBgn38376]	217.51	625.468	1.52385	2.87558	1.66329e-06	4.14403e-05
FBtr0083713	P5cr	Pyrroline 5-carboyxlate reductase [Source:FlyBase gene name;Acc:FBgn15781]	79.7705	284.2	1.83298	3.56272	1.67113e-06	4.15965e-05
FBtr0085415	yemalpha	yemanuclein alpha [Source:FlyBase gene name;Acc:FBgn5596]	227.145	614.27	1.43526	2.70431	1.70006e-06	4.21979e-05
FBtr0330292	yemalpha	yemanuclein alpha [Source:FlyBase gene name;Acc:FBgn5596]	227.145	614.27	1.43526	2.70431	1.70006e-06	4.21979e-05
FBtr0331304	CG34449		36.5736	243.691	2.73618	6.66304	1.71106e-06	4.23524e-05
FBtr0300820	Sppl	Signal peptide peptidase-like [Source:FlyBase gene name;Acc:FBgn39381]	50.3019	263.009	2.38643	5.22861	1.75296e-06	4.32283e-05
FBtr0334105	CG7255		84.8727	285.198	1.74859	3.36031	1.75941e-06	4.33471e-05
FBtr0073404	Ork1	Open rectifier K[+] channel 1 [Source:FlyBase gene name;Acc:FBgn17561]	31.3489	146.58	2.2252	4.67574	1.77603e-06	4.35947e-05
FBtr0301429	MCPH1	Microcephalin [Source:FlyBase gene name;Acc:FBgn26959]	134.729	383.948	1.51085	2.84978	1.89313e-06	4.61282e-05
FBtr0333126	AcCoAS	Acetyl Coenzyme A synthase [Source:FlyBase gene name;Acc:FBgn1234]	133.266	411.742	1.62743	3.08962	1.90394e-06	4.63489e-05
FBtr0088255	Mat1	Mat1 [Source:FlyBase gene name;Acc:FBgn24956]	123.43	381.445	1.62778	3.09038	1.92524e-06	4.67817e-05
FBtr0074675	CG7889		101.262	333.287	1.71868	3.29134	1.9723e-06	4.77941e-05
FBtr0306750	cnc	cap-n-collar [Source:FlyBase gene name;Acc:FBgn262975]	218.803	538.91	1.30041	2.46299	1.97425e-06	4.77977e-05
FBtr0070481	CG2694		56.7016	375.172	2.72609	6.6166	1.98131e-06	4.79249e-05
FBtr0087667	cid	centromere identifier [Source:FlyBase gene name;Acc:FBgn4477]	131.058	417.749	1.67243	3.18751	2.02307e-06	4.87575e-05
FBtr0310419	CG14440		4.40239	74.6863	4.08448	16.9649	2.04439e-06	4.92265e-05
FBtr0088781	CG11210		171.641	505.602	1.5586	2.94569	2.05747e-06	4.94966e-05
FBtr0343126	#N/A	#N/A	288.104	760.726	1.40079	2.64046	2.16343e-06	5.18111e-05
FBtr0290234	CG2974		36.0263	159.642	2.14772	4.43127	2.17798e-06	5.21125e-05
FBtr0336864	#N/A	#N/A	90.1955	343.24	1.92809	3.80552	2.21506e-06	5.29046e-05
FBtr0343648	#N/A	#N/A	41.7565	161.651	1.95281	3.87128	2.27853e-06	5.43228e-05
FBtr0081288	Hs2st	Heparan sulfate 2-O-sulfotransferase [Source:FlyBase gene name;Acc:FBgn2423]	100.457	328.302	1.70844	3.26808	2.30048e-06	5.47477e-05
FBtr0089504	l(2)tid	lethal (2) tumorous imaginal discs [Source:FlyBase gene name;Acc:FBgn2174]	40.8752	186.945	2.19332	4.57357	2.3145e-06	5.50321e-05
FBtr0114586	egl	egalitarian [Source:FlyBase gene name;Acc:FBgn562]	335.058	842.424	1.33014	2.51427	2.33923e-06	5.55207e-05
FBtr0080830	c(2)M	crossover suppressor on 2 of Manheim [Source:FlyBase gene name;Acc:FBgn28525]	50.6368	196.36	1.95525	3.87782	2.4085e-06	5.68677e-05
FBtr0079640	CG8498		180.053	509.331	1.50018	2.82878	2.40883e-06	5.68677e-05
FBtr0085777	zwilch	zwilch [Source:FlyBase gene name;Acc:FBgn61476]	273.062	735.468	1.42943	2.69341	2.41294e-06	5.69141e-05
FBtr0079721	Aats-ala	Alanyl-tRNA synthetase [Source:FlyBase gene name;Acc:FBgn2794]	190.989	564.634	1.56383	2.95637	2.42001e-06	5.70302e-05
FBtr0078720	CG1239		24.031	129.201	2.42664	5.37641	2.44387e-06	5.75415e-05
FBtr0332370	nrv1	nervana 1 [Source:FlyBase gene name;Acc:FBgn15776]	687.831	1966.07	1.51519	2.85836	2.5633e-06	6.02466e-05
FBtr0078194	CG5872		156.323	459.508	1.55556	2.93949	2.58408e-06	6.06277e-05
FBtr0086231	CG11110		62.4832	232.215	1.89392	3.71644	2.60754e-06	6.11241e-05
FBtr0075293	CG6664		128.183	382.226	1.57622	2.98188	2.62092e-06	6.13295e-05
FBtr0332121	CG6664		128.183	382.226	1.57622	2.98188	2.62092e-06	6.13295e-05
FBtr0084602	CG6364		79.4027	343.993	2.11512	4.33226	2.64249e-06	6.17255e-05
FBtr0078802	hd	humpty dumpty [Source:FlyBase gene name;Acc:FBgn86695]	149.176	453.012	1.60254	3.03676	2.65111e-06	6.18723e-05
FBtr0071607	Acox57D-d	acyl-Coenzyme A oxidase at 57D distal [Source:FlyBase gene name;Acc:FBgn34629]	94.9491	307.63	1.69597	3.23995	2.67911e-06	6.23219e-05
FBtr0072220	CG5339		275.025	723.687	1.3958	2.63135	2.67976e-06	6.23219e-05
FBtr0306008	Scm	Sex comb on midleg [Source:FlyBase gene name;Acc:FBgn3334]	203.061	717.041	1.82015	3.53117	2.76527e-06	6.40657e-05
FBtr0113069	CG9003		90.368	327.073	1.85573	3.61934	2.76929e-06	6.40657e-05
FBtr0331990	CG13398		64.2193	224.125	1.80323	3.49	2.7881e-06	6.43905e-05
FBtr0301823	Mnt	Mnt [Source:FlyBase gene name;Acc:FBgn23215]	114.446	337.011	1.55813	2.94472	2.7978e-06	6.45585e-05
FBtr0076488	eIF-4E	Eukaryotic initiation factor 4E [Source:FlyBase gene name;Acc:FBgn15218]	60.258	266.407	2.14441	4.4211	2.82145e-06	6.50476e-05
FBtr0089979	E23	Early gene at 23 [Source:FlyBase gene name;Acc:FBgn2445]	177.979	494.21	1.47342	2.7768	2.89096e-06	6.65346e-05
FBtr0085383	CG14516		318.725	1240.32	1.96033	3.89151	2.89746e-06	6.65688e-05
FBtr0078837	Gnf1	Germ line transcription factor 1 [Source:FlyBase gene name;Acc:FBgn4913]	302.403	796.354	1.39694	2.63342	2.98944e-06	6.85044e-05
FBtr0081758	lds	lodestar [Source:FlyBase gene name;Acc:FBgn2542]	489.283	1241.32	1.34313	2.53702	3.03217e-06	6.93637e-05
FBtr0082186	tws	twins [Source:FlyBase gene name;Acc:FBgn4889]	348.698	890.5	1.35264	2.55378	3.05775e-06	6.98887e-05
FBtr0078821	CG12173		66.7441	241.051	1.85263	3.61158	3.13577e-06	7.1549e-05
FBtr0077504	Cep97		92.4348	299.738	1.69719	3.2427	3.14265e-06	7.15842e-05
FBtr0335480	#N/A	#N/A	217.186	614.193	1.49976	2.82795	3.14271e-06	7.15842e-05
FBtr0071666	NC2alpha	NC2alpha [Source:FlyBase gene name;Acc:FBgn3465]	136.268	426.659	1.64664	3.13103	3.18851e-06	7.25653e-05
FBtr0070993	CG3226		345.968	879.922	1.34674	2.54336	3.20509e-06	7.27555e-05
FBtr0335046	#N/A	#N/A	205.29	552.657	1.42872	2.69208	3.24715e-06	7.36473e-05
FBtr0081605	CG10055		340.167	878.06	1.36808	2.58127	3.25482e-06	7.37583e-05
FBtr0078423	ORMDL	ORMDL [Source:FlyBase gene name;Acc:FBgn3711]	79.8129	278.5	1.80299	3.48942	3.32242e-06	7.52261e-05
FBtr0302202	CG4511		335.59	793.089	1.24079	2.36327	3.34814e-06	7.57336e-05
FBtr0082191	tws	twins [Source:FlyBase gene name;Acc:FBgn4889]	108.258	461.059	2.09048	4.25891	3.35054e-06	7.57336e-05
FBtr0070442	Seipin	Seipin [Source:FlyBase gene name;Acc:FBgn4336]	124.558	367.854	1.56231	2.95327	3.44523e-06	7.77417e-05
FBtr0082715	CG7966		30.7317	139.628	2.18379	4.54346	3.51531e-06	7.91884e-05
FBtr0337015	#N/A	#N/A	53.1873	203.593	1.93653	3.82785	3.52217e-06	7.92756e-05
FBtr0073143	CG14971		248.024	666.362	1.42582	2.68668	3.61402e-06	8.12742e-05
FBtr0074075	Grip128	Grip128 [Source:FlyBase gene name;Acc:FBgn26433]	210.625	557.462	1.40419	2.6467	3.65562e-06	8.20706e-05
FBtr0082086	dmt	dalmatian [Source:FlyBase gene name;Acc:FBgn16792]	596.645	1465.28	1.29623	2.45587	3.71147e-06	8.31839e-05
FBtr0079747	Hnf4	Hepatocyte nuclear factor 4 [Source:FlyBase gene name;Acc:FBgn4914]	61.185	237.022	1.95377	3.87386	3.80331e-06	8.48128e-05
FBtr0078736	CG31548		40.365	176.423	2.12786	4.37068	3.87756e-06	8.63961e-05
FBtr0303414	CG2059		102.241	315.619	1.62621	3.087	4.09221e-06	9.08737e-05
FBtr0074893	Rpn1	Regulatory particle non-ATPase 1 [Source:FlyBase gene name;Acc:FBgn28695]	649.477	1590.72	1.29233	2.44923	4.15315e-06	9.20731e-05
FBtr0074237	CG9917		185.518	492.258	1.40785	2.65342	4.2359e-06	9.38292e-05
FBtr0082167	CG12948		207.829	566.852	1.44757	2.72749	4.2804e-06	9.47361e-05
FBtr0331586	CG40045		191.702	559.394	1.545	2.91804	4.29041e-06	9.48784e-05
FBtr0073696	CG4407		27.4675	132.79	2.27334	4.83442	4.31137e-06	9.52626e-05
FBtr0071107	Gclc	Glutamate-cysteine ligase catalytic subunit [Source:FlyBase gene name;Acc:FBgn4319]	160.703	460.003	1.51725	2.86245	4.34977e-06	9.60313e-05
FBtr0087487	Sin1	SAPK-interacting protein 1 [Source:FlyBase gene name;Acc:FBgn33935]	126.942	369.04	1.53961	2.90716	4.39959e-06	9.70504e-05
FBtr0072085	l(2)dtl	lethal-(2)-denticleless [Source:FlyBase gene name;Acc:FBgn13548]	476.638	1232.83	1.37101	2.58651	4.41141e-06	9.72118e-05
FBtr0070283	CG3740		71.1066	261.308	1.8777	3.67488	4.41695e-06	9.72118e-05
FBtr0331236	CG7115		28.2036	139.855	2.30998	4.95877	4.47986e-06	9.8494e-05
FBtr0084637	CG5706		115.686	352.572	1.60771	3.04767	4.49196e-06	9.86783e-05
FBtr0306847	CG43313		264.035	664.1	1.33067	2.51519	4.51537e-06	9.90286e-05
FBtr0070569	CG10803		194.132	572.221	1.55953	2.94759	4.62024e-06	0.000101245
FBtr0087860	Nacalpha	Nascent polypeptide associated complex protein alpha subunit [Source:FlyBase gene name;Acc:FBgn8694]	197.216	557.855	1.50012	2.82865	4.73192e-06	0.000103351
FBtr0080008	da	daughterless [Source:FlyBase gene name;Acc:FBgn413]	131.715	496.279	1.91374	3.76784	4.75305e-06	0.000103727
FBtr0332383	CG2061		3.18751	47.467	3.89642	14.8915	4.77648e-06	0.000104153
FBtr0333224	mRpL21	mitochondrial ribosomal protein L21 [Source:FlyBase gene name;Acc:FBgn36853]	120.07	373.798	1.63838	3.11315	4.80783e-06	0.000104751
FBtr0301139	CG5021		34.2102	153.706	2.16768	4.49299	4.98246e-06	0.000108112
FBtr0305551	Vha68-2	V-ATPase 69 kDa subunit 2 [Source:FlyBase gene name;Acc:FBgn263598]	244.805	685.623	1.48578	2.80068	5.01489e-06	0.000108612
FBtr0332376	UK114	UK114 [Source:FlyBase gene name;Acc:FBgn86691]	217.052	578.989	1.4155	2.66752	5.01775e-06	0.000108612
FBtr0083577	Nup43	Nucleoporin 43 [Source:FlyBase gene name;Acc:FBgn3869]	125.524	397.401	1.66263	3.16593	5.19121e-06	0.000111704
FBtr0089513	Atpalpha	Na pump alpha subunit [Source:FlyBase gene name;Acc:FBgn2921]	269.472	664.511	1.30216	2.46597	5.20721e-06	0.000111892
FBtr0070922	swa	swallow [Source:FlyBase gene name;Acc:FBgn3655]	1496.93	3413.95	1.18943	2.28063	5.2596e-06	0.000112926
FBtr0112557	CG34348		157.758	443.616	1.4916	2.81201	5.30649e-06	0.000113657
FBtr0085088	Ets97D	Ets at 97D [Source:FlyBase gene name;Acc:FBgn451]	49.8094	197.472	1.98716	3.96456	5.32792e-06	0.000113933
FBtr0330167	Ets97D	Ets at 97D [Source:FlyBase gene name;Acc:FBgn451]	49.8094	197.472	1.98716	3.96456	5.32792e-06	0.000113933
FBtr0343019	#N/A	#N/A	82.0235	275.213	1.74644	3.3553	5.40517e-06	0.000115306
FBtr0332478	CG2950		9.89907	73.7305	2.8969	7.44822	5.45617e-06	0.0001163
FBtr0077576	Hydr2	alpha/beta hydrolase2 [Source:FlyBase gene name;Acc:FBgn1496]	511.159	1241.8	1.28059	2.42938	5.46276e-06	0.000116348
FBtr0332982	CG11593		249.37	663.655	1.41214	2.66132	5.47706e-06	0.000116559
FBtr0301194	CG8159		15.1057	94.8464	2.6505	6.27884	5.49201e-06	0.000116783
FBtr0076392	CG16717		75.4444	259.053	1.77976	3.43369	5.53274e-06	0.000117488
FBtr0300401	CG16833		139.158	394.44	1.50308	2.83448	5.71239e-06	0.000120985
FBtr0088284	CG11883		4.78494	62.0728	3.69739	12.9725	5.72462e-06	0.000121148
FBtr0076736	CG7550		18.44	104.71	2.50549	5.67843	5.77625e-06	0.000121838
FBtr0086905	CG14482		298.599	791.116	1.40568	2.64942	5.78018e-06	0.000121838
FBtr0301545	Rip11	Rab11 interacting protein [Source:FlyBase gene name;Acc:FBgn27335]	81.7862	261.707	1.67802	3.19989	5.85645e-06	0.000123348
FBtr0082870	CG9922		271.849	734.341	1.43364	2.70128	5.9124e-06	0.000124231
FBtr0304117	CG5168		192.473	508.455	1.40147	2.6417	5.93993e-06	0.000124612
FBtr0081413	cad	caudal [Source:FlyBase gene name;Acc:FBgn251]	801.427	1904.54	1.2488	2.37644	6.04095e-06	0.000126454
FBtr0300624	CG42498		89.5953	289.095	1.69005	3.22668	6.04203e-06	0.000126454
FBtr0074472	CG8142		166.28	480.554	1.53109	2.89003	6.08485e-06	0.000127073
FBtr0076363	iPLA2-VIA	calcium-independent phospholipase A2 VIA [Source:FlyBase gene name;Acc:FBgn3653]	72.1789	229.987	1.6719	3.18634	6.11587e-06	0.000127497
FBtr0077367	CG14613		184.145	500.368	1.44215	2.71725	6.2426e-06	0.000129833
FBtr0086027	SCAP	SCAP [Source:FlyBase gene name;Acc:FBgn3352]	301.471	757.987	1.33015	2.5143	6.27605e-06	0.000130427
FBtr0071415	CG2990		62.795	224.229	1.83625	3.57081	6.42079e-06	0.000133018
FBtr0079642	CG12375		62.5671	226.212	1.8542	3.61551	6.70047e-06	0.000138059
FBtr0100543	CG17471		164.986	443.411	1.4263	2.68757	6.72274e-06	0.00013841
FBtr0078276	CG11396		75.708	259.423	1.77679	3.42663	6.73454e-06	0.000138439
FBtr0088681	Pgi	Phosphoglucose isomerase [Source:FlyBase gene name;Acc:FBgn374]	210.089	764.96	1.86439	3.64113	6.77477e-06	0.000139158
FBtr0082070	Vps45	Vacuolar protein sorting 45 [Source:FlyBase gene name;Acc:FBgn26149]	75.0819	258.113	1.78147	3.43775	7.00868e-06	0.000143519
FBtr0077212	Cyp6t1	Cyp6t1 [Source:FlyBase gene name;Acc:FBgn31182]	19.0614	113.13	2.56926	5.93506	7.17456e-06	0.000146576
FBtr0073244	CG15011		65.2595	224.101	1.77989	3.43399	7.2256e-06	0.000147364
FBtr0308092	CG33172		163.663	454.434	1.47334	2.77665	7.27081e-06	0.000147973
FBtr0089711	MESK2	Misexpression suppressor of KSR 2 [Source:FlyBase gene name;Acc:FBgn437]	159.222	471.045	1.56482	2.95841	7.32439e-06	0.000148836
FBtr0076480	CG3967		114.11	328.143	1.5239	2.87567	7.51678e-06	0.000152499
FBtr0083436	sds22	sds22 [Source:FlyBase gene name;Acc:FBgn28992]	175.58	490.016	1.4807	2.79083	7.52186e-06	0.000152499
FBtr0304035	Hsc70Cb	Hsc7Cb [Source:FlyBase gene name;Acc:FBgn26418]	279.716	751.223	1.42528	2.68566	7.54702e-06	0.000152892
FBtr0299964	CG42365		69.5143	233.987	1.75105	3.36603	7.63749e-06	0.000154489
FBtr0079352	Coprox	Coproporphyrinogen oxidase [Source:FlyBase gene name;Acc:FBgn21944]	216.809	572.921	1.40191	2.64251	7.68769e-06	0.000155386
FBtr0336769	#N/A	#N/A	33.5776	154.886	2.20564	4.61279	7.73974e-06	0.000156155
FBtr0075772	Hsc70Cb	Hsc7Cb [Source:FlyBase gene name;Acc:FBgn26418]	272.083	733.81	1.43136	2.697	8.02632e-06	0.000161493
FBtr0074384	CG4991		27.8439	152.052	2.44913	5.46087	8.04518e-06	0.00016175
FBtr0075646	Msh6	Msh6 [Source:FlyBase gene name;Acc:FBgn36486]	520.542	1255.6	1.27029	2.41209	8.22244e-06	0.000165189
FBtr0081150	CG10495		52.8048	196.031	1.89234	3.71238	8.28626e-06	0.000166261
FBtr0100544	CG17471		353.23	850.122	1.26706	2.40671	8.28833e-06	0.000166261
FBtr0080197	l(2)gd1	lethal (2) giant discs 1 [Source:FlyBase gene name;Acc:FBgn261983]	58.7458	197.413	1.74866	3.36045	8.3159e-06	0.000166688
FBtr0070582	Rala	Ras-related protein [Source:FlyBase gene name;Acc:FBgn15286]	136.161	511.304	1.90887	3.75514	8.41806e-06	0.000168355
FBtr0080994	CG6412		264.021	685.012	1.37547	2.59453	8.46642e-06	0.000169195
FBtr0344391	#N/A	#N/A	24.1912	106.305	2.13565	4.39437	8.48286e-06	0.000169351
FBtr0100599	bbx	bobby sox [Source:FlyBase gene name;Acc:FBgn24251]	54.6702	278.626	2.3495	5.09648	8.48702e-06	0.000169351
FBtr0083637	fray	frayed [Source:FlyBase gene name;Acc:FBgn2383]	89.094	285.567	1.68043	3.20523	8.52685e-06	0.000169891
FBtr0071167	Trxr-1	Thioredoxin reductase-1 [Source:FlyBase gene name;Acc:FBgn2653]	545.947	1411.56	1.37046	2.58553	8.56653e-06	0.000170554
FBtr0085893	His2A:CG31618	His2A:CG31618 [Source:FlyBase gene name;Acc:FBgn51618]	163.812	695.441	2.08589	4.24536	8.72939e-06	0.000173406
FBtr0088950	CG1358		1.96391	61.1429	4.96038	31.1332	8.80271e-06	0.000174732
FBtr0075141	CG7441		62.8405	213.831	1.76671	3.40277	8.82126e-06	0.000174969
FBtr0082286	CG4511		343.2	899.004	1.38928	2.61948	8.92125e-06	0.000176821
FBtr0335476	#N/A	#N/A	160.951	505.008	1.64969	3.13765	9.06216e-06	0.000179346
FBtr0339122	#N/A	#N/A	408.508	950.06	1.21766	2.32568	9.6618e-06	0.000190503
FBtr0331655	CG3651		150.529	392.212	1.38159	2.60556	9.70273e-06	0.000191168
FBtr0080019	RfC3	Replication factor C subunit 3 [Source:FlyBase gene name;Acc:FBgn32244]	146.058	414.852	1.50606	2.84033	9.99479e-06	0.00019605
FBtr0082584	CG5196		103.313	317.673	1.62052	3.07485	1.0107e-05	0.000198104
FBtr0076030	Klp68D	Kinesin-like protein at 68D [Source:FlyBase gene name;Acc:FBgn4381]	43.1641	165.775	1.94132	3.84058	1.04528e-05	0.000204279
FBtr0079581	Rbsn-5	Rabenosyn-5 [Source:FlyBase gene name;Acc:FBgn26164]	56.5554	209.094	1.88641	3.69715	1.04659e-05	0.000204299
FBtr0071616	CG9752		154.562	434.657	1.49169	2.81218	1.04692e-05	0.000204299
FBtr0113374	CG30381		43.459	168.092	1.95153	3.86783	1.04839e-05	0.000204437
FBtr0071190	CG2263		175.986	476.789	1.43789	2.70924	1.05866e-05	0.000206284
FBtr0079493	Herp	Homocysteine-induced endoplasmic reticulum protein [Source:FlyBase gene name;Acc:FBgn3195]	189.775	497.789	1.39124	2.62304	1.05942e-05	0.000206284
FBtr0087987	Cct5	T-complex Chaperonin 5 [Source:FlyBase gene name;Acc:FBgn1621]	885.985	1986.9	1.16516	2.24259	1.07344e-05	0.000208556
FBtr0084231	CG13850		50.181	175.705	1.80794	3.50142	1.07968e-05	0.000209613
FBtr0087976	128up	upstream of RpIII128 [Source:FlyBase gene name;Acc:FBgn1339]	324.017	816.763	1.33385	2.52074	1.09029e-05	0.000211365
FBtr0076115	Bmcp	Bmcp [Source:FlyBase gene name;Acc:FBgn36199]	221.135	563.386	1.3492	2.54771	1.09987e-05	0.000212911
FBtr0302307	WRNexo	WRN exonuclease [Source:FlyBase gene name;Acc:FBgn3868]	160.099	450.737	1.49332	2.81536	1.10692e-05	0.000213841
FBtr0073926	CG11674		699.579	1637.07	1.22656	2.34008	1.1305e-05	0.000218046
FBtr0084812	CG11875		65.8891	213.248	1.69442	3.23646	1.15152e-05	0.000221536
FBtr0308848	CG5315		325.521	774.367	1.25027	2.37885	1.15251e-05	0.000221536
FBtr0075020	nes	nessy [Source:FlyBase gene name;Acc:FBgn2663]	66.7011	267.798	2.00536	4.0149	1.15794e-05	0.000222209
FBtr0075422	CG4753		118.074	352.881	1.57949	2.98865	1.16283e-05	0.000222986
FBtr0304051	CG42351		3.55977	52.5424	3.88363	14.7601	1.17609e-05	0.000225204
FBtr0082240	CG6293		65.8266	550.874	3.06498	8.36856	1.17743e-05	0.000225298
FBtr0301068	CG4238		71.0821	227.284	1.67694	3.19748	1.18667e-05	0.00022668
FBtr0299515	lqfR	liquid facets-Related [Source:FlyBase gene name;Acc:FBgn261279]	454.645	1055.52	1.21514	2.32163	1.18892e-05	0.00022668
FBtr0075092	Chmp1	Chmp1 [Source:FlyBase gene name;Acc:FBgn3685]	152.813	415.099	1.44169	2.71639	1.20004e-05	0.000228309
FBtr0301244	Spargel	Spargel [Source:FlyBase gene name;Acc:FBgn37248]	151.833	744.017	2.29285	4.90022	1.21506e-05	0.000230836
FBtr0088784	Socs44A	Suppressor of Cytokine Signaling at 44A [Source:FlyBase gene name;Acc:FBgn33266]	144.918	404.134	1.4796	2.78871	1.22467e-05	0.000232494
FBtr0070146	Rbf	Retinoblastoma-family protein [Source:FlyBase gene name;Acc:FBgn15799]	584.847	1363.95	1.22165	2.33214	1.22853e-05	0.000233062
FBtr0340341	#N/A	#N/A	153.944	470.305	1.61119	3.05503	1.24738e-05	0.000236131
FBtr0299614	CG42271		14.8263	82.1804	2.47064	5.54288	1.25506e-05	0.000237294
FBtr0334770	#N/A	#N/A	227.029	804.503	1.82522	3.54362	1.27024e-05	0.000239946
FBtr0079268	mmy	mummy [Source:FlyBase gene name;Acc:FBgn259749]	96.6321	294.626	1.60831	3.04895	1.2886e-05	0.000243078
FBtr0070161	CG13366		107.831	459.411	2.09102	4.26049	1.29152e-05	0.000243446
FBtr0080775	CycE	Cyclin E [Source:FlyBase gene name;Acc:FBgn1382]	486.406	1141.17	1.23028	2.34613	1.30742e-05	0.000246093
FBtr0079911	CG5924		87.0154	274.859	1.65935	3.15874	1.31613e-05	0.000247558
FBtr0073972	pdgy	pudgy [Source:FlyBase gene name;Acc:FBgn2761]	357.403	832.263	1.21949	2.32864	1.33442e-05	0.00025082
FBtr0336785	#N/A	#N/A	62.0223	224.474	1.85569	3.61925	1.3493e-05	0.00025308
FBtr0300293	prel	preli-like [Source:FlyBase gene name;Acc:FBgn33413]	74.5812	270.523	1.85887	3.62723	1.36703e-05	0.000256043
FBtr0085584	Tpi	Triose phosphate isomerase [Source:FlyBase gene name;Acc:FBgn86355]	10.0026	74.4025	2.89498	7.43835	1.40919e-05	0.000263013
FBtr0302453	CG8331		75.9489	389.501	2.35853	5.12846	1.41593e-05	0.000264084
FBtr0072256	spag	spaghetti [Source:FlyBase gene name;Acc:FBgn15544]	253.531	638.858	1.33333	2.51984	1.42958e-05	0.000266257
FBtr0083803	CG6195		132.458	374.489	1.49939	2.82722	1.43939e-05	0.000267708
FBtr0331555	Klc	Kinesin light chain [Source:FlyBase gene name;Acc:FBgn1235]	117.001	331.844	1.50398	2.83624	1.45734e-05	0.000270668
FBtr0070987	CG14440		72.9416	220.89	1.59852	3.02832	1.48305e-05	0.000274826
FBtr0334460	#N/A	#N/A	43.2355	149.758	1.79234	3.46377	1.48608e-05	0.000274965
FBtr0070052	CG32857		37.0393	153.29	2.04913	4.13857	1.48669e-05	0.000274965
FBtr0303235	CG6136		4.29633	58.1297	3.7581	13.5301	1.49499e-05	0.000276245
FBtr0299750	Doa	Darkener of apricot [Source:FlyBase gene name;Acc:FBgn25922]	6.66506	72.1192	3.43569	10.8205	1.49569e-05	0.000276245
FBtr0077172	shep	alan shepard [Source:FlyBase gene name;Acc:FBgn52423]	252.431	631.259	1.32234	2.50072	1.50351e-05	0.000277189
FBtr0073695	CG4407		54.1962	205.142	1.92036	3.78517	1.50356e-05	0.000277189
FBtr0073805	CG11178		79.8538	250.602	1.64997	3.13826	1.50393e-05	0.000277189
FBtr0087632	CG13339		42.9008	169.923	1.98581	3.96084	1.52338e-05	0.000280385
FBtr0076463	CG3552		55.187	212.288	1.94362	3.8467	1.55646e-05	0.000285879
FBtr0330263	CG43736		8.3264	70.2544	3.07682	8.43755	1.56885e-05	0.000287955
FBtr0085199	CG5611		18.2757	101.408	2.47217	5.54879	1.57312e-05	0.00028854
FBtr0077161	lama	lamina ancestor [Source:FlyBase gene name;Acc:FBgn1631]	10.4955	85.5512	3.02702	8.15124	1.64827e-05	0.000300868
FBtr0088710	gcl	germ cell-less [Source:FlyBase gene name;Acc:FBgn5695]	1131.48	2440.57	1.10901	2.15698	1.6629e-05	0.000302706
FBtr0088719	CG14767		90.4703	241.893	1.41885	2.67373	1.68188e-05	0.000305535
FBtr0331998	aret	arrest [Source:FlyBase gene name;Acc:FBgn114]	474.657	1293.71	1.44656	2.72557	1.68358e-05	0.000305633
FBtr0089314	CG10602		122.028	425.347	1.80143	3.48566	1.70499e-05	0.00030931
FBtr0082077	CG8319		94.6044	277.222	1.55106	2.93033	1.75862e-05	0.000318585
FBtr0304034	Hsc70Cb	Hsc7Cb [Source:FlyBase gene name;Acc:FBgn26418]	198.973	544.277	1.45177	2.73543	1.75972e-05	0.000318585
FBtr0333429	l(1)G0469	lethal (1) G469 [Source:FlyBase gene name;Acc:FBgn4153]	48.9152	205.321	2.06953	4.19749	1.76398e-05	0.00031893
FBtr0077869	CG15356		284.326	650.853	1.19479	2.28911	1.784e-05	0.000322102
FBtr0336458	#N/A	#N/A	181.277	654.214	1.85157	3.60892	1.79193e-05	0.000323315
FBtr0077460	CG3652		51.8983	194.407	1.90532	3.74592	1.80149e-05	0.000324598
FBtr0305618	CG18317		77.8368	247.785	1.67057	3.18339	1.83415e-05	0.000330198
FBtr0070447	Bzd	Buzidau [Source:FlyBase gene name;Acc:FBgn11566]	63.7536	212.784	1.73881	3.33761	1.83506e-05	0.000330198
FBtr0071009	CG4593		6.26677	65.5553	3.38692	10.4608	1.86371e-05	0.000335127
FBtr0081981	Aats-trp	Tryptophanyl-tRNA synthetase [Source:FlyBase gene name;Acc:FBgn183]	193.963	512.333	1.4013	2.64139	1.87807e-05	0.00033748
FBtr0080061	CG5384		768.795	1694.21	1.13995	2.20373	1.89132e-05	0.000339403
FBtr0077910	CG18317		0.668484	31.5013	5.55838	47.1235	1.93477e-05	0.000346031
FBtr0087666	cbs	centrosomin's beautiful sister [Source:FlyBase gene name;Acc:FBgn86757]	20.9701	113.964	2.44217	5.43459	1.99258e-05	0.000355671
FBtr0077574	gkt	glaikit [Source:FlyBase gene name;Acc:FBgn26817]	194.406	513.32	1.40078	2.64045	2.0205e-05	0.00036015
FBtr0071169	Trxr-1	Thioredoxin reductase-1 [Source:FlyBase gene name;Acc:FBgn2653]	27.1698	116.511	2.1004	4.28827	2.04708e-05	0.000364644
FBtr0306926	CG43322		21.6474	106.717	2.30152	4.92978	2.04922e-05	0.000364781
FBtr0088955	CG1598		73.4767	233.674	1.66914	3.18025	2.06064e-05	0.000366567
FBtr0084157	glec	gliolectin [Source:FlyBase gene name;Acc:FBgn15229]	368.503	799.571	1.11755	2.16978	2.06455e-05	0.000366771
FBtr0082652	Arp87C	Actin-related protein 87C [Source:FlyBase gene name;Acc:FBgn11745]	305.179	744.654	1.28691	2.44006	2.07634e-05	0.000368127
FBtr0076490	eIF-4E	Eukaryotic initiation factor 4E [Source:FlyBase gene name;Acc:FBgn15218]	35.77	148.233	2.05105	4.14408	2.08008e-05	0.000368544
FBtr0074711	Nat1	Nat1 [Source:FlyBase gene name;Acc:FBgn312]	507.017	1177.76	1.21594	2.32292	2.09486e-05	0.000370708
FBtr0073428	CG2076		232.304	572.218	1.30055	2.46323	2.09508e-05	0.000370708
FBtr0071313	Dsor1	Downstream of raf1 [Source:FlyBase gene name;Acc:FBgn1269]	243.283	617.371	1.3435	2.53767	2.17523e-05	0.000383357
FBtr0078104	CG11377		144.909	378.891	1.38663	2.61467	2.19857e-05	0.0003867
FBtr0077779	oaf	out at first [Source:FlyBase gene name;Acc:FBgn11818]	3.31678	101.136	4.93037	30.4923	2.20165e-05	0.000386935
FBtr0086590	CG15118		113.94	283.134	1.31321	2.48493	2.20458e-05	0.000386935
FBtr0081840	DppIII	Dipeptidyl aminopeptidase III [Source:FlyBase gene name;Acc:FBgn3758]	127.5	569.408	2.15896	4.46593	2.20573e-05	0.000386935
FBtr0340541	#N/A	#N/A	38.2021	150.515	1.97819	3.93997	2.22136e-05	0.000389162
FBtr0089482	att-ORFA	alternative testis transcripts open reading frame A [Source:FlyBase gene name;Acc:FBgn67783]	44.4398	163.629	1.88051	3.68205	2.26301e-05	0.000396198
FBtr0079350	CG3430		325.845	796.192	1.28893	2.44347	2.2677e-05	0.000396758
FBtr0081869	CG11737		268.538	661.313	1.30021	2.46264	2.29075e-05	0.000400527
FBtr0091821	His2A:CG33817	His2A:CG33817 [Source:FlyBase gene name;Acc:FBgn53817]	333.511	829.559	1.31461	2.48735	2.2994e-05	0.000401775
FBtr0304747	Lis-1	Lissencephaly-1 [Source:FlyBase gene name;Acc:FBgn15754]	701.114	1558.34	1.15229	2.22267	2.35202e-05	0.00040989
FBtr0073526	bif	bifocal [Source:FlyBase gene name;Acc:FBgn14133]	865.354	1911.86	1.14362	2.20934	2.358e-05	0.000410394
FBtr0329989	DnaJ-H	DnaJ homolog [Source:FlyBase gene name;Acc:FBgn32474]	229.74	562.283	1.29129	2.44747	2.39887e-05	0.000416416
FBtr0078946	Spargel	Spargel [Source:FlyBase gene name;Acc:FBgn37248]	290.37	678.081	1.22357	2.33523	2.42487e-05	0.000420654
FBtr0333544	frtz	fritz [Source:FlyBase gene name;Acc:FBgn86698]	15.2237	86.2634	2.50243	5.66637	2.43167e-05	0.000421055
FBtr0070055	CG33502		32.8761	138.819	2.0781	4.2225	2.43194e-05	0.000421055
FBtr0331717	rdgB	retinal degeneration B [Source:FlyBase gene name;Acc:FBgn3218]	56.018	166.053	1.56768	2.96428	2.461e-05	0.000425809
FBtr0344152	#N/A	#N/A	9.09457	124.896	3.77958	13.7331	2.48891e-05	0.000430331
FBtr0087988	Cct5	T-complex Chaperonin 5 [Source:FlyBase gene name;Acc:FBgn1621]	16.2324	170.903	3.39623	10.5285	2.49038e-05	0.000430331
FBtr0084356	sav	salvador [Source:FlyBase gene name;Acc:FBgn53193]	63.9765	217.813	1.76747	3.40457	2.51806e-05	0.000434266
FBtr0084477	CG10254		346.661	761.317	1.13497	2.19614	2.55566e-05	0.000440466
FBtr0300656	CG42514		7.13303	49.5103	2.79514	6.94099	2.56077e-05	0.00044106
FBtr0302907	CG42388		294.283	753.764	1.35691	2.56136	2.59971e-05	0.000446609
FBtr0077629	CG8814		231.292	577.382	1.31981	2.49634	2.60356e-05	0.000446982
FBtr0300272	Pop2	Pop2 [Source:FlyBase gene name;Acc:FBgn36239]	164.369	428.01	1.38071	2.60396	2.63016e-05	0.000450093
FBtr0339675	#N/A	#N/A	47.9106	173.821	1.85919	3.62803	2.66186e-05	0.000454575
FBtr0339787	#N/A	#N/A	36.3729	143.182	1.97692	3.9365	2.71472e-05	0.000462408
FBtr0336886	#N/A	#N/A	0.782391	28.215	5.17243	36.0625	2.74632e-05	0.000467058
FBtr0340477	#N/A	#N/A	46.3167	176.535	1.93035	3.81148	2.74688e-05	0.000467058
FBtr0079128	CG7277		68.4265	214.158	1.64605	3.12975	2.78362e-05	0.000473002
FBtr0079009	CG14040		83.1656	263.86	1.66571	3.1727	2.78779e-05	0.000473407
FBtr0073440	CG1908		94.888	306.577	1.69195	3.23094	2.80188e-05	0.00047539
FBtr0339695	#N/A	#N/A	75.7107	246.833	1.70497	3.26021	2.80305e-05	0.00047539
FBtr0084293	CG5377		53.7228	177.059	1.72062	3.29578	2.83163e-05	0.000479014
FBtr0071246	CG12125		237.759	564.179	1.24666	2.37291	2.84174e-05	0.000480418
FBtr0081233	CG17568		115.236	334.416	1.53705	2.902	2.86127e-05	0.000483413
FBtr0081162	Aats-asn	Asparaginyl-tRNA synthetase [Source:FlyBase gene name;Acc:FBgn86443]	352.163	829.31	1.23567	2.3549	2.86811e-05	0.000484261
FBtr0083821	RhoGAP92B	RhoGAP92B [Source:FlyBase gene name;Acc:FBgn38747]	102.782	306.416	1.5759	2.98122	2.87427e-05	0.000484991
FBtr0334672	#N/A	#N/A	126.686	315.644	1.31704	2.49155	2.89019e-05	0.000487059
FBtr0078399	barc	barricade [Source:FlyBase gene name;Acc:FBgn3781]	176.81	396.155	1.16387	2.24057	2.92445e-05	0.000492209
FBtr0300240	CG42456		112.265	298.818	1.41236	2.66171	2.94082e-05	0.00049465
FBtr0075160	MED19	Mediator complex subunit 19 [Source:FlyBase gene name;Acc:FBgn36761]	471.365	1093.45	1.21397	2.31975	2.97122e-05	0.000499447
FBtr0077662	toc	toucan [Source:FlyBase gene name;Acc:FBgn156]	363.003	773.485	1.09139	2.13079	2.97789e-05	0.000499681
FBtr0082121	Rlc1	Rlc1 [Source:FlyBase gene name;Acc:FBgn1423]	103.322	315.037	1.60838	3.04909	2.99032e-05	0.000501388
FBtr0076554	Galk	Galactokinase [Source:FlyBase gene name;Acc:FBgn263199]	14.4415	89.569	2.63278	6.20218	3.06805e-05	0.000513449
FBtr0334093	RhoGAP68F	RhoGAP68F [Source:FlyBase gene name;Acc:FBgn36257]	66.7782	212.298	1.66864	3.17915	3.22538e-05	0.000537745
FBtr0084016	Ubpy	UBPY ortholog [Source:FlyBase gene name;Acc:FBgn38862]	178.352	457.348	1.35856	2.56429	3.23473e-05	0.000538966
FBtr0330632	CG9003		43.2135	159.254	1.88178	3.68529	3.24559e-05	0.000540098
FBtr0330633	CG9003		43.2135	159.254	1.88178	3.68529	3.24559e-05	0.000540098
FBtr0086516	Tab2	TAK1-associated binding protein 2 [Source:FlyBase gene name;Acc:FBgn86358]	432.073	975.939	1.17552	2.25874	3.32791e-05	0.000550691
FBtr0300443	Mkk4	MAP kinase kinase 4 [Source:FlyBase gene name;Acc:FBgn24326]	515.464	1152.88	1.16129	2.23658	3.3574e-05	0.000555225
FBtr0077677	CG9641		55.7976	326.135	2.54719	5.84496	3.37467e-05	0.000556875
FBtr0301330	cdc14	cdc14 [Source:FlyBase gene name;Acc:FBgn31952]	3.58527	47.2011	3.71867	13.1653	3.37576e-05	0.000556875
FBtr0089510	Atpalpha	Na pump alpha subunit [Source:FlyBase gene name;Acc:FBgn2921]	661.629	1523.41	1.20321	2.30251	3.39905e-05	0.000560368
FBtr0334723	#N/A	#N/A	2.17917	42.2595	4.27743	19.3925	3.40537e-05	0.000561063
FBtr0073704	CG12717		143.46	383.299	1.41782	2.67182	3.42483e-05	0.000563919
FBtr0301626	mRpS35	mitochondrial ribosomal protein S35 [Source:FlyBase gene name;Acc:FBgn35374]	109.625	313.102	1.51405	2.85612	3.43598e-05	0.000565403
FBtr0089725	mod(r)	modifier of rudimentary [Source:FlyBase gene name;Acc:FBgn1638]	12.6898	80.068	2.65755	6.30961	3.53103e-05	0.000579251
FBtr0300804	CG17078		211.27	525.293	1.31404	2.48637	3.57266e-05	0.000584635
FBtr0074031	CG11655		17.0501	90.5142	2.40836	5.30871	3.59008e-05	0.000587125
FBtr0088176	dare	defective in the avoidance of repellents [Source:FlyBase gene name;Acc:FBgn15582]	64.6278	206.73	1.67752	3.19878	3.6166e-05	0.000590371
FBtr0078289	siz	schizo [Source:FlyBase gene name;Acc:FBgn26179]	181.622	446.391	1.29737	2.45781	3.66606e-05	0.00059771
FBtr0074653	CG7326		56.9085	389.253	2.77399	6.83997	3.69158e-05	0.000601232
FBtr0331811	CG7441		4.39258	62.5863	3.83271	14.2482	3.69219e-05	0.000601232
FBtr0085546	sas-6	spindle assembly abnormal 6 [Source:FlyBase gene name;Acc:FBgn39731]	81.8765	257.098	1.6508	3.14007	3.70476e-05	0.000602566
FBtr0074666	CG7453		317.525	730.238	1.2015	2.29978	3.70492e-05	0.000602566
FBtr0075961	CG10688		31.7652	126.994	1.99925	3.99791	3.71448e-05	0.000603381
FBtr0073611	Hsc70-3	Heat shock protein cognate 3 [Source:FlyBase gene name;Acc:FBgn1218]	1246.53	2752.21	1.14267	2.2079	3.75372e-05	0.000609011
FBtr0082626	desat1	desat1 [Source:FlyBase gene name;Acc:FBgn86687]	340.818	866.08	1.3455	2.54118	3.77398e-05	0.000611924
FBtr0333677	CG2219		157.685	403.497	1.35551	2.55887	3.78419e-05	0.000613204
FBtr0089050	Ady43A	Ady43A [Source:FlyBase gene name;Acc:FBgn2662]	22.8959	107.36	2.22929	4.68904	3.78896e-05	0.000613604
FBtr0077159	lama	lamina ancestor [Source:FlyBase gene name;Acc:FBgn1631]	1.41759	33.5596	4.56521	23.6737	3.83246e-05	0.000620084
FBtr0300375	tomosyn	tomosyn [Source:FlyBase gene name;Acc:FBgn3412]	47.3866	190.523	2.00742	4.02061	3.83364e-05	0.000620084
FBtr0334895	#N/A	#N/A	62.9259	186.676	1.56881	2.9666	3.85449e-05	0.000623054
FBtr0100337	Rb97D	Ribonuclear protein at 97D [Source:FlyBase gene name;Acc:FBgn493]	18.4203	98.4858	2.41862	5.3466	3.8567e-05	0.000623054
FBtr0089925	CG7816		175.608	442.509	1.33335	2.51987	3.86868e-05	0.000624231
FBtr0075846	flr	flare [Source:FlyBase gene name;Acc:FBgn2649]	360.127	836.037	1.21506	2.3215	3.88209e-05	0.000626013
FBtr0088807	RagC		133.597	363.985	1.44599	2.72449	3.89174e-05	0.000627189
FBtr0078446	P5CDh1	delta-1-Pyrroline-5-carboxylate dehydrogenase 1 [Source:FlyBase gene name;Acc:FBgn37138]	64.3721	208.565	1.69599	3.23999	3.90482e-05	0.000628535
FBtr0078994	CG3756		56.7	195.753	1.78762	3.45244	3.96132e-05	0.000636427
FBtr0088659	babo	baboon [Source:FlyBase gene name;Acc:FBgn113]	260.305	612.052	1.23345	2.35129	4.02014e-05	0.000644752
FBtr0075381	CG4933		69.798	222.036	1.66954	3.18113	4.02542e-05	0.000645209
FBtr0082231	sle	slender lobes [Source:FlyBase gene name;Acc:FBgn3781]	641.309	1435.39	1.16235	2.23822	4.03965e-05	0.000646709
FBtr0307552	CG2118		22.1726	167.291	2.91551	7.54495	4.07851e-05	0.000650984
FBtr0082364	CG17184		244.579	583.618	1.25472	2.38621	4.07861e-05	0.000650984
FBtr0077979	CG5118		55.8145	187.052	1.74473	3.35132	4.27226e-05	0.000678225
FBtr0087418	CG8089		61.358	198.086	1.6908	3.22836	4.28631e-05	0.000679892
FBtr0071609	CG10795		91.3053	270.236	1.56545	2.9597	4.30412e-05	0.000681652
FBtr0075845	flr	flare [Source:FlyBase gene name;Acc:FBgn2649]	356.006	779.461	1.13058	2.18946	4.3082e-05	0.000681892
FBtr0081902	CG8043		107.113	305.041	1.50986	2.84783	4.37069e-05	0.000689727
FBtr0086830	Rab4	Rab-protein 4 [Source:FlyBase gene name;Acc:FBgn1671]	253.538	595.069	1.23086	2.34706	4.38623e-05	0.000691769
FBtr0071168	Trxr-1	Thioredoxin reductase-1 [Source:FlyBase gene name;Acc:FBgn2653]	105.077	280.659	1.41738	2.67099	4.38909e-05	0.000691809
FBtr0307519	CG5151		14.0122	78.5369	2.48669	5.6049	4.41668e-05	0.000695705
FBtr0086627	CG15100		174.251	426.536	1.2915	2.44782	4.43831e-05	0.000697498
FBtr0336479	#N/A	#N/A	55.0877	285.087	2.3716	5.17515	4.48891e-05	0.000704199
FBtr0343537	#N/A	#N/A	251.046	595.03	1.24501	2.3702	4.53517e-05	0.000710199
FBtr0332620	CG11727		45.36	153.138	1.75534	3.37605	4.53884e-05	0.000710354
FBtr0333914	CG17698		73.3227	205.381	1.48598	2.80106	4.54857e-05	0.000711049
FBtr0084520	Pros26.4	Proteasome 26S subunit subunit 4 ATPase [Source:FlyBase gene name;Acc:FBgn15282]	654.505	1450.03	1.14761	2.21546	4.54863e-05	0.000711049
FBtr0301478	Mvl	Malvolio [Source:FlyBase gene name;Acc:FBgn11672]	168.63	477.556	1.50181	2.83198	4.57367e-05	0.000714542
FBtr0339431	#N/A	#N/A	92.8643	289.735	1.64154	3.11998	4.60377e-05	0.000718646
FBtr0299838	Atac3	ATAC complex component 3 [Source:FlyBase gene name;Acc:FBgn52343]	64.9649	222.922	1.77881	3.43142	4.6147e-05	0.000719681
FBtr0082978	CG7987		241.111	556.173	1.20583	2.30671	4.63963e-05	0.000723144
FBtr0076396	CG16711		132.649	338.149	1.35005	2.5492	4.65575e-05	0.000725233
FBtr0305185	tyf	twenty-four [Source:FlyBase gene name;Acc:FBgn2683]	133.01	683.113	2.36059	5.13579	4.70544e-05	0.000732114
FBtr0071679	Tbp	TATA binding protein [Source:FlyBase gene name;Acc:FBgn3687]	268.639	656.222	1.28852	2.44277	4.73464e-05	0.000736225
FBtr0076107	CG7339		56.4989	185.189	1.7127	3.27774	4.81748e-05	0.000748231
FBtr0070478	CG2662		81.046	244.101	1.59067	3.01188	4.89376e-05	0.000759634
FBtr0343129	#N/A	#N/A	237.765	568.996	1.25888	2.3931	4.96283e-05	0.000769457
FBtr0072323	CG3663		49.6813	178.524	1.84534	3.59338	4.98937e-05	0.000772668
FBtr0343043	#N/A	#N/A	117.956	374.569	1.66698	3.1755	5.05587e-05	0.000782055
FBtr0075326	CG9706		81.2356	237.848	1.54986	2.92788	5.10466e-05	0.00078809
FBtr0343784	#N/A	#N/A	234.406	585.656	1.32104	2.49847	5.10675e-05	0.00078809
FBtr0073348	Aats-leu	Leucyl-tRNA synthetase [Source:FlyBase gene name;Acc:FBgn2785]	148.822	388.86	1.38566	2.61291	5.12814e-05	0.000790931
FBtr0076489	eIF-4E	Eukaryotic initiation factor 4E [Source:FlyBase gene name;Acc:FBgn15218]	549.076	1325.53	1.27149	2.4141	5.14515e-05	0.000792633
FBtr0300177	CG4558		241.475	554.698	1.19983	2.29712	5.20167e-05	0.000800413
FBtr0078555	slif	slimfast [Source:FlyBase gene name;Acc:FBgn3723]	182.777	445.287	1.28465	2.43623	5.24335e-05	0.000806358
FBtr0339310	#N/A	#N/A	131.607	353.414	1.42513	2.68538	5.25397e-05	0.000807524
FBtr0339738	#N/A	#N/A	85.2163	246.944	1.53498	2.89785	5.27989e-05	0.000811038
FBtr0077189	Pros45	Pros45 [Source:FlyBase gene name;Acc:FBgn2369]	1016.57	2156.37	1.08489	2.12122	5.35486e-05	0.00081971
FBtr0339529	#N/A	#N/A	153.21	481.508	1.65205	3.14281	5.38483e-05	0.000823513
FBtr0339699	#N/A	#N/A	7.17685	57.4134	2.99996	7.9998	5.3882e-05	0.000823513
FBtr0077208	slgA	sluggish A [Source:FlyBase gene name;Acc:FBgn3423]	41.2969	180.492	2.12783	4.3706	5.39986e-05	0.000824224
FBtr0076511	mRpL12	mitochondrial ribosomal protein L12 [Source:FlyBase gene name;Acc:FBgn11787]	413.304	930.031	1.17007	2.25023	5.40433e-05	0.000824431
FBtr0070723	CG6903		39.5314	262.519	2.73135	6.64076	5.47637e-05	0.000833641
FBtr0077815	CG7289		136.725	362.369	1.40619	2.65036	5.49013e-05	0.000834645
FBtr0073443	Dlic	Dynein light intermediate chain [Source:FlyBase gene name;Acc:FBgn3276]	561.784	1197.1	1.09146	2.13089	5.5899e-05	0.000848355
FBtr0075968	eIF-2beta	Eukaryotic initiation factor 2beta [Source:FlyBase gene name;Acc:FBgn4926]	526.137	1215.31	1.20782	2.30988	5.6653e-05	0.000858816
FBtr0072342	Fcp1		99.0181	288.321	1.54191	2.9118	5.676e-05	0.000859551
FBtr0080826	pkaap	pkaap [Source:FlyBase gene name;Acc:FBgn479]	196.261	488.074	1.31433	2.48686	5.67661e-05	0.000859551
FBtr0070670	Xpac	Xeroderma pigmentosum group A-like [Source:FlyBase gene name;Acc:FBgn4832]	19.9478	99.6427	2.32053	4.99517	5.75442e-05	0.000868636
FBtr0339548	#N/A	#N/A	97.8265	357.082	1.86796	3.65016	5.75522e-05	0.000868636
FBtr0078256	CG3680		304.56	755.604	1.3109	2.48097	5.79005e-05	0.000872747
FBtr0081752	CG10092		28.5683	130.129	2.18746	4.55503	5.81764e-05	0.000876408
FBtr0330636	CG11377		28.5692	113.889	1.99509	3.98641	5.88577e-05	0.000885267
FBtr0083674	gwl	greatwall [Source:FlyBase gene name;Acc:FBgn26399]	1252.04	2528.09	1.01376	2.01917	5.90119e-05	0.000886983
FBtr0072132	DNA-ligI	DNA ligase I [Source:FlyBase gene name;Acc:FBgn262619]	282.803	678.826	1.26324	2.40035	5.91378e-05	0.000887368
FBtr0333427	l(1)G0232	lethal (1) G232 [Source:FlyBase gene name;Acc:FBgn28341]	66.952	250.272	1.90229	3.73807	5.94151e-05	0.000891025
FBtr0273368	CG7504		12.2326	87.1933	2.83349	7.12794	5.94788e-05	0.000891477
FBtr0083505	CG5823		358.094	793.918	1.14865	2.21707	6.04408e-05	0.000905385
FBtr0333073	Nxf3	Nuclear export factor 3 [Source:FlyBase gene name;Acc:FBgn263232]	247.575	550.525	1.15294	2.22367	6.1142e-05	0.000915017
FBtr0302182	Sclp	Sclp [Source:FlyBase gene name;Acc:FBgn3357]	6.02396	46.3266	2.94306	7.6904	6.15669e-05	0.000919143
FBtr0080419	Vha68-2	V-ATPase 69 kDa subunit 2 [Source:FlyBase gene name;Acc:FBgn263598]	167.308	431.071	1.36542	2.57651	6.1675e-05	0.000920239
FBtr0332921	Mov34	Mov34 [Source:FlyBase gene name;Acc:FBgn2787]	113.176	314.632	1.47509	2.78001	6.23348e-05	0.000929096
FBtr0083817	Arc42	Arc42 [Source:FlyBase gene name;Acc:FBgn38742]	234.745	563.075	1.26223	2.39867	6.30029e-05	0.000938471
FBtr0339425	#N/A	#N/A	337.865	796.726	1.23764	2.35812	6.33886e-05	0.000943158
FBtr0339954	#N/A	#N/A	23.4774	108.701	2.21103	4.63006	6.34648e-05	0.000943764
FBtr0083526	CG17802		181.7	448.671	1.3041	2.46929	6.36286e-05	0.00094567
FBtr0114543	DNApol-alpha73	DNA polymerase alpha 73kD [Source:FlyBase gene name;Acc:FBgn5696]	251.171	620.829	1.30553	2.47174	6.38504e-05	0.000946846
FBtr0343770	#N/A	#N/A	8.44175	65.5364	2.95668	7.76336	6.41906e-05	0.00095083
FBtr0070892	fs(1)M3	female sterile (1) M3 [Source:FlyBase gene name;Acc:FBgn539]	94.6571	255.604	1.43313	2.70032	6.54892e-05	0.000968446
FBtr0339697	#N/A	#N/A	15.1999	106.611	2.81022	7.0139	6.55305e-05	0.000968517
FBtr0078390	Hr78	Hormone-receptor-like in 78 [Source:FlyBase gene name;Acc:FBgn15239]	31.1788	113.348	1.86212	3.6354	6.56398e-05	0.000969592
FBtr0073817	mus101	mutagen-sensitive 11 [Source:FlyBase gene name;Acc:FBgn2878]	191.668	504.693	1.3968	2.63317	6.59035e-05	0.000972406
FBtr0113727	CG17163		304.38	655.475	1.10667	2.15348	6.65727e-05	0.000980934
FBtr0290107	fray	frayed [Source:FlyBase gene name;Acc:FBgn2383]	115.056	356.874	1.63308	3.10175	6.69396e-05	0.000985085
FBtr0343121	#N/A	#N/A	1146.93	2389.07	1.05867	2.08301	6.69483e-05	0.000985085
FBtr0088222	mms4		99.6368	293.419	1.55821	2.94488	6.73665e-05	0.000989048
FBtr0334706	#N/A	#N/A	384.258	883.454	1.20108	2.29911	6.7714e-05	0.00099322
FBtr0070963	COQ7	COQ7 [Source:FlyBase gene name;Acc:FBgn2952]	96.2735	283.127	1.55624	2.94086	6.78594e-05	0.000994634
FBtr0085560	CG7943		459.572	1022.16	1.15326	2.22417	6.82205e-05	0.000999376
FBtr0079263	CG9547		27.5819	108.693	1.97846	3.94072	6.9005e-05	0.00100933
FBtr0331798	CG11309		9.67542	62.7868	2.69806	6.4893	6.90889e-05	0.00100987
FBtr0077181	CG10674		138.105	368.697	1.41667	2.66968	6.9983e-05	0.00102181
FBtr0112917	Rad9	Rad9 [Source:FlyBase gene name;Acc:FBgn2587]	48.7053	177.801	1.86811	3.65055	7.01156e-05	0.00102319
FBtr0081501	E2f2	E2F transcription factor 2 [Source:FlyBase gene name;Acc:FBgn24371]	355.145	828.546	1.22217	2.33298	7.18751e-05	0.00104599
FBtr0083733	sqz	squeeze [Source:FlyBase gene name;Acc:FBgn1768]	72.1895	214.316	1.56988	2.9688	7.23198e-05	0.00105131
FBtr0100278	eco	eco [Source:FlyBase gene name;Acc:FBgn35766]	419.833	941.321	1.16487	2.24213	7.31504e-05	0.00106164
FBtr0087007	Sply	Sphingosine-1-phosphate lyase [Source:FlyBase gene name;Acc:FBgn1591]	77.2147	209.95	1.4431	2.71904	7.36244e-05	0.00106794
FBtr0083358	CG10340		74.2223	226.239	1.60793	3.04813	7.40286e-05	0.00107204
FBtr0086503	hppy	happyhour [Source:FlyBase gene name;Acc:FBgn263395]	67.4827	202.033	1.58201	2.99386	7.45118e-05	0.00107845
FBtr0091445	U3-55K	U3 small nuclear riboprotein factor 55K [Source:FlyBase gene name;Acc:FBgn5355]	168.767	435.083	1.36626	2.57801	7.66253e-05	0.00110603
FBtr0330297	CG7609		62.4614	193.025	1.62775	3.0903	7.67719e-05	0.00110754
FBtr0080494	DnaJ-H	DnaJ homolog [Source:FlyBase gene name;Acc:FBgn32474]	108.576	285.158	1.39305	2.62634	7.72244e-05	0.00111286
FBtr0306344	CG31522		2.381	52.3348	4.45813	21.9802	7.73914e-05	0.00111466
FBtr0072889	CG8993		62.0225	199.11	1.6827	3.21028	7.77969e-05	0.0011199
FBtr0075771	Hsc70Cb	Hsc7Cb [Source:FlyBase gene name;Acc:FBgn26418]	238.49	573.29	1.26533	2.40383	7.86196e-05	0.00113113
FBtr0075137	CG13698		131.336	329.457	1.32683	2.5085	7.8777e-05	0.0011319
FBtr0100152	mtSSB	mitochondrial single stranded DNA-binding protein [Source:FlyBase gene name;Acc:FBgn1438]	52.2477	171.985	1.71884	3.29172	7.9916e-05	0.00114729
FBtr0340003	#N/A	#N/A	49.9523	355.591	2.8316	7.11862	8.08784e-05	0.0011586
FBtr0075756	Gl	Glued [Source:FlyBase gene name;Acc:FBgn118]	403.329	900.944	1.15948	2.23377	8.09173e-05	0.0011586
FBtr0077330	Syx16	Syntaxin 16 [Source:FlyBase gene name;Acc:FBgn3116]	39.5708	143.137	1.85489	3.61725	8.10422e-05	0.0011597
FBtr0075484	l(3)72Dn	lethal (3) 72Dn [Source:FlyBase gene name;Acc:FBgn26365]	121.273	309.796	1.35306	2.55453	8.12447e-05	0.00116134
FBtr0110812	Gs1l	GS1-like [Source:FlyBase gene name;Acc:FBgn19982]	21.4133	103.724	2.27618	4.84393	8.25724e-05	0.00117887
FBtr0080934	LSm7		182.906	437.506	1.2582	2.39197	8.26186e-05	0.00117887
FBtr0075956	CG10616		141.619	363.384	1.35948	2.56593	8.28129e-05	0.00117995
FBtr0302707	CG42672		119.319	394.821	1.72637	3.30894	8.36257e-05	0.00119089
FBtr0079788	C1GalTA	Core 1 Galactosyltransferase A [Source:FlyBase gene name;Acc:FBgn3278]	44.1544	144.956	1.71499	3.28294	8.40455e-05	0.00119623
FBtr0076663	Oseg1	Oseg1 [Source:FlyBase gene name;Acc:FBgn35891]	90.3844	242.169	1.42187	2.67933	8.42137e-05	0.00119798
FBtr0087610	CG13349		169.467	446.765	1.39851	2.63629	8.43744e-05	0.00119962
FBtr0089521	Mvl	Malvolio [Source:FlyBase gene name;Acc:FBgn11672]	55.8124	156.998	1.49209	2.81296	8.47939e-05	0.00120301
FBtr0330046	Mvl	Malvolio [Source:FlyBase gene name;Acc:FBgn11672]	55.8124	156.998	1.49209	2.81296	8.47939e-05	0.00120301
FBtr0085702	zfh1	Zn finger homeodomain 1 [Source:FlyBase gene name;Acc:FBgn466]	84.915	244.117	1.52348	2.87484	8.48388e-05	0.00120301
FBtr0335518	#N/A	#N/A	217.067	506.694	1.22297	2.33427	8.65057e-05	0.00122432
FBtr0072877	CG2034		270.88	661.529	1.28815	2.44215	8.78828e-05	0.00124087
FBtr0087202	CG8320		105.196	296.251	1.49374	2.81618	8.89994e-05	0.0012554
FBtr0070369	CG14814		170.108	672.548	1.98319	3.95365	9.03776e-05	0.00127339
FBtr0309316	CG17163		324.873	753.966	1.21462	2.3208	9.0493e-05	0.00127434
FBtr0076507	Tsp66E	Tetraspanin 66E [Source:FlyBase gene name;Acc:FBgn35936]	463.239	965.099	1.05892	2.08337	9.21402e-05	0.0012941
FBtr0330148	BtbVII	BTB-protein-VII [Source:FlyBase gene name;Acc:FBgn26318]	20.9207	86.1168	2.04136	4.11634	9.24845e-05	0.00129757
FBtr0078439	CycH	Cyclin H [Source:FlyBase gene name;Acc:FBgn22936]	202.83	502.573	1.30906	2.47781	9.28523e-05	0.00130204
FBtr0070501	Csat	Csat [Source:FlyBase gene name;Acc:FBgn24994]	260.447	596.152	1.19469	2.28896	9.36341e-05	0.00131024
FBtr0078462	CG7158		115.426	296.954	1.36327	2.57268	9.49017e-05	0.00132379
FBtr0331268	Sxl	Sex lethal [Source:FlyBase gene name;Acc:FBgn26427]	0.437953	35.5509	6.34297	81.1751	9.55275e-05	0.00133042
FBtr0071371	CG15317		31.162	126.314	2.01916	4.05347	9.64144e-05	0.00134137
FBtr0082634	trus	toys are us [Source:FlyBase gene name;Acc:FBgn3855]	75.8644	231.698	1.61075	3.05411	9.64832e-05	0.00134162
FBtr0084376	CG13827		59.4217	163.382	1.45919	2.74954	9.66004e-05	0.00134255
FBtr0079887	CG4658		122.888	327.627	1.41472	2.66607	9.69959e-05	0.00134734
FBtr0089153	CG2219		166.26	440.251	1.40489	2.64797	9.84337e-05	0.0013666
FBtr0080466	Tap42	Two A-associated protein of 42kDa [Source:FlyBase gene name;Acc:FBgn51852]	232.886	538.814	1.21017	2.31364	0.000100519	0.0013919
FBtr0343172	#N/A	#N/A	58.6487	197.224	1.74967	3.36281	0.000100901	0.00139603
FBtr0088236	CG12942		203.427	485.51	1.25499	2.38666	0.000100922	0.00139603
FBtr0087149	Hmgs	HMG Coenzyme A synthase [Source:FlyBase gene name;Acc:FBgn1611]	86.9056	267.487	1.62195	3.0779	0.000101233	0.00139889
FBtr0308594	Ctr1A	Copper transporter 1A [Source:FlyBase gene name;Acc:FBgn62413]	20.2104	84.9771	2.07197	4.20461	0.000102083	0.00140843
FBtr0085064	CG5500		106.349	284.135	1.41777	2.67172	0.000102226	0.00140967
FBtr0073380	CG2202		146.992	368.715	1.32677	2.5084	0.000102529	0.00141311
FBtr0074697	CG7556		149.519	401.139	1.42378	2.68287	0.000102803	0.00141615
FBtr0089186	ATPsyn-beta	ATP synthase-beta [Source:FlyBase gene name;Acc:FBgn1217]	4562.01	9154.91	1.00488	2.00677	0.000103913	0.00142996
FBtr0083586	WRNexo	WRN exonuclease [Source:FlyBase gene name;Acc:FBgn3868]	91.3255	257.477	1.49536	2.81934	0.000104243	0.00143302
FBtr0340120	#N/A	#N/A	36.9042	142.782	1.95195	3.86897	0.00010515	0.00144474
FBtr0088370	CG12214		84.0021	303.272	1.85212	3.61029	0.0001062	0.0014584
FBtr0070368	Pex5	Peroxin 5 [Source:FlyBase gene name;Acc:FBgn23516]	49.3157	165.467	1.74643	3.35527	0.000106429	0.0014608
FBtr0089220	CG11076		125.342	378.869	1.59583	3.02269	0.000106593	0.00146154
FBtr0334339	#N/A	#N/A	92.0467	243.724	1.40481	2.64783	0.000106661	0.00146172
FBtr0075390	CG33158		50.2263	158.092	1.65425	3.1476	0.000107115	0.00146719
FBtr0073933	nmdyn-D6	nmdyn-D6 [Source:FlyBase gene name;Acc:FBgn3573]	66.3196	203.209	1.61546	3.06408	0.000109741	0.00149697
FBtr0079985	CG4957		37.314	137.712	1.88386	3.69061	0.000110132	0.00150053
FBtr0078530	CG7369		306.819	676.738	1.14121	2.20566	0.000110273	0.00150053
FBtr0330084	btz	barentsz [Source:FlyBase gene name;Acc:FBgn45862]	27.91	111.232	1.99471	3.98537	0.000110284	0.00150053
FBtr0307301	BtbVII	BTB-protein-VII [Source:FlyBase gene name;Acc:FBgn26318]	21.1988	85.9992	2.02034	4.05679	0.000110733	0.00150587
FBtr0079146	Gpdh	Glycerol 3 phosphate dehydrogenase [Source:FlyBase gene name;Acc:FBgn1128]	984.532	1971.06	1.00146	2.00202	0.000112972	0.00153177
FBtr0086964	CG6568		45.0999	145.007	1.68492	3.21523	0.000112984	0.00153177
FBtr0083289	CG14882		13.152	142.909	3.44174	10.8659	0.000115843	0.00156836
FBtr0112489	CG34293		32.9221	127.789	1.95664	3.88157	0.00011586	0.00156836
FBtr0089576	CG7206		138.09	337.744	1.29032	2.44582	0.000116202	0.00157218
FBtr0088178	fbl6		43.0271	174.235	2.01772	4.04944	0.000116417	0.00157429
FBtr0333397	Pex10	Peroxin 1 [Source:FlyBase gene name;Acc:FBgn35233]	76.1226	232.94	1.61356	3.06006	0.000116695	0.00157725
FBtr0082831	Dip-B	Dipeptidase B [Source:FlyBase gene name;Acc:FBgn454]	122.606	326.776	1.41427	2.66525	0.000117446	0.00158579
FBtr0303152	CG12024		36.7236	132.818	1.85467	3.6167	0.000118594	0.00159886
FBtr0301432	CG31122		154.689	356.122	1.203	2.30218	0.000119693	0.00161228
FBtr0082072	CG8273		135.25	518.813	1.93959	3.83596	0.000120778	0.00162581
FBtr0074776	Grip84	gamma-tubulin ring protein 84 [Source:FlyBase gene name;Acc:FBgn2643]	22.3539	98.7921	2.14387	4.41945	0.000121197	0.00163064
FBtr0112388	CG34195		63.1055	185.651	1.55676	2.94192	0.000121273	0.00163083
FBtr0074592	Rad51D	Rad51D [Source:FlyBase gene name;Acc:FBgn3931]	20.1994	99.5274	2.30078	4.92725	0.000122236	0.00164294
FBtr0331656	CG3651		190.979	468.69	1.29522	2.45415	0.000122314	0.00164317
FBtr0332196	da	daughterless [Source:FlyBase gene name;Acc:FBgn413]	112.938	469.38	2.05523	4.15609	0.00012326	0.0016542
FBtr0334461	#N/A	#N/A	29.1753	120.197	2.04259	4.11984	0.000123533	0.00165703
FBtr0089642	CG11710		22.5073	90.4423	2.00661	4.01836	0.000123929	0.0016615
FBtr0070044	CkIIalpha	casein kinase IIalpha [Source:FlyBase gene name;Acc:FBgn264492]	845.901	1879.39	1.1517	2.22176	0.000124386	0.00166595
FBtr0071606	Acox57D-p	acyl-Coenzyme A oxidase at 57D proximal [Source:FlyBase gene name;Acc:FBgn34628]	114.082	294.249	1.36697	2.57928	0.000124531	0.00166704
FBtr0300903	CG18586		241.216	549.348	1.1874	2.27741	0.000125777	0.00168203
FBtr0074348	CG9104		129.103	324.4	1.32925	2.51273	0.000126163	0.00168634
FBtr0082279	Mcm5	Minichromosome maintenance 5 [Source:FlyBase gene name;Acc:FBgn17577]	1048.74	2167.77	1.04756	2.06703	0.000126227	0.00168634
FBtr0307527	slgA	sluggish A [Source:FlyBase gene name;Acc:FBgn3423]	16.4068	124.141	2.91961	7.56641	0.000127766	0.00170434
FBtr0077978	CG5126		90.6618	257.229	1.50449	2.83724	0.000128985	0.00171887
FBtr0329879	Spred	Sprouty-related protein with EVH-1 domain [Source:FlyBase gene name;Acc:FBgn2767]	82.4334	234.009	1.50526	2.83877	0.000129405	0.0017236
FBtr0300327	Nhe3	Na[+]/H[+] hydrogen exchanger 3 [Source:FlyBase gene name;Acc:FBgn2873]	33.7075	276.694	3.03715	8.20867	0.000129541	0.00172456
FBtr0071563	sktl	skittles [Source:FlyBase gene name;Acc:FBgn16984]	215.058	453.534	1.07648	2.10889	0.000129757	0.00172656
FBtr0073847	Lig4	Ligase4 [Source:FlyBase gene name;Acc:FBgn356]	58.417	178.396	1.61063	3.05385	0.000130133	0.00172884
FBtr0073456	Pa1	PTIP associated 1 [Source:FlyBase gene name;Acc:FBgn3294]	419.353	1047.27	1.3204	2.49736	0.000130189	0.00172884
FBtr0083409	CG5285		18.1492	91.2986	2.33069	5.03044	0.000131482	0.00174514
FBtr0088477	CG1663		51.4894	170.621	1.72845	3.31372	0.000131933	0.00174917
FBtr0071303	mei-P26	mei-P26 [Source:FlyBase gene name;Acc:FBgn2626]	60.32	293.715	2.28371	4.86929	0.000133005	0.00176007
FBtr0075897	mRpL20	mitochondrial ribosomal protein L2 [Source:FlyBase gene name;Acc:FBgn36335]	110.812	279.231	1.33335	2.51986	0.000134173	0.00177465
FBtr0334073	CG8001		6.92089	54.0263	2.96463	7.80627	0.000134436	0.00177725
FBtr0336520	#N/A	#N/A	2.76166	34.7259	3.6524	12.5742	0.000136094	0.00179648
FBtr0077154	CG10635		256.01	577.633	1.17395	2.25629	0.000136993	0.00180745
FBtr0332847	CG32512		4.43846	39.8151	3.16518	8.97047	0.000137294	0.00181052
FBtr0339607	#N/A	#N/A	47.902	150.498	1.65159	3.14179	0.00013839	0.00182325
FBtr0070317	Ocrl	Oculocerebrorenal syndrome of Lowe 1 ortholog [Source:FlyBase gene name;Acc:FBgn2358]	70.7068	272.568	1.9467	3.85491	0.000138818	0.0018279
FBtr0070007	CG9577		78.2882	224.4	1.51921	2.86633	0.000139853	0.00184061
FBtr0078991	betaggt-I	beta subunit of type I geranylgeranyl transferase [Source:FlyBase gene name;Acc:FBgn15]	126.726	306.954	1.27631	2.42218	0.00014055	0.00184795
FBtr0073029	rasp	rasp [Source:FlyBase gene name;Acc:FBgn24194]	113.009	302.224	1.41918	2.67433	0.000141001	0.00185297
FBtr0071249	Hexo2	Hexosaminidase 2 [Source:FlyBase gene name;Acc:FBgn41629]	35.7829	126.787	1.82506	3.54322	0.000142841	0.00187436
FBtr0301101	CG42542		293.336	628.94	1.10037	2.14409	0.000142992	0.0018747
FBtr0085676	CG2246		14.4961	94.936	2.71129	6.54906	0.000143008	0.0018747
FBtr0072411	Tina-1	Troponin C-akin-1 [Source:FlyBase gene name;Acc:FBgn3583]	360.078	762.426	1.08229	2.11739	0.000144232	0.00188796
FBtr0083251	CG5916		60.2608	243.004	2.01169	4.03254	0.000145538	0.00190223
FBtr0091812	His2A:CG33808	His2A:CG3388 [Source:FlyBase gene name;Acc:FBgn5388]	342.999	954.844	1.47706	2.78381	0.000145663	0.00190294
FBtr0306039	nbs	nbs [Source:FlyBase gene name;Acc:FBgn26153]	71.7492	209.998	1.54934	2.92684	0.0001459	0.00190416
FBtr0340148	#N/A	#N/A	142.698	344.509	1.27157	2.41425	0.000146268	0.00190802
FBtr0088730	CG8735		386.64	834.868	1.11056	2.15929	0.000147082	0.0019177
FBtr0114521	CG30051		59.5845	184.144	1.62782	3.09047	0.000147771	0.00192498
FBtr0082627	desat1	desat1 [Source:FlyBase gene name;Acc:FBgn86687]	132.348	392.158	1.5671	2.96308	0.000147816	0.00192498
FBtr0070840	lin-52	lin-52 [Source:FlyBase gene name;Acc:FBgn298]	260.239	624.446	1.26274	2.39951	0.000147858	0.00192498
FBtr0299615	CG42271		90.1216	236.869	1.39414	2.62832	0.000149727	0.0019474
FBtr0077157	Klp64D	Kinesin-like protein at 64D [Source:FlyBase gene name;Acc:FBgn438]	137.119	343.483	1.32481	2.505	0.000150554	0.00195625
FBtr0072320	CG3608		63.2302	197.292	1.64165	3.12022	0.000151196	0.00196267
FBtr0289954	Kap3	Kinesin associated protein 3 [Source:FlyBase gene name;Acc:FBgn28421]	27.6559	122.447	2.1465	4.42753	0.000152178	0.00197349
FBtr0072375	CG3589		89.2439	244.515	1.4541	2.73986	0.000153044	0.00198181
FBtr0309372	yki	yorkie [Source:FlyBase gene name;Acc:FBgn3497]	143.886	362.364	1.33251	2.51841	0.00015354	0.00198727
FBtr0080092	Lrr47	Leucine-rich repeat 47 [Source:FlyBase gene name;Acc:FBgn1398]	67.4767	255.023	1.91816	3.77942	0.000153851	0.00198798
FBtr0081155	CG10561		52.8145	161.071	1.60869	3.04975	0.000154221	0.00199027
FBtr0070250	CG11398		118.184	305.342	1.36939	2.58361	0.000154739	0.00199501
FBtr0074355	Rrp45	Rrp45 [Source:FlyBase gene name;Acc:FBgn3789]	72.2287	212.016	1.55353	2.93534	0.000156471	0.00201441
FBtr0070207	fs(1)N	female sterile (1) Nasrat [Source:FlyBase gene name;Acc:FBgn465]	171.83	588.228	1.77539	3.42331	0.000160992	0.0020666
FBtr0305178	clos	closca [Source:FlyBase gene name;Acc:FBgn26116]	133.604	398.69	1.57731	2.98412	0.000161355	0.00206926
FBtr0072926	dos	daughter of sevenless [Source:FlyBase gene name;Acc:FBgn16794]	473.104	1023.36	1.11309	2.16308	0.000161818	0.00207319
FBtr0112876	Rnp4F	RNA-binding protein 4F [Source:FlyBase gene name;Acc:FBgn1424]	35.8408	131.99	1.88075	3.68267	0.00016241	0.00207977
FBtr0339595	#N/A	#N/A	24.2893	100.441	2.04795	4.13519	0.000164392	0.00210211
FBtr0079531	CG7231		8.0003	61.8354	2.95031	7.72914	0.000164471	0.00210211
FBtr0077016	D19A	D19A [Source:FlyBase gene name;Acc:FBgn22935]	90.4866	266.284	1.55719	2.94279	0.000165664	0.00211532
FBtr0112519	pgc	polar granule component [Source:FlyBase gene name;Acc:FBgn1653]	51.9149	158.824	1.61321	3.05931	0.000166853	0.00212846
FBtr0074247	kat80	katanin 8 [Source:FlyBase gene name;Acc:FBgn427]	40.2741	148.446	1.88202	3.6859	0.000167205	0.00213018
FBtr0343367	#N/A	#N/A	436.943	883.985	1.01658	2.02311	0.000167229	0.00213018
FBtr0344013	#N/A	#N/A	461.122	1022.6	1.14903	2.21765	0.000167339	0.00213036
FBtr0072328	Pof	Painting of fourth [Source:FlyBase gene name;Acc:FBgn3547]	48.8711	173.974	1.83182	3.55986	0.000167821	0.00213466
FBtr0087075	Fen1	Flap endonuclease 1 [Source:FlyBase gene name;Acc:FBgn25832]	107.754	294.414	1.4501	2.73227	0.000171311	0.00217177
FBtr0073082	CG14969		233.683	525.005	1.16778	2.24666	0.000171565	0.00217385
FBtr0072776	mRpL46	mitochondrial ribosomal protein L46 [Source:FlyBase gene name;Acc:FBgn35272]	84.6014	237.017	1.48624	2.80158	0.000171913	0.00217506
FBtr0074785	mRpS14	mitochondrial ribosomal protein S14 [Source:FlyBase gene name;Acc:FBgn443]	100.79	274.916	1.44765	2.72762	0.00017198	0.00217506
FBtr0339145	#N/A	#N/A	4791.71	9737.68	1.02304	2.03219	0.00017214	0.00217605
FBtr0113114	Sesn	Sestrin [Source:FlyBase gene name;Acc:FBgn34897]	42.3659	122.893	1.53643	2.90075	0.000172377	0.00217801
FBtr0088888	CG12159		60.6506	192.295	1.66473	3.17054	0.000172845	0.00218139
FBtr0086119	CG3271		110.956	298.589	1.42817	2.69106	0.000172892	0.00218139
FBtr0071618	CG30392		118.769	320.412	1.43177	2.69778	0.000174403	0.00219837
FBtr0331557	CG4169		302.814	695.047	1.19868	2.2953	0.00017501	0.00220498
FBtr0100143	CG13175		43.4256	145.055	1.73998	3.34032	0.000176597	0.00222287
FBtr0079319	CG11329		110.699	280.903	1.34343	2.53753	0.000178113	0.00223993
FBtr0088626	CG18659		85.3745	212.81	1.31769	2.49267	0.00018009	0.00226148
FBtr0343377	#N/A	#N/A	102.136	271.136	1.40852	2.65464	0.000180291	0.00226293
FBtr0085416	CG11874		381.465	792.445	1.05476	2.07737	0.000180643	0.00226436
FBtr0073826	inaE	inactivation no afterpotential E [Source:FlyBase gene name;Acc:FBgn261244]	396.038	811.745	1.03539	2.04967	0.000181882	0.00227751
FBtr0072865	dre4	dre4 [Source:FlyBase gene name;Acc:FBgn2183]	705.319	1488.63	1.07764	2.11058	0.000182815	0.00228812
FBtr0070640	cib	ciboulot [Source:FlyBase gene name;Acc:FBgn2684]	58.8111	200.96	1.77275	3.41705	0.000184349	0.00230515
FBtr0070408	CG2865		257.668	583.017	1.17803	2.26267	0.000184884	0.00231005
FBtr0080078	trk	trunk [Source:FlyBase gene name;Acc:FBgn3751]	10.8785	64.6074	2.57022	5.93898	0.000185106	0.00231134
FBtr0082083	nmdyn-D7	nmdyn-D7 [Source:FlyBase gene name;Acc:FBgn28997]	89.9011	243.936	1.44009	2.71338	0.000185804	0.00231897
FBtr0084567	twin	twin [Source:FlyBase gene name;Acc:FBgn11725]	57.8918	355.913	2.62009	6.1479	0.000192564	0.0023977
FBtr0339712	#N/A	#N/A	47.0814	151.922	1.6901	3.2268	0.000192884	0.00240057
FBtr0072503	mRpL17	mitochondrial ribosomal protein L17 [Source:FlyBase gene name;Acc:FBgn35122]	172.008	391.919	1.18808	2.27849	0.000193969	0.00241294
FBtr0073510	CG11699		67.6555	199.262	1.55839	2.94525	0.000195007	0.00242471
FBtr0091836	His2A:CG33832	His2A:CG33832 [Source:FlyBase gene name;Acc:FBgn53832]	464.534	1025.03	1.14181	2.20658	0.000195788	0.00243329
FBtr0071038	CG3040		99.664	272.356	1.45035	2.73274	0.000197221	0.00244539
FBtr0082519	CG6950		24.9206	103.283	2.0512	4.1445	0.000197222	0.00244539
FBtr0083882	Sirt2	Sirt2 [Source:FlyBase gene name;Acc:FBgn38788]	27.1176	84.2783	1.63593	3.10789	0.000202975	0.00251203
FBtr0081507	CG9265		19.6336	107.458	2.45237	5.47316	0.000203411	0.00251592
FBtr0302700	CG42671		19.0561	78.0885	2.03486	4.09782	0.000203479	0.00251592
FBtr0075351	zetaCOP	zetaCOP [Source:FlyBase gene name;Acc:FBgn4512]	141.85	358.197	1.33639	2.52518	0.000204495	0.00252261
FBtr0300005	CG42389		141.528	364.208	1.36367	2.57339	0.000204891	0.00252633
FBtr0087363	CG11807		320.881	687.79	1.09993	2.14344	0.000205357	0.00253038
FBtr0078475	CG7458		363.801	779.027	1.09852	2.14135	0.000207308	0.00255257
FBtr0331520	CG43783		3.03217	84.2593	4.79642	27.7885	0.0002082	0.00256236
FBtr0072302	Brca2	Breast cancer 2, early onset homolog [Source:FlyBase gene name;Acc:FBgn5169]	76.3087	212.232	1.47573	2.78123	0.000211541	0.00259649
FBtr0308832	Rab8	Rab-protein 8 [Source:FlyBase gene name;Acc:FBgn262518]	217.229	529.223	1.28466	2.43624	0.000211629	0.00259649
FBtr0343735	#N/A	#N/A	617.664	1267.49	1.03708	2.05207	0.000211657	0.00259649
FBtr0113361	CG30118		411.035	828.56	1.01135	2.01579	0.000211887	0.00259811
FBtr0332705	CG42575		324.101	763.125	1.23548	2.35459	0.000214714	0.00262692
FBtr0306753	cnc	cap-n-collar [Source:FlyBase gene name;Acc:FBgn262975]	83.6705	201.019	1.26454	2.4025	0.000214978	0.00262873
FBtr0071274	Moe	Moesin [Source:FlyBase gene name;Acc:FBgn11661]	411.749	882.918	1.10051	2.14431	0.00021509	0.00262888
FBtr0073966	CG9065		24.0477	99.4662	2.04831	4.1362	0.000216756	0.00264559
FBtr0074989	Bet1		41.9816	174.52	2.05556	4.15705	0.000217548	0.00265282
FBtr0076181	CG6163		5.69654	44.2029	2.95598	7.7596	0.000217898	0.00265588
FBtr0072677	mtacp1	mitochondrial acyl carrier protein 1 [Source:FlyBase gene name;Acc:FBgn11361]	318.121	703.407	1.14479	2.21113	0.000218747	0.002665
FBtr0089329	Inos	Inos [Source:FlyBase gene name;Acc:FBgn25885]	118.616	307.021	1.37204	2.58836	0.000218937	0.00266609
FBtr0332611	CG43867		19.0944	112.658	2.56073	5.90006	0.000219543	0.00267225
FBtr0074292	CanA-14F	Calcineurin A at 14F [Source:FlyBase gene name;Acc:FBgn3758]	101.739	272.447	1.42111	2.67791	0.000220837	0.00268553
FBtr0339121	#N/A	#N/A	331.607	685.021	1.04667	2.06576	0.000221882	0.00269577
FBtr0075035	Mkp3	Mitogen-activated protein kinase phosphatase 3 [Source:FlyBase gene name;Acc:FBgn36844]	176.52	496.29	1.49135	2.81152	0.000222775	0.00270415
FBtr0074052	CG12708		40.0127	142.728	1.83473	3.56705	0.000223615	0.00271311
FBtr0080468	CG6565		270.163	598.774	1.14818	2.21635	0.000226303	0.00274196
FBtr0089221	CG11076		466.854	986.331	1.0791	2.11272	0.000228666	0.00276681
FBtr0081259	CG10366		108.305	277.989	1.35993	2.56673	0.000230976	0.00279335
FBtr0112834	spz	spatzle [Source:FlyBase gene name;Acc:FBgn3495]	53.7959	154.225	1.51947	2.86685	0.00023107	0.00279335
FBtr0089341	Rel	Relish [Source:FlyBase gene name;Acc:FBgn1418]	72.2378	201.031	1.47659	2.7829	0.000231411	0.00279493
FBtr0087761	Pex13	Peroxin 13 [Source:FlyBase gene name;Acc:FBgn33812]	321.729	686.931	1.09432	2.13512	0.000231691	0.00279703
FBtr0075518	Hip14	Huntingtin-interacting protein 14 [Source:FlyBase gene name;Acc:FBgn259824]	115.934	278.288	1.26328	2.40041	0.00023192	0.00279726
FBtr0330161	Hip14	Huntingtin-interacting protein 14 [Source:FlyBase gene name;Acc:FBgn259824]	115.934	278.288	1.26328	2.40041	0.00023192	0.00279726
FBtr0080170	CG33129		349.64	724.612	1.05134	2.07245	0.000232567	0.00280379
FBtr0073705	ade5	ade5 [Source:FlyBase gene name;Acc:FBgn2513]	113.538	267.858	1.2383	2.3592	0.000235017	0.00283075
FBtr0074686	CG32536		29.8528	113.062	1.92118	3.78732	0.000237738	0.00285835
FBtr0071834	CG4610		59.9295	173.84	1.53643	2.90075	0.000239029	0.00287127
FBtr0073475	Klp10A	Klp1A [Source:FlyBase gene name;Acc:FBgn3268]	601.407	1396.97	1.21589	2.32284	0.000239949	0.00288101
FBtr0071699	CG10494		76.1443	194.836	1.35545	2.55878	0.000240588	0.00288738
FBtr0339682	#N/A	#N/A	44.7181	155.965	1.8023	3.48775	0.000242215	0.00290298
FBtr0308239	synj	synaptojanin [Source:FlyBase gene name;Acc:FBgn34691]	33.1348	105.206	1.6668	3.17509	0.000243391	0.00291507
FBtr0078279	CG4042		110.068	271.975	1.30507	2.47096	0.000243444	0.00291507
FBtr0087902	Den1	Deneddylase 1 [Source:FlyBase gene name;Acc:FBgn33716]	133.843	327.296	1.29005	2.44537	0.000243632	0.00291601
FBtr0075121	mRpS26	mitochondrial ribosomal protein S26 [Source:FlyBase gene name;Acc:FBgn36774]	169.649	393.329	1.21318	2.31848	0.00024438	0.00292364
FBtr0333371	CG11456		74.9436	216.855	1.53285	2.89357	0.000246615	0.00294375
FBtr0083121	CG6236		178.938	422.289	1.23877	2.35998	0.000249893	0.00297486
FBtr0299559	CG42258		151.775	350.222	1.20633	2.30751	0.000250721	0.00298204
FBtr0086259	Mgat1	UDP-GlcNAc:a-3-D-mannoside-beta-1,2-N-acetylglucosaminyltransferase I [Source:FlyBase gene name;Acc:FBgn34521]	266.404	596.393	1.16265	2.23868	0.00025199	0.00299579
FBtr0100285	mRpL53	mitochondrial ribosomal protein L53 [Source:FlyBase gene name;Acc:FBgn5481]	255.028	565.469	1.14879	2.21728	0.000252789	0.00300162
FBtr0074246	kat80	katanin 8 [Source:FlyBase gene name;Acc:FBgn427]	58.2615	178.173	1.61266	3.05815	0.000252819	0.00300162
FBtr0080420	Vha68-2	V-ATPase 69 kDa subunit 2 [Source:FlyBase gene name;Acc:FBgn263598]	75.377	204.359	1.43891	2.71116	0.000255756	0.00303242
FBtr0088103	Syx6	Syntaxin 6 [Source:FlyBase gene name;Acc:FBgn3784]	208.327	478.754	1.20044	2.29809	0.000257084	0.00304545
FBtr0330264	CG43736		48.759	253.845	2.3802	5.2061	0.000259522	0.00306748
FBtr0073480	Gtp-bp	GTP-binding protein [Source:FlyBase gene name;Acc:FBgn1391]	173.521	395.93	1.19013	2.28174	0.000259697	0.00306819
FBtr0081897	mRpS18A	mitochondrial ribosomal protein S18A [Source:FlyBase gene name;Acc:FBgn5145]	303.69	656.849	1.11296	2.16289	0.000259963	0.00306996
FBtr0304802	msps	mini spindles [Source:FlyBase gene name;Acc:FBgn27948]	178.815	403.29	1.17335	2.25535	0.000260435	0.00307417
FBtr0076620	CG6745		125.051	301.369	1.26901	2.40997	0.000262027	0.00309022
FBtr0301825	Mnt	Mnt [Source:FlyBase gene name;Acc:FBgn23215]	4.44475	104.755	4.55877	23.5682	0.000266448	0.00313679
FBtr0074097	CG15602		44.3402	153.019	1.78703	3.45103	0.000269903	0.00317324
FBtr0084297	pinta	prolonged depolarization afterpotential (PDA) is not apparent [Source:FlyBase gene name;Acc:FBgn38966]	13.4043	84.0309	2.64822	6.26893	0.000272342	0.00319767
FBtr0084291	T-cp1	Tcp1-like [Source:FlyBase gene name;Acc:FBgn3676]	308.731	655.694	1.08667	2.12383	0.000275916	0.00323106
FBtr0070938	schlank	schlank [Source:FlyBase gene name;Acc:FBgn4918]	367.359	753.851	1.03709	2.05208	0.000276564	0.00323722
FBtr0079320	cort	cortex [Source:FlyBase gene name;Acc:FBgn351]	22.9631	92.553	2.01096	4.03051	0.000283177	0.00329287
FBtr0078894	CG9775		378.887	804.702	1.08669	2.12386	0.000285574	0.00331638
FBtr0079018	CG5828		145.857	349.303	1.25993	2.39484	0.00028613	0.00332024
FBtr0085703	dj-1beta	dj-1beta [Source:FlyBase gene name;Acc:FBgn3982]	180.681	423.149	1.22772	2.34197	0.000286281	0.00332024
FBtr0300011	Atg12	Autophagy-specific gene 12 [Source:FlyBase gene name;Acc:FBgn36255]	69.43	190.227	1.45409	2.73984	0.000286746	0.00332252
FBtr0113395	Efa6	Efa6 pleckstrin and Sec7 domain containing [Source:FlyBase gene name;Acc:FBgn51158]	201.696	470.638	1.22243	2.3334	0.000286823	0.00332252
FBtr0074873	HLH106	Helix loop helix protein 16 [Source:FlyBase gene name;Acc:FBgn261283]	30.876	107.354	1.79781	3.47693	0.0002888	0.00333926
FBtr0091830	His2A:CG33826	His2A:CG33826 [Source:FlyBase gene name;Acc:FBgn53826]	484.863	1001.33	1.04626	2.06518	0.000288802	0.00333926
FBtr0070042	CkIIalpha	casein kinase IIalpha [Source:FlyBase gene name;Acc:FBgn264492]	939.152	2005.94	1.09484	2.1359	0.000291922	0.00336948
FBtr0073902	mRpL38	mitochondrial ribosomal protein L38 [Source:FlyBase gene name;Acc:FBgn3552]	76.4582	222.055	1.53817	2.90426	0.000293333	0.00338051
FBtr0332075	ste14	isoprenylcysteine carboxylmethyltransferase [Source:FlyBase gene name;Acc:FBgn36336]	7.23598	62.7959	3.11741	8.67829	0.000293388	0.00338051
FBtr0290222	CG14647		237.316	533.692	1.1692	2.24887	0.00029566	0.00340374
FBtr0076426	CG3408		174.391	411.416	1.23827	2.35915	0.000296384	0.00341059
FBtr0081949	Cks85A	Cyclin-dependent kinase subunit 85A [Source:FlyBase gene name;Acc:FBgn37613]	80.4336	225.457	1.48698	2.80302	0.000296573	0.0034113
FBtr0336613	#N/A	#N/A	153.879	372.067	1.27376	2.41792	0.000298781	0.00343372
FBtr0337106	#N/A	#N/A	17.1113	83.272	2.28289	4.8665	0.000299569	0.00343845
FBtr0305149	Imp	IGF-II mRNA-binding protein [Source:FlyBase gene name;Acc:FBgn262735]	33.2975	153.16	2.20156	4.59975	0.000300769	0.00344792
FBtr0086109	Opbp	Optix-binding protein [Source:FlyBase gene name;Acc:FBgn5443]	69.1942	192.662	1.47735	2.78437	0.000303398	0.00347475
FBtr0306938	CG43340		98.1512	246.43	1.3281	2.51072	0.000303935	0.0034794
FBtr0087535	CG8494		329.201	681.827	1.05044	2.07116	0.000304602	0.00348553
FBtr0336666	#N/A	#N/A	168.725	408.041	1.27404	2.41837	0.000306356	0.00350206
FBtr0072775	CG12018		186.833	446.463	1.25679	2.38963	0.000306574	0.00350206
FBtr0334275	#N/A	#N/A	180.097	434.278	1.26984	2.41136	0.000306837	0.00350356
FBtr0081748	CG31472		282.724	607.884	1.1044	2.1501	0.000307876	0.0035128
FBtr0302338	tub	tube [Source:FlyBase gene name;Acc:FBgn3882]	513.563	1051.87	1.03435	2.04819	0.000307944	0.0035128
FBtr0301516	Pkc98E	Protein C kinase 98E [Source:FlyBase gene name;Acc:FBgn393]	8.53604	66.5019	2.96176	7.79071	0.000308125	0.0035128
FBtr0072981	CG2162		266.209	685.656	1.36493	2.57563	0.000309824	0.00352856
FBtr0072972	pgant6	polypeptide GalNAc transferase 6 [Source:FlyBase gene name;Acc:FBgn35375]	160.204	383.311	1.2586	2.39264	0.000311623	0.00354754
FBtr0082290	Fdh	Formaldehyde dehydrogenase [Source:FlyBase gene name;Acc:FBgn11768]	689.448	1430.5	1.05301	2.07485	0.000312238	0.00355149
FBtr0080805	BicC	Bicaudal C [Source:FlyBase gene name;Acc:FBgn182]	3.2521	64.6498	4.3132	19.8794	0.000312781	0.00355615
FBtr0087058	NiPp1	Nuclear inhibitor of Protein phosphatase 1 [Source:FlyBase gene name;Acc:FBgn2642]	120.157	310.921	1.37163	2.58763	0.000320133	0.00363041
FBtr0080408	CG17036		18.1303	79.0231	2.12387	4.35861	0.00032258	0.00365192
FBtr0077685	CG31694		884.175	1782.92	1.01184	2.01648	0.000328088	0.00371111
FBtr0073431	CG2061		11.4891	63.3341	2.46271	5.51252	0.000333857	0.00377155
FBtr0070488	CG2712		58.9537	175.4	1.57299	2.97521	0.00033419	0.00377371
FBtr0083746	CG5555		107.901	275.177	1.35065	2.55028	0.000342205	0.00384948
FBtr0307899	tomosyn	tomosyn [Source:FlyBase gene name;Acc:FBgn3412]	25.0673	101.803	2.0219	4.0612	0.000343301	0.00386017
FBtr0091709	PGRP-LD	Peptidoglycan recognition protein LD [Source:FlyBase gene name;Acc:FBgn26458]	60.2007	186.887	1.63431	3.1044	0.000343558	0.00386143
FBtr0070847	CG3160		160.856	383.975	1.25524	2.38707	0.000345366	0.00387846
FBtr0100159	Gnf1	Germ line transcription factor 1 [Source:FlyBase gene name;Acc:FBgn4913]	134.154	324.355	1.27368	2.41778	0.000346133	0.00388379
FBtr0070974	Nf-YC	Nuclear factor Y-box C [Source:FlyBase gene name;Acc:FBgn2995]	322.946	669.814	1.05247	2.07407	0.000346469	0.00388593
FBtr0077498	l(2)k16918	lethal (2) k16918 [Source:FlyBase gene name;Acc:FBgn218]	119.221	271.16	1.18551	2.27443	0.000348182	0.00390184
FBtr0081006	dl	dorsal [Source:FlyBase gene name;Acc:FBgn26632]	56.1724	171.83	1.61305	3.05897	0.000348916	0.00390842
FBtr0299558	CG42258		89.3555	219.011	1.29338	2.45101	0.000349741	0.00391601
FBtr0088464	CG30005		159.637	361.916	1.18087	2.26713	0.000351517	0.00393258
FBtr0330185	zpg	zero population growth [Source:FlyBase gene name;Acc:FBgn24177]	339.976	840.213	1.30532	2.47139	0.000354575	0.00396512
FBtr0075229	CG33052		108.672	268.507	1.30499	2.47081	0.000355202	0.00397046
FBtr0082193	tws	twins [Source:FlyBase gene name;Acc:FBgn4889]	70.6847	173.232	1.29323	2.45077	0.000356448	0.00398103
FBtr0073379	CG17333		134.922	326.091	1.27315	2.41689	0.000357826	0.00399139
FBtr0077120	Ppat-Dpck	Bifunctional Phosphopantetheine adenylyltransferase - Dephospho-CoA kinase [Source:FlyBase gene name;Acc:FBgn35632]	90.9648	230.314	1.34022	2.5319	0.000360791	0.00402277
FBtr0081806	CG9636		423.369	887.928	1.06853	2.09729	0.000364018	0.00405535
FBtr0301779	MFS17	Major Facilitator Superfamily Transporter 17 [Source:FlyBase gene name;Acc:FBgn58263]	126.224	481.506	1.93156	3.81469	0.000366142	0.00407218
FBtr0273378	CG31688		79.3253	217.427	1.45468	2.74095	0.000369756	0.0041055
FBtr0330203	CG31688		79.3253	217.427	1.45468	2.74095	0.000369756	0.0041055
FBtr0330204	CG31688		79.3253	217.427	1.45468	2.74095	0.000369756	0.0041055
FBtr0087611	CG13349		153.595	359.712	1.22771	2.34194	0.000370185	0.00410854
FBtr0343495	#N/A	#N/A	7.58206	68.0444	3.16581	8.97439	0.000372376	0.00413114
FBtr0113012	CG7337		142.877	327.339	1.19601	2.29106	0.00037357	0.00414224
FBtr0078997	CG3792		99.8702	255.516	1.35529	2.55848	0.00037829	0.004188
FBtr0306614	mim	missing-in-metastasis [Source:FlyBase gene name;Acc:FBgn53558]	8.97559	123.494	3.7823	13.7589	0.000381333	0.00421993
FBtr0331632	CG4592		12.4787	71.9338	2.52721	5.76455	0.000387918	0.00428565
FBtr0071340	CG12118		40.8304	124.838	1.61234	3.05748	0.000388669	0.00429216
FBtr0082074	P58IPK	P58IPK [Source:FlyBase gene name;Acc:FBgn37718]	342.624	719.951	1.07127	2.10129	0.000390401	0.00430771
FBtr0076705	Rab-RP3	Rab-related protein 3 [Source:FlyBase gene name;Acc:FBgn15793]	52.2619	157.931	1.59547	3.02192	0.000392633	0.0043237
FBtr0074365	41521	Septin 4 [Source:FlyBase gene name;Acc:FBgn259923]	7.82851	52.9098	2.75673	6.7586	0.000392661	0.0043237
FBtr0305029	cic	capicua [Source:FlyBase gene name;Acc:FBgn262582]	36.7003	166.954	2.18559	4.54912	0.000392664	0.0043237
FBtr0082660	Men	Malic enzyme [Source:FlyBase gene name;Acc:FBgn2719]	237.706	503.852	1.08382	2.11964	0.000394624	0.00434168
FBtr0070848	Tre1	Trapped in endoderm 1 [Source:FlyBase gene name;Acc:FBgn46687]	147.424	344.226	1.22339	2.33494	0.000394971	0.00434369
FBtr0072663	Rabex-5	Rabex-5 [Source:FlyBase gene name;Acc:FBgn262937]	121.853	292.079	1.26121	2.39697	0.000396006	0.00435327
FBtr0070492	CG32795		30.9472	113.793	1.87852	3.67699	0.000405813	0.00444739
FBtr0077125	Sse	Separase [Source:FlyBase gene name;Acc:FBgn35627]	260.986	548.148	1.07059	2.1003	0.000407411	0.00446203
FBtr0303995	pico	pico [Source:FlyBase gene name;Acc:FBgn261811]	77.3687	338.991	2.13142	4.3815	0.000411011	0.00449405
FBtr0309840	armi	armitage [Source:FlyBase gene name;Acc:FBgn41164]	64.4982	236.895	1.87692	3.6729	0.000412267	0.00450592
FBtr0074794	Alr	Augmenter of liver regeneration [Source:FlyBase gene name;Acc:FBgn3168]	111.611	273.534	1.29323	2.45077	0.00041253	0.00450695
FBtr0304705	Prat	Phosphoribosylamidotransferase [Source:FlyBase gene name;Acc:FBgn491]	97.3272	247.325	1.34549	2.54117	0.000414042	0.00452161
FBtr0301032	CG3437		199.031	441.788	1.15036	2.21969	0.000416674	0.00454848
FBtr0071827	Mes4	Mes4 [Source:FlyBase gene name;Acc:FBgn34726]	101.131	265.23	1.39101	2.62263	0.000420025	0.00458129
FBtr0308592	Ctr1A	Copper transporter 1A [Source:FlyBase gene name;Acc:FBgn62413]	10.9449	68.6082	2.64812	6.26851	0.000420474	0.0045843
FBtr0075786	CG8783		48.2633	180.459	1.90267	3.73904	0.000428704	0.00466446
FBtr0084631	CG5746		192.12	453.663	1.23961	2.36135	0.000433278	0.00470267
FBtr0083623	CG7218		365.235	761.643	1.06029	2.08535	0.000436735	0.00473052
FBtr0078557	slif	slimfast [Source:FlyBase gene name;Acc:FBgn3723]	1.16587	29.0605	4.63958	24.926	0.000438917	0.00475028
FBtr0089067	CaMKI	Calcium/calmodulin-dependent protein kinase I [Source:FlyBase gene name;Acc:FBgn16126]	513.679	1038.15	1.01507	2.021	0.000442232	0.00478031
FBtr0087260	casp	caspar [Source:FlyBase gene name;Acc:FBgn3468]	156.357	358.433	1.19686	2.2924	0.000443286	0.00478587
FBtr0077813	Der-1	Derlin-1 [Source:FlyBase gene name;Acc:FBgn31376]	170.747	402.106	1.23572	2.35498	0.000444081	0.0047925
FBtr0077441	CG15435		148.969	362.036	1.28112	2.43028	0.000455506	0.00490347
FBtr0070236	CG11418		34.7789	119.917	1.78576	3.44799	0.000455804	0.00490347
FBtr0085264	CG4884		125.049	300.556	1.26514	2.40351	0.000458276	0.00492279
FBtr0344116	#N/A	#N/A	134.299	325.165	1.27573	2.42121	0.000458378	0.00492279
FBtr0089345	lola	longitudinals lacking [Source:FlyBase gene name;Acc:FBgn563]	206.747	445.271	1.10682	2.1537	0.000465663	0.00498893
FBtr0074894	CG7770		268.548	576.27	1.10157	2.14588	0.00046807	0.00501067
FBtr0300830	CG1620		114.052	273.12	1.25985	2.3947	0.00046918	0.00501976
FBtr0079681	CG13088		43.0781	135.26	1.65071	3.13988	0.000473651	0.00505799
FBtr0303996	pico	pico [Source:FlyBase gene name;Acc:FBgn261811]	69.819	284.477	2.02662	4.07449	0.00047415	0.00505799
FBtr0073669	Rab40	Rab4 [Source:FlyBase gene name;Acc:FBgn3391]	65.8484	193.113	1.55223	2.9327	0.000479774	0.00510509
FBtr0334532	#N/A	#N/A	225.622	515.585	1.1923	2.28517	0.000486375	0.00516292
FBtr0306134	CG2247		90.8939	215.736	1.24701	2.37349	0.000495178	0.00524588
FBtr0070121	CG13367		92.1342	251.183	1.44693	2.72627	0.000496779	0.00526075
FBtr0330672	CG4238		62.4826	191.292	1.61425	3.06152	0.000497716	0.00526647
FBtr0082483	aur	aurora [Source:FlyBase gene name;Acc:FBgn147]	472.232	977.666	1.04985	2.07031	0.000502234	0.00530793
FBtr0087424	CG7639		146.846	328.956	1.1636	2.24015	0.000505293	0.00533813
FBtr0088283	CG11883		4.98246	45.7618	3.19921	9.18458	0.000506121	0.00534476
FBtr0082629	desat1	desat1 [Source:FlyBase gene name;Acc:FBgn86687]	79.7814	211.442	1.40614	2.65027	0.000510385	0.0053791
FBtr0304984	mub	mushroom-body expressed [Source:FlyBase gene name;Acc:FBgn262737]	19.1722	75.6314	1.97997	3.94485	0.000511069	0.00538416
FBtr0082334	Tpc1	Thiamine pyrophosphate carrier protein 1 [Source:FlyBase gene name;Acc:FBgn37852]	68.9246	190.178	1.46426	2.75922	0.000515347	0.00542493
FBtr0078699	rev7	rev7 [Source:FlyBase gene name;Acc:FBgn37345]	21.8438	91.0974	2.06019	4.17041	0.000518576	0.0054546
FBtr0070259	rush	rush hour [Source:FlyBase gene name;Acc:FBgn25381]	387.172	780.561	1.01154	2.01606	0.000520446	0.00547084
FBtr0335211	#N/A	#N/A	53.1643	166.679	1.64854	3.13516	0.000520533	0.00547084
FBtr0074352	CG9125		78.6744	216.504	1.46043	2.7519	0.000523987	0.00549916
FBtr0300598	ATPCL	ATP citrate lyase [Source:FlyBase gene name;Acc:FBgn2236]	107.564	233.191	1.11632	2.16794	0.00052567	0.00550958
FBtr0071361	Hex-A	Hexokinase A [Source:FlyBase gene name;Acc:FBgn1186]	131.303	324.748	1.30642	2.47328	0.000526869	0.00551458
FBtr0071362	Hex-A	Hexokinase A [Source:FlyBase gene name;Acc:FBgn1186]	131.303	324.748	1.30642	2.47328	0.000526869	0.00551458
FBtr0083843	CG4433		59.7372	312.145	2.38551	5.2253	0.000529168	0.00553314
FBtr0089623	eIF4G2	eukaryotic translation initiation factor 4G2 [Source:FlyBase gene name;Acc:FBgn26634]	204.457	509.093	1.31614	2.48998	0.000530554	0.00554545
FBtr0083858	CG17186		138.204	317.917	1.20185	2.30034	0.000531376	0.00554749
FBtr0332423	Treh	Trehalase [Source:FlyBase gene name;Acc:FBgn3748]	11.904	83.2152	2.8054	6.99053	0.000534002	0.00556834
FBtr0081447	sky	skywalker [Source:FlyBase gene name;Acc:FBgn3291]	93.6305	255.775	1.44983	2.73175	0.000539866	0.00562286
FBtr0330614	RanBPM	Ran-binding protein M [Source:FlyBase gene name;Acc:FBgn262114]	250.876	568.945	1.18132	2.26784	0.000540517	0.00562523
FBtr0301102	CG42542		184.038	399.486	1.11814	2.17067	0.000541465	0.00563169
FBtr0076770	CG8111		119.443	297.564	1.31689	2.49128	0.000545561	0.00566663
FBtr0077439	Elp3	Elongator complex protein 3 [Source:FlyBase gene name;Acc:FBgn3164]	181.503	401.504	1.14542	2.21211	0.00054607	0.0056697
FBtr0087173	Vha44	Vacuolar H[+] ATPase 44kD C subunit [Source:FlyBase gene name;Acc:FBgn262511]	287.71	614.639	1.09512	2.13632	0.000546686	0.00567387
FBtr0083203	blp	black pearl [Source:FlyBase gene name;Acc:FBgn38387]	119.71	287.645	1.26474	2.40285	0.000548334	0.00568653
FBtr0070502	CG2658		145.868	333.416	1.19266	2.28574	0.000565258	0.00583697
FBtr0083740	Dl	Delta [Source:FlyBase gene name;Acc:FBgn463]	31.1651	225.344	2.85412	7.23064	0.000567454	0.00585509
FBtr0078241	DNApol-alpha60	DNA polymerase alpha 6kD [Source:FlyBase gene name;Acc:FBgn259676]	171.282	413.316	1.27087	2.41308	0.000568806	0.00586677
FBtr0076001	CAH2	Carbonic anhydrase 2 [Source:FlyBase gene name;Acc:FBgn27843]	145.911	326.987	1.16414	2.241	0.000569423	0.00587085
FBtr0306655	Pof	Painting of fourth [Source:FlyBase gene name;Acc:FBgn3547]	46.6555	139.624	1.58143	2.99267	0.000570536	0.00587979
FBtr0079306	homer	homer [Source:FlyBase gene name;Acc:FBgn25777]	33.4128	144.786	2.11545	4.33324	0.000570955	0.00587979
FBtr0329893	homer	homer [Source:FlyBase gene name;Acc:FBgn25777]	33.4128	144.786	2.11545	4.33324	0.000570955	0.00587979
FBtr0072262	CG3356		245.289	514.799	1.06953	2.09874	0.000577243	0.00593978
FBtr0332529	CG5261		90.7953	226.362	1.31794	2.4931	0.000577535	0.00593978
FBtr0087207	CG8399		78.5786	195.939	1.31819	2.49354	0.000577674	0.00593978
FBtr0083732	nos	nanos [Source:FlyBase gene name;Acc:FBgn2962]	117.567	252.149	1.10079	2.14471	0.000577988	0.0059407
FBtr0087803	CG13322		119.36	291.849	1.28991	2.44512	0.000578237	0.00594096
FBtr0085852	CG11576		170.641	378.129	1.14791	2.21593	0.000584795	0.00600138
FBtr0085922	CG2201		50.8207	229.536	2.17523	4.51659	0.000585635	0.00600768
FBtr0080430	CG12404		241.082	494.299	1.03586	2.05034	0.000589665	0.00604668
FBtr0078458	CG11247		162.353	376.72	1.21436	2.32038	0.000598822	0.00613111
FBtr0087259	casp	caspar [Source:FlyBase gene name;Acc:FBgn3468]	158.821	351.941	1.14793	2.21595	0.000600944	0.0061481
FBtr0330329	PR2	Fak-like tyrosine kinase [Source:FlyBase gene name;Acc:FBgn263998]	183.292	406.59	1.14943	2.21826	0.000601606	0.0061525
FBtr0339708	#N/A	#N/A	12.4261	66.4091	2.418	5.34431	0.000606146	0.0061894
FBtr0077562	CG33123		292.735	587.546	1.00511	2.00709	0.000606497	0.00619061
FBtr0072015	eIF2B-delta	eIF2B-delta [Source:FlyBase gene name;Acc:FBgn34858]	51.1634	154.855	1.59773	3.02666	0.000615724	0.00627514
FBtr0077408	mRpS2	mitochondrial ribosomal protein S2 [Source:FlyBase gene name;Acc:FBgn31639]	89.5809	227.643	1.34551	2.5412	0.000617744	0.00629263
FBtr0072217	Ca-P60A	Calcium ATPase at 6A [Source:FlyBase gene name;Acc:FBgn2636]	113.175	607.296	2.42384	5.36598	0.000617915	0.00629263
FBtr0339356	#N/A	#N/A	505.906	1022.8	1.01559	2.02172	0.00061963	0.00630416
FBtr0300733	CG11727		41.9381	224.964	2.42336	5.36418	0.000619759	0.00630416
FBtr0302608	CG2246		19.1141	71.8925	1.9112	3.76122	0.000623867	0.00633867
FBtr0080624	CG33090		288.108	631.187	1.13146	2.1908	0.000627379	0.00636219
FBtr0306933	CG43340		63.9389	172.109	1.42856	2.69178	0.000627982	0.00636587
FBtr0073293	Syx17	Syntaxin 17 [Source:FlyBase gene name;Acc:FBgn3554]	38.8703	123.72	1.67034	3.18291	0.000631934	0.0063986
FBtr0330179	Syx17	Syntaxin 17 [Source:FlyBase gene name;Acc:FBgn3554]	38.8703	123.72	1.67034	3.18291	0.000631934	0.0063986
FBtr0083749	CG11779		7.2102	79.2156	3.45767	10.9866	0.000632956	0.00640651
FBtr0329925	CG5776		138.775	304.441	1.13342	2.19378	0.000633256	0.0064071
FBtr0070899	CG3815		329.696	667.372	1.01735	2.0242	0.000634688	0.00641914
FBtr0079901	Etl1	Etl1 homologue [Source:FlyBase gene name;Acc:FBgn32157]	384.517	776.895	1.01467	2.02045	0.00064068	0.00647338
FBtr0273248	Nhe3	Na[+]/H[+] hydrogen exchanger 3 [Source:FlyBase gene name;Acc:FBgn2873]	142.012	325.029	1.19455	2.28874	0.000640921	0.00647338
FBtr0077654	CG17221		15.972	73.3929	2.20009	4.59509	0.000641025	0.00647338
FBtr0076517	Srp68	Signal recognition particle protein 68 [Source:FlyBase gene name;Acc:FBgn35947]	488.429	978.777	1.00283	2.00393	0.000641351	0.00647421
FBtr0078407	CG11309		16.8741	70.4055	2.06088	4.1724	0.000642242	0.00647737
FBtr0076276	CG6463		143.177	326.113	1.18757	2.27769	0.000644987	0.0064937
FBtr0340026	#N/A	#N/A	301.924	633.809	1.06986	2.09923	0.000644994	0.0064937
FBtr0110974	Mhcl	Myosin heavy chain-like [Source:FlyBase gene name;Acc:FBgn2659]	6.84839	61.8083	3.17396	9.02523	0.000649492	0.00652909
FBtr0085159	CG5938		360.822	738.266	1.03285	2.04607	0.000653184	0.00656123
FBtr0084117	E2f	E2F transcription factor [Source:FlyBase gene name;Acc:FBgn11766]	293.572	663.26	1.17586	2.25928	0.000654319	0.00657016
FBtr0300711	wac	wee Augmin [Source:FlyBase gene name;Acc:FBgn3512]	80.5645	211.686	1.39371	2.62753	0.000660491	0.00662461
FBtr0074087	CG8239		180.139	397.256	1.14095	2.20527	0.000662239	0.00663937
FBtr0071520	CG9344		58.7136	158.219	1.43016	2.69477	0.000666651	0.00667631
FBtr0070497	ttm50	tiny tim 5 [Source:FlyBase gene name;Acc:FBgn25874]	106.674	264.501	1.31007	2.47953	0.000674674	0.00674395
FBtr0335407	#N/A	#N/A	62.9034	181.266	1.5269	2.88166	0.000675303	0.00674516
FBtr0290235	CG3011		5.81751	39.1204	2.74944	6.72458	0.000679545	0.00678242
FBtr0083690	Cpsf73	Cleavage and polyadenylation specificity factor 73 [Source:FlyBase gene name;Acc:FBgn26165]	206.911	442.907	1.09799	2.14057	0.000681473	0.00679656
FBtr0071536	Treh	Trehalase [Source:FlyBase gene name;Acc:FBgn3748]	12.1525	91.3548	2.91023	7.51736	0.000685499	0.00683159
FBtr0084522	CG13601		99.5696	252.922	1.34492	2.54016	0.00068633	0.00683473
FBtr0330369	CG13601		99.5696	252.922	1.34492	2.54016	0.00068633	0.00683473
FBtr0303164	Pol32		57.5057	139.18	1.27517	2.42028	0.000687483	0.00684365
FBtr0307383	HDAC6	HDAC6 [Source:FlyBase gene name;Acc:FBgn26428]	14.9614	89.0213	2.57291	5.95008	0.000692525	0.00688353
FBtr0074178	Aats-arg	Arginyl-tRNA synthetase [Source:FlyBase gene name;Acc:FBgn2793]	351.507	743.748	1.08126	2.11588	0.000693978	0.00689538
FBtr0072792	CG13933		94.459	227.593	1.26869	2.40943	0.000698972	0.00693238
FBtr0307092	CG7627		129.122	292.132	1.17789	2.26245	0.000700368	0.00694069
FBtr0100651	Cp110		29.0069	100.099	1.78697	3.45088	0.000704499	0.00697643
FBtr0075810	CG10741		196.274	435.532	1.14991	2.219	0.000704866	0.00697746
FBtr0088458	CG1516		42.9002	140.922	1.71585	3.28489	0.000710581	0.00702643
FBtr0306007	SpdS	Spermidine Synthase [Source:FlyBase gene name;Acc:FBgn37723]	156.417	355.51	1.18449	2.27284	0.000710606	0.00702643
FBtr0334085	CG7841		54.1711	151.841	1.48697	2.80299	0.000713158	0.00704642
FBtr0072235	eIF6	eIF6 [Source:FlyBase gene name;Acc:FBgn34915]	217.323	474.088	1.12531	2.18149	0.000721405	0.00710912
FBtr0079098	CG31648		34.5423	114.558	1.72964	3.31645	0.000721578	0.00710912
FBtr0088568	Phax	Phosphorylated adaptor for RNA export [Source:FlyBase gene name;Acc:FBgn3338]	202.299	439.358	1.11891	2.17182	0.000721646	0.00710912
FBtr0076652	CG6662		206.573	456.305	1.14335	2.20893	0.000725364	0.00714003
FBtr0070225	CG11448		63.8228	172.198	1.43193	2.69807	0.000729338	0.00717159
FBtr0078992	Marcal1	Marcal1 [Source:FlyBase gene name;Acc:FBgn31655]	206.878	434.187	1.06953	2.09875	0.000733392	0.00720346
FBtr0331627	adat	adat [Source:FlyBase gene name;Acc:FBgn28658]	1.72373	27.2998	3.98528	15.8376	0.000734054	0.0072073
FBtr0080885	grp	grapes [Source:FlyBase gene name;Acc:FBgn261278]	90.1419	283.927	1.65525	3.14978	0.000746111	0.00731756
FBtr0091825	His3:CG33821	His3:CG33821 [Source:FlyBase gene name;Acc:FBgn53821]	0.811198	23.5927	4.86215	29.0838	0.000748488	0.00733546
FBtr0082866	Orc2	Origin recognition complex subunit 2 [Source:FlyBase gene name;Acc:FBgn1527]	180.26	401.726	1.15614	2.2286	0.000755051	0.00738888
FBtr0081459	CG9323		66.2863	178.302	1.42754	2.68987	0.000764709	0.00748063
FBtr0336772	#N/A	#N/A	60.5112	166.661	1.46165	2.75422	0.000789877	0.00769565
FBtr0076349	vnc	variable nurse cells [Source:FlyBase gene name;Acc:FBgn263251]	355.764	740.382	1.05735	2.08111	0.000794	0.00773046
FBtr0005674	mus201	mutagen-sensitive 21 [Source:FlyBase gene name;Acc:FBgn2887]	146.737	315.897	1.10622	2.15281	0.000798674	0.00776711
FBtr0080773	CycE	Cyclin E [Source:FlyBase gene name;Acc:FBgn1382]	41.3225	162.101	1.97189	3.92283	0.000805427	0.00782419
FBtr0329860	CG3500		66.3672	185.673	1.48422	2.79766	0.000806157	0.00782842
FBtr0308338	CG12140		201.713	428.452	1.08683	2.12407	0.000808703	0.00784454
FBtr0112520	pgc	polar granule component [Source:FlyBase gene name;Acc:FBgn1653]	25.2564	89.3691	1.82313	3.53847	0.000810718	0.00785882
FBtr0078312	CG33056		5.9161	38.5461	2.70386	6.51545	0.000810768	0.00785882
FBtr0085385	Rpn2	Regulatory particle non-ATPase 2 [Source:FlyBase gene name;Acc:FBgn28692]	364.196	735.869	1.01473	2.02053	0.0008142	0.00788347
FBtr0330379	Rpn2	Regulatory particle non-ATPase 2 [Source:FlyBase gene name;Acc:FBgn28692]	364.196	735.869	1.01473	2.02053	0.0008142	0.00788347
FBtr0072676	mtacp1	mitochondrial acyl carrier protein 1 [Source:FlyBase gene name;Acc:FBgn11361]	378.096	765.479	1.01761	2.02457	0.000817219	0.00790981
FBtr0076560	CG5660		48.5023	144.559	1.57553	2.98046	0.00082708	0.00798488
FBtr0306092	CG32250		95.1672	274.76	1.52963	2.88713	0.000838386	0.00808357
FBtr0074074	CG9203		84.4568	217.599	1.36539	2.57646	0.000838912	0.00808442
FBtr0334936	#N/A	#N/A	52.9796	146.834	1.47068	2.77152	0.000856982	0.00823487
FBtr0082832	Dip-B	Dipeptidase B [Source:FlyBase gene name;Acc:FBgn454]	53.7285	140.343	1.3852	2.61208	0.000857005	0.00823487
FBtr0301874	Den1	Deneddylase 1 [Source:FlyBase gene name;Acc:FBgn33716]	3.20147	29.2481	3.19154	9.13584	0.000871002	0.00835538
FBtr0078200	isoQC	iso Glutaminyl cyclase [Source:FlyBase gene name;Acc:FBgn36999]	86.7664	206.566	1.25139	2.38071	0.000871121	0.00835538
FBtr0073827	CG11095		25.2289	93.2145	1.88548	3.69475	0.000871433	0.00835538
FBtr0078309	CG12975		84.7334	215.776	1.34853	2.54652	0.000874267	0.00837811
FBtr0333068	CCS	CCS [Source:FlyBase gene name;Acc:FBgn1531]	12.858	56.6401	2.13915	4.40504	0.000876696	0.00839069
FBtr0302698	CG42671		15.2613	61.64	2.01399	4.03897	0.000880309	0.00841495
FBtr0079185	CG9135		10.1846	101.893	3.3226	10.0047	0.000881201	0.00841864
FBtr0079651	CG17294		35.3392	109.786	1.63535	3.10662	0.000884445	0.00844647
FBtr0085992	bin3	bicoid-interacting protein 3 [Source:FlyBase gene name;Acc:FBgn263144]	151.769	324.665	1.09708	2.13921	0.000888294	0.00847725
FBtr0073675	CG2540		39.9393	126.845	1.66719	3.17595	0.000888825	0.00847928
FBtr0087244	shark	SH2 ankyrin repeat kinase [Source:FlyBase gene name;Acc:FBgn15295]	277.209	559.095	1.01212	2.01687	0.000891892	0.00850242
FBtr0332112	Jafrac2	thioredoxin peroxidase 2 [Source:FlyBase gene name;Acc:FBgn438]	103.614	246.621	1.25108	2.38019	0.000896987	0.00854486
FBtr0081353	spir	spire [Source:FlyBase gene name;Acc:FBgn3475]	145.262	313.345	1.10909	2.1571	0.00089919	0.0085599
FBtr0304803	msps	mini spindles [Source:FlyBase gene name;Acc:FBgn27948]	299.088	702.525	1.23198	2.34889	0.00089921	0.0085599
FBtr0084253	AP-50	AP-5 [Source:FlyBase gene name;Acc:FBgn263351]	133.681	290.227	1.11839	2.17104	0.000908843	0.00863612
FBtr0071842	mRpS29	mitochondrial ribosomal protein S29 [Source:FlyBase gene name;Acc:FBgn34727]	184.201	412.008	1.16139	2.23673	0.000913767	0.0086767
FBtr0309841	armi	armitage [Source:FlyBase gene name;Acc:FBgn41164]	71.5039	186.261	1.38123	2.60491	0.000914532	0.00868086
FBtr0085996	Pld	Phospholipase D [Source:FlyBase gene name;Acc:FBgn3375]	29.8297	114.349	1.93862	3.83338	0.000916119	0.00868971
FBtr0075062	dysb	dysbindin [Source:FlyBase gene name;Acc:FBgn36819]	25.9633	88.8673	1.77518	3.4228	0.000924779	0.00875622
FBtr0339071	#N/A	#N/A	153.459	359.249	1.22713	2.34101	0.000925262	0.00875768
FBtr0331571	CG5199		108.016	249.009	1.20495	2.30529	0.000926401	0.00876533
FBtr0334088	CG14562		197.129	415.459	1.07556	2.10755	0.00092961	0.00879256
FBtr0085080	CG31075		13.288	139.95	3.39671	10.532	0.000931563	0.00880746
FBtr0100433	CG14667		143.181	331.218	1.20994	2.31328	0.000935913	0.00884273
FBtr0085827	ttk	tramtrack [Source:FlyBase gene name;Acc:FBgn387]	91.8336	226.601	1.30306	2.46752	0.000943163	0.00889856
FBtr0086000	l(2)k14710	lethal (2) k1471 [Source:FlyBase gene name;Acc:FBgn21847]	108.046	243.702	1.17348	2.25554	0.000944531	0.00890628
FBtr0330668	Rab5	Rab-protein 5 [Source:FlyBase gene name;Acc:FBgn141]	74.5256	184.947	1.3113	2.48165	0.00094544	0.00890739
FBtr0076362	iPLA2-VIA	calcium-independent phospholipase A2 VIA [Source:FlyBase gene name;Acc:FBgn3653]	110.353	313.609	1.50684	2.84188	0.000952117	0.00896077
FBtr0302609	CG2246		20.6361	79.647	1.94845	3.85958	0.000957116	0.00900059
FBtr0334092	RhoGAP68F	RhoGAP68F [Source:FlyBase gene name;Acc:FBgn36257]	37.0293	114.006	1.62237	3.07881	0.000957365	0.00900059
FBtr0088482	Orc6	Origin recognition complex subunit 6 [Source:FlyBase gene name;Acc:FBgn2318]	192.293	404.986	1.07457	2.10609	0.000967747	0.0090757
FBtr0072913	CG15820		30.9368	184.898	2.57933	5.97662	0.000974035	0.00912179
FBtr0071158	CG18262		28.1611	94.8625	1.75213	3.36857	0.000987431	0.00924073
FBtr0304948	CG16833		7.83098	46.8509	2.58081	5.98276	0.00099264	0.00926662
FBtr0073957	be	ben [Source:FlyBase gene name;Acc:FBgn52594]	21.6333	66.6364	1.62306	3.08027	0.000994466	0.0092804
FBtr0070843	CG32758		196.667	412.364	1.06817	2.09677	0.000996896	0.00929981
FBtr0078412	ppl	pumpless [Source:FlyBase gene name;Acc:FBgn27945]	110.998	277.387	1.32137	2.49903	0.00100057	0.00933085
FBtr0344117	#N/A	#N/A	82.5969	297.148	1.84702	3.59758	0.00100133	0.00933464
FBtr0075245	CG6479		153.71	338.678	1.13971	2.20336	0.0010059	0.00935753
FBtr0082624	CG4848		76.2196	204.768	1.42576	2.68656	0.00101967	0.00946902
FBtr0084533	spas	spastin [Source:FlyBase gene name;Acc:FBgn39141]	193.891	418.412	1.10968	2.15798	0.00102197	0.00948706
FBtr0076146	rt	rotated abdomen [Source:FlyBase gene name;Acc:FBgn3292]	200.099	424.015	1.0834	2.11903	0.00102477	0.0095064
FBtr0077903	CG17712		80.3766	200.634	1.31972	2.49617	0.00102638	0.00951803
FBtr0082703	l(3)87Df	lethal (3) 87Df [Source:FlyBase gene name;Acc:FBgn2354]	59.2298	160.77	1.4406	2.71434	0.00104221	0.00964125
FBtr0088980	az2	az2 [Source:FlyBase gene name;Acc:FBgn25185]	119.156	276.818	1.21609	2.32317	0.00104782	0.00967634
FBtr0334500	#N/A	#N/A	70.9027	221.61	1.64411	3.12555	0.00105212	0.00970587
FBtr0076897	Surf1	Surfeit 1 [Source:FlyBase gene name;Acc:FBgn29117]	54.313	145.671	1.42334	2.68206	0.00105572	0.0097323
FBtr0072271	bs	blistered [Source:FlyBase gene name;Acc:FBgn411]	172.491	372.402	1.11034	2.15897	0.00105904	0.00975955
FBtr0088839	phr	photorepair [Source:FlyBase gene name;Acc:FBgn382]	131.146	320.13	1.28748	2.44101	0.0010638	0.00979327
FBtr0074616	Rip11	Rab11 interacting protein [Source:FlyBase gene name;Acc:FBgn27335]	43.9583	130.456	1.56936	2.96773	0.00106737	0.00982268
FBtr0301821	Mnt	Mnt [Source:FlyBase gene name;Acc:FBgn23215]	94.466	235.484	1.31776	2.49279	0.0010724	0.00985528
FBtr0111024	pgant5	polypeptide GalNAc transferase 5 [Source:FlyBase gene name;Acc:FBgn31681]	118.186	294.821	1.31877	2.49454	0.00107826	0.00989888
FBtr0087521	CG8323		15.0225	65.1406	2.11643	4.3362	0.00107877	0.00990014
FBtr0331185	CG9531		9.63249	56.5941	2.55467	5.87534	0.00108531	0.00995334
FBtr0100670	norpA	no receptor potential A [Source:FlyBase gene name;Acc:FBgn262738]	19.3453	112.936	2.54546	5.83792	0.00109676	0.0100445
FBtr0089955	tacc	transforming acidic coiled-coil protein [Source:FlyBase gene name;Acc:FBgn2662]	111.635	316.005	1.50115	2.83069	0.0011121	0.0101604
FBtr0077432	l(2)k05819	lethal (2) k5819 [Source:FlyBase gene name;Acc:FBgn22153]	54.9204	159.005	1.53366	2.89519	0.0011216	0.0102296
FBtr0070954	l(1)G0255	lethal (1) G255 [Source:FlyBase gene name;Acc:FBgn28336]	88.2499	288.148	1.70715	3.26514	0.00112348	0.0102346
FBtr0083552	PP2A-B'	PP2A-B' [Source:FlyBase gene name;Acc:FBgn42693]	102.642	259.812	1.33984	2.53124	0.00114101	0.0103674
FBtr0079540	CG7429		8.58906	48.0441	2.48379	5.59364	0.00114441	0.0103948
FBtr0071756	synj	synaptojanin [Source:FlyBase gene name;Acc:FBgn34691]	20.3789	96.9014	2.24944	4.75499	0.00114993	0.0104378
FBtr0077912	CG17660		189.415	405.201	1.09709	2.13923	0.00115359	0.0104675
FBtr0085589	spn-A	spindle A [Source:FlyBase gene name;Acc:FBgn3479]	158.781	336.224	1.08238	2.11753	0.00115421	0.0104695
FBtr0299903	Rab21	Rab21 [Source:FlyBase gene name;Acc:FBgn39966]	24.811	96.1156	1.95379	3.87391	0.00115535	0.0104762
FBtr0072559	CG3402		256.866	533.698	1.05501	2.07773	0.00115919	0.0105075
FBtr0330085	btz	barentsz [Source:FlyBase gene name;Acc:FBgn45862]	224.317	477.713	1.09061	2.12963	0.00116352	0.0105359
FBtr0082998	CG33331		22.6776	86.887	1.93787	3.8314	0.00116398	0.0105365
FBtr0310386	eIF-2gamma	Eukaryotic initiation factor 2gamma [Source:FlyBase gene name;Acc:FBgn26374]	490.599	998.688	1.02549	2.03565	0.00117411	0.0106101
FBtr0083609	CG7175		166.588	380.647	1.19217	2.28496	0.00117741	0.0106327
FBtr0073338	CG11342		70.9224	182.28	1.36184	2.57013	0.00117797	0.0106342
FBtr0075384	CG4842		5.26702	41.198	2.96752	7.82188	0.00119607	0.0107792
FBtr0086185	Cyp6u1	Cyp6u1 [Source:FlyBase gene name;Acc:FBgn33121]	198.518	433.895	1.12808	2.18568	0.00119826	0.0107917
FBtr0074596	CG15047		170.435	407.731	1.25839	2.39229	0.00120863	0.0108666
FBtr0070825	CG12236		39.344	106.136	1.4317	2.69764	0.00121223	0.0108953
FBtr0114614	olf186-F	olf186-F [Source:FlyBase gene name;Acc:FBgn41585]	56.9368	215.75	1.92193	3.7893	0.00122199	0.0109721
FBtr0087114	Picot	Picot [Source:FlyBase gene name;Acc:FBgn24315]	47.3261	144.365	1.60901	3.05043	0.00122552	0.0109999
FBtr0070316	Rbcn-3B	Rabconnectin-3B [Source:FlyBase gene name;Acc:FBgn2351]	85.9503	221.415	1.36518	2.57608	0.00122674	0.0110071
FBtr0074682	out	outsiders [Source:FlyBase gene name;Acc:FBgn259834]	300.868	618.779	1.04029	2.05664	0.00122729	0.0110077
FBtr0300130	CG3894		160.389	344.327	1.10221	2.14683	0.0012391	0.0110955
FBtr0089724	mod(r)	modifier of rudimentary [Source:FlyBase gene name;Acc:FBgn1638]	75.2961	196.464	1.38362	2.60922	0.00124373	0.0111258
FBtr0339255	#N/A	#N/A	25.1134	84.1236	1.74405	3.34974	0.00125341	0.0111897
FBtr0334791	#N/A	#N/A	39.279	178.227	2.18189	4.53747	0.0012591	0.0112291
FBtr0301470	LpR1	Lipophorin receptor 1 [Source:FlyBase gene name;Acc:FBgn6611]	32.9988	90.162	1.4501	2.73228	0.00126525	0.0112726
FBtr0339113	#N/A	#N/A	100.966	241.718	1.25946	2.39406	0.00126856	0.0112891
FBtr0342952	#N/A	#N/A	98.0811	217.096	1.14629	2.21344	0.0012707	0.0112993
FBtr0072702	Psa	Puromycin sensitive aminopeptidase [Source:FlyBase gene name;Acc:FBgn261243]	5.71963	44.4861	2.95936	7.7778	0.00127602	0.0113382
FBtr0306751	cnc	cap-n-collar [Source:FlyBase gene name;Acc:FBgn262975]	25.3015	124.451	2.29828	4.91872	0.0012928	0.0114835
FBtr0336997	#N/A	#N/A	18.3341	68.5336	1.90228	3.73803	0.00129695	0.0115131
FBtr0302371	Cctgamma	Cctgamma [Source:FlyBase gene name;Acc:FBgn1519]	219.804	453.445	1.04471	2.06295	0.00130617	0.0115789
FBtr0072343	Nurf-38	Nucleosome remodeling factor - 38kD [Source:FlyBase gene name;Acc:FBgn16687]	153.248	331.437	1.11287	2.16275	0.00131649	0.0116624
FBtr0080397	spict	spichthyin [Source:FlyBase gene name;Acc:FBgn32451]	58.0483	157.27	1.43791	2.70929	0.00131845	0.0116645
FBtr0329924	spict	spichthyin [Source:FlyBase gene name;Acc:FBgn32451]	58.0483	157.27	1.43791	2.70929	0.00131845	0.0116645
FBtr0331843	Nedd4	Nedd4 [Source:FlyBase gene name;Acc:FBgn259174]	131.266	302.06	1.20234	2.30113	0.00132432	0.0117125
FBtr0074175	UBL3	UBL3 [Source:FlyBase gene name;Acc:FBgn2676]	189.8	412.408	1.11959	2.17285	0.00132867	0.0117471
FBtr0082933	spn-B	spindle B [Source:FlyBase gene name;Acc:FBgn348]	88.3189	215.904	1.2896	2.4446	0.00133279	0.0117796
FBtr0085110	Men-b	Malic enzyme b [Source:FlyBase gene name;Acc:FBgn29155]	66.1918	164.794	1.31594	2.48964	0.00133814	0.0118229
FBtr0339420	#N/A	#N/A	34.5379	100.864	1.54615	2.92037	0.00134159	0.0118495
FBtr0083484	CG31251		38.5573	122.211	1.6643	3.1696	0.00134483	0.0118741
FBtr0331525	CG3680		163.813	339.856	1.05287	2.07466	0.00134738	0.0118887
FBtr0082656	CG12279		53.4034	142.303	1.41397	2.66469	0.00134797	0.01189
FBtr0076487	eIF-4E	Eukaryotic initiation factor 4E [Source:FlyBase gene name;Acc:FBgn15218]	393.941	803.641	1.02857	2.04	0.00134979	0.0119021
FBtr0089745	didum	dilute class unconventional myosin [Source:FlyBase gene name;Acc:FBgn261397]	145.032	390.254	1.42804	2.69081	0.0013667	0.0120392
FBtr0331247	Sxl	Sex lethal [Source:FlyBase gene name;Acc:FBgn26427]	40.3992	177.504	2.13546	4.39376	0.00137394	0.0120945
FBtr0308212	Mbs	Myosin binding subunit [Source:FlyBase gene name;Acc:FBgn5536]	162.181	346.889	1.09686	2.13889	0.00138536	0.0121592
FBtr0078083	cbt	cabut [Source:FlyBase gene name;Acc:FBgn43364]	64.6094	190.59	1.56066	2.94989	0.00138653	0.0121634
FBtr0088524	Updo	Updo [Source:FlyBase gene name;Acc:FBgn33428]	152.161	335.482	1.14064	2.20478	0.00138721	0.0121634
FBtr0112862	l(2)03709	lethal (2) 379 [Source:FlyBase gene name;Acc:FBgn1551]	26.4425	99.1593	1.90689	3.74999	0.0014132	0.0123667
FBtr0070377	Unc-76	Unc-76 [Source:FlyBase gene name;Acc:FBgn4395]	84.3581	208.939	1.30849	2.47682	0.001428	0.0124716
FBtr0339711	#N/A	#N/A	12.0353	55.0364	2.19311	4.57291	0.00144582	0.0126066
FBtr0081577	CG10050		45.0951	129.983	1.52728	2.88241	0.00144926	0.0126241
FBtr0333085	del	deadlock [Source:FlyBase gene name;Acc:FBgn86251]	33.5804	103.703	1.62677	3.08821	0.00145563	0.0126755
FBtr0087738	CG4627		59.75	156.76	1.39155	2.6236	0.00146171	0.0127201
FBtr0076936	Mis12	Mis12 [Source:FlyBase gene name;Acc:FBgn35725]	49.5484	149.052	1.5889	3.0082	0.00146669	0.0127508
FBtr0078753	CG2931		186.854	383.89	1.03878	2.05449	0.00146844	0.0127577
FBtr0070386	CG3621		169.257	364.636	1.10724	2.15433	0.0014782	0.0128215
FBtr0089617	tra2	transformer 2 [Source:FlyBase gene name;Acc:FBgn3742]	80.0098	269.799	1.75364	3.37207	0.00148766	0.012891
FBtr0074072	CG15643		54.9606	144.472	1.39432	2.62865	0.00150162	0.0129865
FBtr0078683	Hcs	Holocarboxylase synthetase [Source:FlyBase gene name;Acc:FBgn37332]	74.2405	164.167	1.14489	2.21129	0.00151151	0.0130635
FBtr0110965	Hsf	Heat shock factor [Source:FlyBase gene name;Acc:FBgn1222]	129.93	295.667	1.18624	2.27559	0.00151768	0.0131083
FBtr0088611	CG8026		289.246	694.027	1.26269	2.39943	0.00153792	0.0132702
FBtr0085138	spz	spatzle [Source:FlyBase gene name;Acc:FBgn3495]	65.3556	210.029	1.68421	3.21363	0.0015706	0.0135207
FBtr0072468	Pdk1	Phosphoinositide-dependent kinase 1 [Source:FlyBase gene name;Acc:FBgn2386]	59.628	287.807	2.27104	4.82671	0.0015711	0.0135207
FBtr0083091	CG5044		61.1937	158.703	1.37488	2.59346	0.00157138	0.0135207
FBtr0075359	Su(P)	Suppressor of ref(2)P sterility [Source:FlyBase gene name;Acc:FBgn4465]	264.371	534.658	1.01605	2.02238	0.0015719	0.0135207
FBtr0079707	D12	D12 [Source:FlyBase gene name;Acc:FBgn2749]	226.395	456.055	1.01036	2.01442	0.00157266	0.0135216
FBtr0071248	lawc	leg arista wing complex [Source:FlyBase gene name;Acc:FBgn262976]	131.669	338.659	1.36292	2.57205	0.00157393	0.0135282
FBtr0076461	CG3529		59.4242	163.784	1.46267	2.75619	0.00157867	0.0135601
FBtr0076364	iPLA2-VIA	calcium-independent phospholipase A2 VIA [Source:FlyBase gene name;Acc:FBgn3653]	86.4965	187.273	1.11443	2.16509	0.00158684	0.0136215
FBtr0085543	CG7609		53.8253	145.119	1.43088	2.69611	0.00159168	0.0136586
FBtr0339112	#N/A	#N/A	112.402	249.58	1.15083	2.22042	0.00160449	0.0137464
FBtr0077513	capu	cappuccino [Source:FlyBase gene name;Acc:FBgn256]	83.8581	196.127	1.22577	2.3388	0.00161958	0.0138712
FBtr0113298	CG4951		163.465	352.454	1.10845	2.15615	0.00163116	0.0139562
FBtr0344072	#N/A	#N/A	88.1294	209.116	1.24661	2.37283	0.00164743	0.0140779
FBtr0080763	Ku80	Ku8 [Source:FlyBase gene name;Acc:FBgn41627]	111.155	259.653	1.22401	2.33595	0.00164941	0.0140903
FBtr0087546	CG8613		81.0236	196.214	1.27601	2.42169	0.00165798	0.0141499
FBtr0333628	CG43954		56.2502	166.661	1.56699	2.96285	0.00166398	0.0141965
FBtr0343649	#N/A	#N/A	174.653	377.002	1.11008	2.15857	0.0016741	0.0142782
FBtr0086120	CG9422		49.8447	156.005	1.64608	3.12982	0.00167632	0.0142926
FBtr0301186	CG7656		137.272	308.394	1.16774	2.2466	0.00167869	0.0143082
FBtr0072128	CG5569		114.487	252.072	1.13865	2.20176	0.00170398	0.0144841
FBtr0331560	Mo25	Mo25 [Source:FlyBase gene name;Acc:FBgn17572]	204.539	433.829	1.08475	2.12101	0.0017043	0.0144841
FBtr0070830	CG3033		173.418	374.105	1.10919	2.15725	0.00170945	0.0145144
FBtr0344362	#N/A	#N/A	95.0428	247.589	1.3813	2.60503	0.00173099	0.0146833
FBtr0075228	frc	fringe connection [Source:FlyBase gene name;Acc:FBgn42641]	254.782	546.892	1.102	2.14651	0.00173901	0.0147419
FBtr0074010	HDAC6	HDAC6 [Source:FlyBase gene name;Acc:FBgn26428]	2.88931	39.3855	3.76887	13.6315	0.00175788	0.0148924
FBtr0331669	CG5384		181.665	376.169	1.0501	2.07067	0.00176956	0.014977
FBtr0077664	toc	toucan [Source:FlyBase gene name;Acc:FBgn156]	1.07235	28.1795	4.71579	26.2781	0.00177015	0.0149772
FBtr0086771	CG5721		114.78	265.016	1.20721	2.3089	0.00177839	0.0150325
FBtr0080286	escl	escl [Source:FlyBase gene name;Acc:FBgn32391]	11.3543	62.2254	2.45426	5.48033	0.00177898	0.0150327
FBtr0309886	cbs	centrosomin's beautiful sister [Source:FlyBase gene name;Acc:FBgn86757]	14.583	57.8998	1.98927	3.97035	0.00178308	0.0150553
FBtr0334499	#N/A	#N/A	57.1999	144.054	1.33253	2.51844	0.00178969	0.0150992
FBtr0332593	CG10543		25.5529	104.973	2.03846	4.10808	0.00179452	0.0151256
FBtr0302511	CG8026		30.3322	256.5	3.08004	8.45637	0.0018004	0.0151655
FBtr0084000	Calx	Na/Ca-exchange protein [Source:FlyBase gene name;Acc:FBgn13995]	37.6129	163.687	2.12164	4.35188	0.0018138	0.0152639
FBtr0079722	Aats-ala	Alanyl-tRNA synthetase [Source:FlyBase gene name;Acc:FBgn2794]	163.856	328.973	1.00554	2.0077	0.00182463	0.0153355
FBtr0082979	CG7987		164.302	346.264	1.07552	2.10748	0.00183159	0.0153843
FBtr0081246	Top3alpha	Topoisomerase 3alpha [Source:FlyBase gene name;Acc:FBgn4268]	148.79	310.154	1.05971	2.08451	0.00184079	0.0154469
FBtr0078101	galectin	galectin [Source:FlyBase gene name;Acc:FBgn31213]	48.532	119.808	1.30372	2.46864	0.00185305	0.01554
FBtr0083839	CG10889		77.306	190.342	1.29994	2.46219	0.00187771	0.0157171
FBtr0339250	#N/A	#N/A	31.3112	123.131	1.97544	3.93248	0.00187838	0.0157177
FBtr0082929	pr-set7	pr-set7 [Source:FlyBase gene name;Acc:FBgn11474]	96.4598	265.27	1.45946	2.75006	0.00187989	0.0157254
FBtr0334308	#N/A	#N/A	25.9624	90.825	1.80666	3.49832	0.0018952	0.0158435
FBtr0086708	CG5335		99.0099	233.44	1.23741	2.35774	0.00190496	0.015915
FBtr0076706	CG13671		62.7541	163.993	1.38585	2.61326	0.00191194	0.0159683
FBtr0321282	CG11309		6.01482	41.1763	2.77522	6.8458	0.00192075	0.0160318
FBtr0343267	#N/A	#N/A	63.284	162.764	1.36287	2.57196	0.00192371	0.0160413
FBtr0087764	CG4646		92.9348	223.846	1.26822	2.40864	0.00193879	0.0161418
FBtr0075063	CG6852		93.1073	210.419	1.1763	2.25996	0.00195637	0.0162607
FBtr0302273	mRpL37	mitochondrial ribosomal protein L37 [Source:FlyBase gene name;Acc:FBgn26138]	155.91	352.387	1.17644	2.26019	0.00195675	0.0162607
FBtr0079878	CG4594		34.9494	106.119	1.60234	3.03635	0.00197821	0.0164185
FBtr0077541	cutlet	cutlet [Source:FlyBase gene name;Acc:FBgn15376]	96.6073	223.432	1.20963	2.31278	0.00200718	0.0166258
FBtr0087593	Cp1	Cysteine proteinase-1 [Source:FlyBase gene name;Acc:FBgn1377]	560.301	1799.57	1.68338	3.2118	0.00200756	0.0166258
FBtr0085533	Vps16B	Vacuolar protein sorting 16B [Source:FlyBase gene name;Acc:FBgn3972]	75.2974	181.819	1.27183	2.41468	0.0020266	0.0167521
FBtr0088411	Jra	Jun-related antigen [Source:FlyBase gene name;Acc:FBgn1291]	43.0694	126.023	1.54895	2.92605	0.00204478	0.0168656
FBtr0330606	Jra	Jun-related antigen [Source:FlyBase gene name;Acc:FBgn1291]	43.0694	126.023	1.54895	2.92605	0.00204478	0.0168656
FBtr0331992	fy	fuzzy [Source:FlyBase gene name;Acc:FBgn184]	89.5025	215.79	1.26963	2.41099	0.00204907	0.0168905
FBtr0309242	CG3760		53.7307	136.954	1.34988	2.5489	0.00205134	0.016904
FBtr0076537	Use1	Use1 [Source:FlyBase gene name;Acc:FBgn35965]	182.705	385.012	1.07538	2.10728	0.00205241	0.0169076
FBtr0082570	GstD3	Glutathione S transferase D3 [Source:FlyBase gene name;Acc:FBgn139]	45.1193	203.315	2.1719	4.50616	0.00206588	0.0170027
FBtr0332111	CG2162		171.586	371.429	1.11415	2.16468	0.00209145	0.0171972
FBtr0073903	CG1434		96.9665	229.652	1.24389	2.36836	0.00210307	0.0172714
FBtr0300324	CG7544		40.8624	120.353	1.55842	2.94532	0.00211741	0.0173622
FBtr0289953	alpha-Est10	alpha-Esterase-1 [Source:FlyBase gene name;Acc:FBgn15569]	12.2662	54.2475	2.14487	4.42251	0.00212142	0.0173861
FBtr0334907	#N/A	#N/A	57.0095	128.122	1.16824	2.24737	0.00212228	0.0173861
FBtr0088822	CG8712		57.1316	195.012	1.7712	3.41339	0.0021331	0.0174586
FBtr0079297	CG11070		171.966	347.953	1.01677	2.02339	0.00214373	0.0175293
FBtr0079524	CG7115		114.707	458.12	1.99777	3.99383	0.00215852	0.0176371
FBtr0089150	CG2316		154.361	309.382	1.00308	2.00428	0.00215956	0.0176371
FBtr0089151	CG2316		154.361	309.382	1.00308	2.00428	0.00215956	0.0176371
FBtr0330169	CG6923		68.3249	178.184	1.38289	2.6079	0.00218004	0.017777
FBtr0088902	Nop17l	Nop17 like [Source:FlyBase gene name;Acc:FBgn33224]	131.465	288.354	1.13317	2.1934	0.00223911	0.0181972
FBtr0290010	CG34126		29.6532	94.0583	1.66537	3.17194	0.00227422	0.0184487
FBtr0083090	CG5044		66.2265	166.903	1.33353	2.52018	0.00228125	0.0184944
FBtr0073045	CG11505		2.52217	163.678	6.02006	64.8959	0.00228638	0.0185304
FBtr0074282	CG13014		28.9584	103.737	1.84088	3.58228	0.00229012	0.0185493
FBtr0088625	#N/A	#N/A	0.340019	60.896	7.48459	179.095	0.0023007	0.0186123
FBtr0070650	norpA	no receptor potential A [Source:FlyBase gene name;Acc:FBgn262738]	119.007	253.438	1.09058	2.1296	0.00230601	0.0186496
FBtr0344003	#N/A	#N/A	6.90598	40.1853	2.54075	5.81891	0.00233962	0.0188872
FBtr0301388	mip120	Myb-interacting protein 12 [Source:FlyBase gene name;Acc:FBgn33846]	64.4156	173.314	1.42791	2.69057	0.00234175	0.0188872
FBtr0076570	CG6511		78.3068	179.043	1.1931	2.28643	0.00234287	0.0188902
FBtr0309887	cbs	centrosomin's beautiful sister [Source:FlyBase gene name;Acc:FBgn86757]	14.6375	55.0412	1.91084	3.76028	0.00234446	0.0188947
FBtr0072225	CG4882		179.566	382.421	1.09065	2.1297	0.00237214	0.0190799
FBtr0076098	CG7394		161.063	356.745	1.14727	2.21494	0.0023729	0.0190801
FBtr0072317	CG3570		59.5753	155.236	1.38168	2.60571	0.00239157	0.0192012
FBtr0290308	CG42240		155.169	367.956	1.24569	2.37132	0.00240311	0.0192764
FBtr0330208	CG42240		155.169	367.956	1.24569	2.37132	0.00240311	0.0192764
FBtr0299754	CG42321		39.6889	101.949	1.36104	2.56869	0.00241309	0.0193506
FBtr0301234	CG9171		90.5913	199.776	1.14094	2.20525	0.00241613	0.0193691
FBtr0084002	Rlip	Ral interacting protein [Source:FlyBase gene name;Acc:FBgn2656]	133.798	285.522	1.09355	2.13399	0.00245282	0.0196159
FBtr0082352	CG17726		32.4756	105.864	1.70478	3.25979	0.00247861	0.0197924
FBtr0088008	CG8858		82.0853	183.334	1.15928	2.23346	0.00251545	0.0200564
FBtr0074241	CG9911		32.6302	91.9207	1.49418	2.81704	0.00251621	0.0200564
FBtr0076669	Idh	Isocitrate dehydrogenase [Source:FlyBase gene name;Acc:FBgn1248]	75.2809	365.303	2.27874	4.85253	0.00253401	0.0201741
FBtr0273300	CG30183		55.7265	153.886	1.46542	2.76145	0.00253589	0.0201806
FBtr0332944	mim	missing-in-metastasis [Source:FlyBase gene name;Acc:FBgn53558]	22.9145	131.256	2.51805	5.72806	0.00254958	0.0202676
FBtr0300570	Arpc3A	Arpc3A [Source:FlyBase gene name;Acc:FBgn38369]	80.9879	223.839	1.46668	2.76386	0.00255779	0.0203269
FBtr0304890	CG43107		9.19972	51.9284	2.49686	5.64456	0.00259111	0.0205548
FBtr0081216	CG17544		14.0909	56.9697	2.01543	4.04302	0.00263144	0.0208311
FBtr0305584	Fs(2)Ket	Female sterile (2) Ketel [Source:FlyBase gene name;Acc:FBgn262743]	69.2303	191.343	1.46668	2.76386	0.00263394	0.0208445
FBtr0075887	CG11279		58.8348	152.692	1.37588	2.59527	0.00264815	0.0209447
FBtr0076076	CycA	Cyclin A [Source:FlyBase gene name;Acc:FBgn44]	447.241	2075.09	2.21405	4.63976	0.00265401	0.0209778
FBtr0306747	cnc	cap-n-collar [Source:FlyBase gene name;Acc:FBgn262975]	31.4244	166.717	2.40745	5.30534	0.00265471	0.0209778
FBtr0077795	Rab5	Rab-protein 5 [Source:FlyBase gene name;Acc:FBgn141]	90.1797	206.816	1.19748	2.29338	0.0026606	0.0210119
FBtr0075652	CG12316		137.934	324.994	1.23643	2.35615	0.00268987	0.0212175
FBtr0075428	CG4925		121.957	265.927	1.12465	2.18049	0.00269063	0.0212175
FBtr0081930	CG9836		87.1488	197.073	1.17718	2.26134	0.00276643	0.0217313
FBtr0333830	CG7685		11.8601	52.3149	2.14111	4.411	0.00278321	0.0218309
FBtr0100336	Rb97D	Ribonuclear protein at 97D [Source:FlyBase gene name;Acc:FBgn493]	22.7382	69.4952	1.61179	3.05632	0.00278812	0.0218564
FBtr0072912	CG5707		54.6701	134.743	1.30139	2.46466	0.00280085	0.0219304
FBtr0339419	#N/A	#N/A	42.6249	132.475	1.63596	3.10793	0.00280225	0.0219348
FBtr0081611	CG10068		145.958	302.236	1.05012	2.07071	0.00283333	0.022152
FBtr0331442	EndoGI	Endonuclease G inhibitor [Source:FlyBase gene name;Acc:FBgn28515]	29.5144	94.8455	1.68416	3.21353	0.00284127	0.022201
FBtr0079842	GlcAT-S	GlcAT-S [Source:FlyBase gene name;Acc:FBgn32135]	187.722	387.471	1.04549	2.06407	0.0028528	0.0222715
FBtr0331866	CG2211		87.8939	204.007	1.21478	2.32106	0.00287423	0.0224124
FBtr0070404	ptr	proximal to raf [Source:FlyBase gene name;Acc:FBgn3159]	61.2226	174.446	1.51064	2.84937	0.00288227	0.0224685
FBtr0289955	Kap3	Kinesin associated protein 3 [Source:FlyBase gene name;Acc:FBgn28421]	23.1253	84.6089	1.87134	3.65871	0.00290343	0.0226003
FBtr0077768	CG9870		31.032	93.2911	1.58799	3.00629	0.00290938	0.02264
FBtr0075379	mRpS34	mitochondrial ribosomal protein S34 [Source:FlyBase gene name;Acc:FBgn2646]	68.6276	172.628	1.33081	2.51543	0.00292998	0.022767
FBtr0082849	CG9588		98.9503	232.006	1.22938	2.34467	0.00293228	0.0227781
FBtr0080857	PRL-1	PRL-1 [Source:FlyBase gene name;Acc:FBgn24734]	11.9947	181.639	3.9206	15.1433	0.00296339	0.0230063
FBtr0301931	AnnX	Annexin X [Source:FlyBase gene name;Acc:FBgn84]	13.765	48.7625	1.82476	3.54249	0.00298397	0.0231526
FBtr0340289	#N/A	#N/A	12.3105	82.6294	2.74676	6.71209	0.00299088	0.0231859
FBtr0114549	Idh	Isocitrate dehydrogenase [Source:FlyBase gene name;Acc:FBgn1248]	69.8158	187.674	1.4266	2.68813	0.00299242	0.0231911
FBtr0301145	CG6091		23.7894	120.03	2.33501	5.04554	0.00299349	0.0231926
FBtr0075604	CG7841		32.0318	112.746	1.8155	3.51982	0.00300599	0.0232826
FBtr0071302	Dip1	Dorsal interacting protein 1 [Source:FlyBase gene name;Acc:FBgn4467]	36.4659	103.83	1.50961	2.84732	0.00301346	0.0233269
FBtr0290033	CG8247		125.734	268.763	1.09596	2.13755	0.00301823	0.023357
FBtr0301415	l(1)G0222	lethal (1) G222 [Source:FlyBase gene name;Acc:FBgn28343]	153.719	323.514	1.07354	2.10458	0.00303155	0.0234532
FBtr0082203	Fancl	Fancl [Source:FlyBase gene name;Acc:FBgn37781]	66.1749	157.674	1.25259	2.38269	0.00306133	0.0236629
FBtr0080471	CG9305		146.587	300.068	1.03353	2.04703	0.00307827	0.0237662
FBtr0087448	Ercc1	Ercc1 [Source:FlyBase gene name;Acc:FBgn28434]	75.9519	185.496	1.28823	2.44229	0.00308434	0.0237854
FBtr0088685	ana2	anastral spindle 2 [Source:FlyBase gene name;Acc:FBgn27513]	109.308	220.236	1.01065	2.01482	0.00315371	0.024271
FBtr0084176	BG4	BG4 [Source:FlyBase gene name;Acc:FBgn38928]	96.8259	219.475	1.18059	2.26669	0.00315773	0.0242949
FBtr0071767	CG6758		158.515	339.231	1.09765	2.14005	0.00316957	0.0243588
FBtr0089615	tra2	transformer 2 [Source:FlyBase gene name;Acc:FBgn3742]	13.9573	81.9757	2.55418	5.87334	0.00317	0.0243588
FBtr0114495	CG13349		75.7151	171.547	1.17995	2.26569	0.00317062	0.0243588
FBtr0076612	exo70	exo7 [Source:FlyBase gene name;Acc:FBgn35892]	110.643	240.934	1.12273	2.17758	0.00319028	0.0244886
FBtr0087592	Cp1	Cysteine proteinase-1 [Source:FlyBase gene name;Acc:FBgn1377]	1005.57	2166.99	1.10768	2.155	0.0032177	0.0246777
FBtr0082695	CG7488		93.6233	207.169	1.14587	2.2128	0.0032329	0.02478
FBtr0113055	Lpin	Lipin [Source:FlyBase gene name;Acc:FBgn263593]	18.6455	74.5804	1.99997	3.99992	0.00325073	0.0248766
FBtr0085564	CG7950		26.9377	92.3235	1.77707	3.4273	0.00325112	0.0248766
FBtr0335443	#N/A	#N/A	10.3801	34.7089	1.74149	3.34381	0.00328156	0.0250805
FBtr0079886	CG4658		104.614	237.844	1.18494	2.27354	0.00332708	0.0253555
FBtr0087946	fdl	fused lobes [Source:FlyBase gene name;Acc:FBgn4563]	101.306	275.744	1.44461	2.72189	0.00338632	0.0257118
FBtr0086979	CG6984		41.1346	107.845	1.39053	2.62175	0.0034108	0.0258822
FBtr0100570	Ssadh	Succinic semialdehyde dehydrogenase [Source:FlyBase gene name;Acc:FBgn39349]	22.4708	84.9736	1.91896	3.78151	0.00341709	0.0259225
FBtr0085857	CG2126		68.1258	168.691	1.30811	2.47617	0.00342632	0.0259702
FBtr0330114	CG2126		68.1258	168.691	1.30811	2.47617	0.00342632	0.0259702
FBtr0082067	CG8199		115.563	238.431	1.0449	2.06322	0.00343606	0.0260217
FBtr0074577	por	porcupine [Source:FlyBase gene name;Acc:FBgn4957]	31.4431	87.4322	1.47542	2.78065	0.0034386	0.0260261
FBtr0078392	Hr78	Hormone-receptor-like in 78 [Source:FlyBase gene name;Acc:FBgn15239]	49.9999	131.586	1.39601	2.63174	0.0034504	0.0260831
FBtr0079839	Trx-2	thioredoxin-2 [Source:FlyBase gene name;Acc:FBgn47]	13.3109	72.2096	2.43959	5.42486	0.00345884	0.0261173
FBtr0334302	#N/A	#N/A	124.196	250.289	1.01097	2.01526	0.00346163	0.0261186
FBtr0072768	Gk		11.5953	47.265	2.02723	4.07622	0.00349703	0.0263408
FBtr0305358	Sirt6	Sirt6 [Source:FlyBase gene name;Acc:FBgn3782]	86.1162	202.887	1.23632	2.35596	0.00354946	0.0266827
FBtr0301661	Vha55	Vacuolar H[+]-ATPase 55kD B subunit [Source:FlyBase gene name;Acc:FBgn5671]	279.703	1219.62	2.12446	4.36039	0.00355148	0.0266904
FBtr0339276	#N/A	#N/A	19.2853	75.275	1.96467	3.90324	0.0035586	0.0267287
FBtr0088421	Pfk	Phosphofructokinase [Source:FlyBase gene name;Acc:FBgn371]	181.094	426.351	1.2353	2.35431	0.00359175	0.0269432
FBtr0306138	l(2)gd1	lethal (2) giant discs 1 [Source:FlyBase gene name;Acc:FBgn261983]	42.4767	115.341	1.44116	2.71539	0.00359622	0.0269656
FBtr0273431	mtd	mustard [Source:FlyBase gene name;Acc:FBgn13576]	13.4168	73.1657	2.44713	5.45329	0.00362909	0.0271737
FBtr0070297	ns3	nucleostemin 3 [Source:FlyBase gene name;Acc:FBgn28274]	90.276	222.661	1.30244	2.46645	0.00364569	0.0272825
FBtr0300183	pes	peste [Source:FlyBase gene name;Acc:FBgn31969]	147.1	331.274	1.17123	2.25203	0.0036506	0.0273039
FBtr0078484	CG7130		45.6067	130.001	1.5112	2.85047	0.00365625	0.0273385
FBtr0340620	#N/A	#N/A	180.652	383.328	1.08536	2.12191	0.00368115	0.0275092
FBtr0273250	Nhe3	Na[+]/H[+] hydrogen exchanger 3 [Source:FlyBase gene name;Acc:FBgn2873]	50.8455	165.464	1.70232	3.25425	0.00371013	0.0277179
FBtr0076205	Mocs1	Molybdenum cofactor synthesis 1 ortholog [Source:FlyBase gene name;Acc:FBgn263241]	12.3833	45.5504	1.87907	3.67839	0.00374018	0.0278797
FBtr0083638	fray	frayed [Source:FlyBase gene name;Acc:FBgn2383]	34.2835	109.511	1.67549	3.19428	0.00377753	0.0281223
FBtr0342951	#N/A	#N/A	20.5723	119.599	2.53944	5.81362	0.00378274	0.0281338
FBtr0302433	CG6833		145.736	296.205	1.02324	2.03248	0.00380311	0.028248
FBtr0307520	CG5151		10.5311	114.007	3.43639	10.8257	0.00383088	0.0284123
FBtr0086951	Apc10	Anaphase promoting complex subunit 1 [Source:FlyBase gene name;Acc:FBgn34231]	86.3796	198.908	1.20334	2.30272	0.00383856	0.0284454
FBtr0087350	Cdk5	Cyclin-dependent kinase 5 [Source:FlyBase gene name;Acc:FBgn13762]	152.681	305.536	1.00082	2.00113	0.00386349	0.0286062
FBtr0300685	CG10445		12.1448	49.2702	2.02038	4.05689	0.00388336	0.0287434
FBtr0084252	AP-50	AP-5 [Source:FlyBase gene name;Acc:FBgn263351]	91.629	253.798	1.4698	2.76984	0.00389693	0.0288129
FBtr0077868	Got2	Glutamate oxaloacetate transaminase 2 [Source:FlyBase gene name;Acc:FBgn1125]	36.3814	96.9339	1.4138	2.66438	0.00389791	0.0288129
FBtr0334553	#N/A	#N/A	27.5477	88.6594	1.68634	3.21839	0.00392018	0.0289453
FBtr0290018	CG4334		57.6627	143.489	1.31524	2.48843	0.00396635	0.0292455
FBtr0082108	Kap-alpha3	karyopherin alpha3 [Source:FlyBase gene name;Acc:FBgn27338]	80.2469	194.79	1.2794	2.42738	0.00397204	0.0292642
FBtr0074739	Shawn	Shawn [Source:FlyBase gene name;Acc:FBgn3139]	80.5615	183.529	1.18784	2.27812	0.00397978	0.0292957
FBtr0303033	CG7816		59.7743	146.878	1.29702	2.45721	0.00401594	0.029521
FBtr0073721	CG2200		117.44	268.719	1.19418	2.28814	0.00402503	0.0295658
FBtr0100431	Acsl	Acyl-CoA synthetase long-chain [Source:FlyBase gene name;Acc:FBgn26312]	12.3416	48.7391	1.98155	3.94918	0.00403197	0.0295815
FBtr0331835	lqf	liquid facets [Source:FlyBase gene name;Acc:FBgn28582]	58.7833	127.269	1.1144	2.16505	0.00405815	0.0297468
FBtr0306754	cnc	cap-n-collar [Source:FlyBase gene name;Acc:FBgn262975]	31.836	92.5527	1.53962	2.90717	0.00408342	0.0298847
FBtr0071700	CG10494		42.2628	131.824	1.64115	3.11915	0.00409766	0.0299477
FBtr0085999	Pld	Phospholipase D [Source:FlyBase gene name;Acc:FBgn3375]	4.20071	28.4093	2.75766	6.76299	0.0041054	0.029996
FBtr0333159	CG7326		207.12	417.275	1.01053	2.01466	0.00410914	0.030015
FBtr0075489	CG32152		60.4195	141.963	1.23242	2.34961	0.00417833	0.0304451
FBtr0071802	CG11474		155.197	386.813	1.31754	2.49241	0.00422739	0.0307435
FBtr0084565	Spps	Sp1-like factor for pairing sensitive-silencing [Source:FlyBase gene name;Acc:FBgn39169]	72.8841	174.091	1.25617	2.38861	0.00425377	0.03091
FBtr0330382	Spps	Sp1-like factor for pairing sensitive-silencing [Source:FlyBase gene name;Acc:FBgn39169]	72.8841	174.091	1.25617	2.38861	0.00425377	0.03091
FBtr0088790	Mlh1	Mlh1 [Source:FlyBase gene name;Acc:FBgn11659]	61.3507	149.821	1.28809	2.44204	0.0042731	0.0310334
FBtr0078625	jagn	jagunal [Source:FlyBase gene name;Acc:FBgn37374]	90.3991	255.096	1.49666	2.82188	0.00430461	0.0312281
FBtr0299761	CG42321		27.0085	75.7048	1.48697	2.803	0.00431735	0.0312949
FBtr0304112	Cnot4	Cnot 4 homologue [Source:FlyBase gene name;Acc:FBgn51716]	74.6387	162.566	1.12303	2.17804	0.00432576	0.0313388
FBtr0079986	Mulk	Multi-substrate lipid kinase [Source:FlyBase gene name;Acc:FBgn2675]	89.9108	201.072	1.16115	2.23635	0.00432774	0.0313446
FBtr0079976	me31B	maternal expression at 31B [Source:FlyBase gene name;Acc:FBgn4419]	619.955	1765.85	1.51013	2.84835	0.00435876	0.0315199
FBtr0336668	#N/A	#N/A	14.5433	61.3923	2.0777	4.22134	0.00438544	0.0316675
FBtr0343594	#N/A	#N/A	131.177	284.597	1.1174	2.16956	0.00440051	0.0317504
FBtr0343690	#N/A	#N/A	12.4945	116.931	3.22628	9.35852	0.00441178	0.0317971
FBtr0079532	CG7224		154.955	312.916	1.01393	2.01941	0.00447003	0.0321646
FBtr0086896	CG18186		22.5338	77.7973	1.78763	3.45247	0.00447135	0.0321654
FBtr0081109	ScpX	Sterol carrier protein X-related thiolase [Source:FlyBase gene name;Acc:FBgn1588]	83.432	186.529	1.16072	2.2357	0.00448335	0.0322265
FBtr0343490	#N/A	#N/A	58.0676	146.215	1.33229	2.51801	0.00448349	0.0322265
FBtr0088633	CG8080		21.0572	68.2655	1.69685	3.24191	0.00449039	0.0322499
FBtr0070376	Unc-76	Unc-76 [Source:FlyBase gene name;Acc:FBgn4395]	45.9759	185.458	2.01214	4.03381	0.00449458	0.0322713
FBtr0079077	CG12512		75.3961	165.397	1.13337	2.19371	0.00449902	0.0322941
FBtr0088889	CG12159		31.257	94.4585	1.5955	3.02199	0.00450019	0.0322941
FBtr0300175	CG2162		142.949	295.574	1.04802	2.06769	0.00450935	0.0323511
FBtr0079223	mtm	myotubularin [Source:FlyBase gene name;Acc:FBgn25742]	103.302	219.581	1.08789	2.12563	0.00453884	0.0325395
FBtr0332165	CG5555		92.5542	200.017	1.11175	2.16108	0.00455282	0.032619
FBtr0074296	CG9902		6.20124	44.8091	2.85316	7.22584	0.00455421	0.0326201
FBtr0080427	A16	A16 [Source:FlyBase gene name;Acc:FBgn28965]	154.1	327.517	1.08771	2.12536	0.00457355	0.032741
FBtr0083653	CG31122		51.5047	141.68	1.45986	2.75083	0.00462415	0.0330498
FBtr0089647	Cf2	Chorion factor 2 [Source:FlyBase gene name;Acc:FBgn286]	52.8313	133.739	1.33996	2.53144	0.00463192	0.0330963
FBtr0075785	CG8783		23.3174	76.1138	1.70675	3.26425	0.00468155	0.0333701
FBtr0336918	#N/A	#N/A	125.111	494.915	1.98397	3.9558	0.00468749	0.0333946
FBtr0072728	CG9186		119.334	254.766	1.09417	2.1349	0.00469907	0.0334592
FBtr0075915	CG32112		19.6597	68.8878	1.809	3.504	0.00470052	0.0334597
FBtr0085220	btz	barentsz [Source:FlyBase gene name;Acc:FBgn45862]	11.3632	44.87	1.98138	3.9487	0.00470167	0.0334597
FBtr0112754	CG34449		55.1318	140.584	1.35048	2.54996	0.00472224	0.0335612
FBtr0084571	twin	twin [Source:FlyBase gene name;Acc:FBgn11725]	102.849	210.78	1.03521	2.04942	0.00474161	0.0336641
FBtr0079211	CG9175		70.4282	153.882	1.1276	2.18494	0.00474454	0.0336745
FBtr0071277	Moe	Moesin [Source:FlyBase gene name;Acc:FBgn11661]	24.9119	132.157	2.40735	5.30499	0.00479423	0.0339818
FBtr0071537	Treh	Trehalase [Source:FlyBase gene name;Acc:FBgn3748]	27.0047	121.413	2.16863	4.49598	0.00482865	0.0342167
FBtr0308232	CrebB-17A	Cyclic-AMP response element binding protein B at 17A [Source:FlyBase gene name;Acc:FBgn14467]	92.835	210.37	1.18019	2.26606	0.00491015	0.0346917
FBtr0073946	CG14411		164.427	337.557	1.03768	2.05293	0.0049393	0.0348613
FBtr0076555	Galk	Galactokinase [Source:FlyBase gene name;Acc:FBgn263199]	74.6091	178.055	1.2549	2.38651	0.00496575	0.0350014
FBtr0330236	CG30389		41.9807	110.055	1.39043	2.62157	0.00497844	0.0350556
FBtr0334842	#N/A	#N/A	8.47194	40.0521	2.24111	4.72762	0.00498807	0.0351029
FBtr0112873	CASK	CASK ortholog [Source:FlyBase gene name;Acc:FBgn13759]	0.139051	16.6594	6.90458	119.808	0.00500755	0.0352306
FBtr0335006	#N/A	#N/A	80.0435	186.807	1.22269	2.33382	0.0050139	0.035266
FBtr0080148	SCAR	SCAR [Source:FlyBase gene name;Acc:FBgn41781]	7.77314	95.643	3.62109	12.3043	0.00506263	0.0355522
FBtr0083136	CG31344		124.765	259.318	1.05551	2.07846	0.00506407	0.0355529
FBtr0075995	CG11534		75.1037	164.957	1.13513	2.19639	0.00510277	0.0357679
FBtr0089648	Cf2	Chorion factor 2 [Source:FlyBase gene name;Acc:FBgn286]	25.9326	88.3969	1.76923	3.40871	0.00511758	0.0358622
FBtr0073567	CG1847		89.3703	190.915	1.09506	2.13622	0.0051271	0.0359195
FBtr0339379	#N/A	#N/A	21.821	66.6206	1.61025	3.05305	0.00516089	0.036118
FBtr0340093	#N/A	#N/A	174.603	420.864	1.26927	2.4104	0.00518064	0.0362181
FBtr0074036	CG6308		15.2539	53.6887	1.81544	3.51968	0.00518348	0.0362285
FBtr0305589	CG42254		0.921776	29.0269	4.97683	31.4902	0.00523794	0.0365418
FBtr0084538	CG5991		194.347	414.193	1.09167	2.13121	0.0052733	0.0367691
FBtr0080169	CG33129		112.652	413.489	1.87597	3.67049	0.0053081	0.0369536
FBtr0076745	bip1	bip1 [Source:FlyBase gene name;Acc:FBgn26263]	4.86685	36.836	2.92006	7.56875	0.00539703	0.0374744
FBtr0306634	CG42668		0.341517	30.1474	6.46393	88.275	0.00540244	0.0375022
FBtr0301514	pad	poils au dos [Source:FlyBase gene name;Acc:FBgn38418]	99.3002	211.233	1.08897	2.12722	0.00540737	0.0375266
FBtr0087957	CG8839		68.2968	183.265	1.42405	2.68337	0.00542602	0.0376462
FBtr0306151	Lasp	Lasp [Source:FlyBase gene name;Acc:FBgn63485]	47.175	98.4748	1.06173	2.08744	0.00549724	0.0380807
FBtr0300657	CG42514		12.8202	59.9073	2.22431	4.67287	0.00552566	0.0382675
FBtr0331556	Klc	Kinesin light chain [Source:FlyBase gene name;Acc:FBgn1235]	41.982	108.663	1.37202	2.58833	0.0055388	0.0383186
FBtr0087784	Aats-asp	Aspartyl-tRNA synthetase [Source:FlyBase gene name;Acc:FBgn269]	164.34	400.418	1.28482	2.43652	0.00554446	0.0383477
FBtr0081357	rtGEF	rho-type guanine exchange factor [Source:FlyBase gene name;Acc:FBgn1583]	18.4942	69.8744	1.91769	3.77818	0.00557203	0.0384922
FBtr0331631	CG4594		24.8707	77.446	1.63875	3.11395	0.00561522	0.0387161
FBtr0070807	CG4078		170.733	355.91	1.05977	2.0846	0.00562197	0.0387426
FBtr0332881	CG13933		71.9298	157.402	1.12979	2.18827	0.00563057	0.0387616
FBtr0088826	CG17977		35.1641	93.7735	1.41508	2.66674	0.00565873	0.0389151
FBtr0334778	#N/A	#N/A	37.1446	137.19	1.88495	3.69341	0.00566542	0.0389409
FBtr0086226	CG9945		19.6521	64.9515	1.72468	3.30507	0.00570455	0.0391694
FBtr0301430	MCPH1	Microcephalin [Source:FlyBase gene name;Acc:FBgn26959]	16.1577	91.322	2.49874	5.65193	0.0057314	0.0393232
FBtr0082205	CG11722		53.8745	133.843	1.31287	2.48436	0.00578875	0.0396757
FBtr0343423	#N/A	#N/A	50.0834	108.92	1.12086	2.17476	0.00579231	0.0396823
FBtr0082384	mRpL40	mitochondrial ribosomal protein L4 [Source:FlyBase gene name;Acc:FBgn37892]	103.562	217.979	1.07369	2.10482	0.00579987	0.0396823
FBtr0076667	Idh	Isocitrate dehydrogenase [Source:FlyBase gene name;Acc:FBgn1248]	354.833	1188.17	1.74353	3.34854	0.0058041	0.039699
FBtr0100319	CG15891		68.6895	160.897	1.22798	2.34238	0.00583592	0.0398858
FBtr0334318	#N/A	#N/A	96.7064	195.259	1.0137	2.01909	0.00585733	0.0400098
FBtr0077081	Pole2	Pole2 [Source:FlyBase gene name;Acc:FBgn35644]	121.704	257.512	1.08126	2.11589	0.00590409	0.0402895
FBtr0329976	CG34126		15.824	53.9871	1.7705	3.41173	0.00590833	0.0403035
FBtr0072155	CG3065		54.3835	141.956	1.3842	2.61027	0.00596096	0.0406254
FBtr0112863	l(2)03709	lethal (2) 379 [Source:FlyBase gene name;Acc:FBgn1551]	74.4052	163.48	1.13564	2.19715	0.00604359	0.0410937
FBtr0333877	HLH106	Helix loop helix protein 16 [Source:FlyBase gene name;Acc:FBgn261283]	18.0659	56.8023	1.65268	3.14418	0.00605162	0.0411377
FBtr0082246	cwo	clockwork orange [Source:FlyBase gene name;Acc:FBgn259938]	54.2483	209.076	1.94638	3.85406	0.00606695	0.0412208
FBtr0074814	CG14231		57.732	150.593	1.38321	2.60849	0.00607709	0.0412519
FBtr0071840	CG10344		5.58133	38.7236	2.79453	6.93807	0.00608151	0.0412519
FBtr0332008	fu2	fu2 [Source:FlyBase gene name;Acc:FBgn29173]	107.173	215.554	1.00811	2.01128	0.00615168	0.0416473
FBtr0071017	fz4	frizzled 4 [Source:FlyBase gene name;Acc:FBgn27342]	14.9284	101.674	2.76782	6.81078	0.00616835	0.0417283
FBtr0334967	#N/A	#N/A	55.2115	134.89	1.28874	2.44315	0.00630974	0.0425115
FBtr0077736	CG3077		57.7231	136.951	1.24644	2.37255	0.0063469	0.0427186
FBtr0305952	CG10462		90.2314	182.991	1.02007	2.02802	0.00635722	0.0427663
FBtr0074579	CG6023		8.48758	42.3229	2.31801	4.98645	0.00636955	0.0428384
FBtr0071348	fh	frataxin homolog [Source:FlyBase gene name;Acc:FBgn392]	58.7359	135.331	1.20418	2.30406	0.00637463	0.0428618
FBtr0305968	l(2)k05819	lethal (2) k5819 [Source:FlyBase gene name;Acc:FBgn22153]	77.2147	177.972	1.2047	2.30489	0.00640422	0.043028
FBtr0078709	CG12170		57.5993	140.122	1.28256	2.43271	0.0064389	0.0432172
FBtr0073560	CkIIbeta	Casein kinase II beta subunit [Source:FlyBase gene name;Acc:FBgn259]	98.0679	212.983	1.11889	2.17179	0.0064422	0.0432285
FBtr0071757	synj	synaptojanin [Source:FlyBase gene name;Acc:FBgn34691]	39.35	105.1	1.41733	2.67091	0.00646707	0.0433844
FBtr0076514	CG5021		72.7175	176.102	1.27604	2.42173	0.00650041	0.043553
FBtr0080020	CG5168		111.828	235.028	1.07156	2.1017	0.00657592	0.0439924
FBtr0087417	CG7544		43.8863	115.782	1.39958	2.63824	0.00659259	0.0440817
FBtr0100521	a	arc [Source:FlyBase gene name;Acc:FBgn8]	71.4766	148.985	1.05963	2.08439	0.00668768	0.0445863
FBtr0335173	#N/A	#N/A	98.4722	206.976	1.07167	2.10187	0.00671856	0.0447326
FBtr0307394	CG33969		26.1628	79.9011	1.6107	3.05399	0.00677282	0.0450261
FBtr0072735	CG7852		81.7404	171.626	1.07014	2.09964	0.00684568	0.0453841
FBtr0310676	Aldh-III	Aldehyde dehydrogenase type III [Source:FlyBase gene name;Acc:FBgn1548]	31.3903	87.6724	1.4818	2.79297	0.00684634	0.0453841
FBtr0075918	CG32109		119.387	240.026	1.00754	2.01048	0.00685512	0.0454255
FBtr0100010	CG33969		103.076	216.521	1.07081	2.10061	0.00690602	0.0456943
FBtr0073521	Met	Methoprene-tolerant [Source:FlyBase gene name;Acc:FBgn2723]	57.8029	118.92	1.04078	2.05733	0.00692976	0.0458255
FBtr0330156	Aef1	Adult enhancer factor 1 [Source:FlyBase gene name;Acc:FBgn5694]	501.547	1040.64	1.05302	2.07487	0.00694888	0.0459207
FBtr0342577	#N/A	#N/A	876.707	1789.02	1.029	2.04061	0.00698542	0.0461048
FBtr0112745	CG34441		14.3034	84.0154	2.55429	5.87379	0.00700238	0.0462053
FBtr0083806	CG16718		13.5615	84.6238	2.64155	6.24	0.00708241	0.0466291
FBtr0085191	Mtl	Mig-2-like [Source:FlyBase gene name;Acc:FBgn39532]	38.5423	174.712	2.18046	4.53299	0.00708795	0.0466424
FBtr0301299	HDAC4	HDAC4 [Source:FlyBase gene name;Acc:FBgn4121]	45.5852	117.066	1.36068	2.56806	0.00713711	0.046895
FBtr0344140	#N/A	#N/A	62.4066	161.576	1.37244	2.58909	0.00714046	0.046895
FBtr0087581	CG13018		31.7756	85.9044	1.43481	2.70347	0.00715777	0.0469855
FBtr0112743	lmg	lemming [Source:FlyBase gene name;Acc:FBgn2593]	8.98537	53.2375	2.56679	5.92491	0.00719634	0.047192
FBtr0330413	CG1847		91.5951	190.915	1.05959	2.08434	0.00720408	0.0472194
FBtr0073945	mRpS25	mitochondrial ribosomal protein S25 [Source:FlyBase gene name;Acc:FBgn3572]	80.7665	179.152	1.14935	2.21814	0.00724145	0.0474293
FBtr0077782	Slh	SLY-1 homologous [Source:FlyBase gene name;Acc:FBgn15816]	86.151	204.535	1.24741	2.37415	0.00734576	0.0479941
FBtr0078871	CG1129		90.3193	214.945	1.25086	2.37984	0.0073951	0.0482453
FBtr0083655	CG12333		54.448	132.956	1.288	2.4419	0.00744315	0.0484873
FBtr0305033	PP2A-B'	PP2A-B' [Source:FlyBase gene name;Acc:FBgn42693]	85.4683	212.896	1.31669	2.49094	0.00747306	0.0486267
FBtr0077933	CG7420		37.2924	101.187	1.44007	2.71334	0.00748697	0.0486891
FBtr0072392	CG3760		64.4777	173.099	1.42473	2.68464	0.0075135	0.0488378
FBtr0100339	Rb97D	Ribonuclear protein at 97D [Source:FlyBase gene name;Acc:FBgn493]	4.6237	58.8025	3.66876	12.7176	0.00757847	0.0491998
FBtr0085473	CG7598		76.0663	164.079	1.10906	2.15705	0.00762962	0.0494594
FBtr0085541	ATPsyn-gamma	ATP synthase-gamma chain [Source:FlyBase gene name;Acc:FBgn2235]	109.122	224.507	1.04082	2.0574	0.00766882	0.0496771
FBtr0301883	Fak56D	Focal Adhesion Kinase [Source:FlyBase gene name;Acc:FBgn244]	166.614	362.939	1.12322	2.17832	0.00768163	0.049748
FBtr0071151	CG1575		43.4892	105.347	1.27642	2.42237	0.00769668	0.0498211
FBtr0333400	CG12091		103.016	282.606	1.45592	2.74331	0.00779363	0.0503505
FBtr0078391	Hr78	Hormone-receptor-like in 78 [Source:FlyBase gene name;Acc:FBgn15239]	56.4017	118.008	1.06508	2.09228	0.00782706	0.0505174
FBtr0077747	Rad1	Radiation insensitive 1 [Source:FlyBase gene name;Acc:FBgn26778]	74.2268	164.778	1.15051	2.21992	0.00783724	0.0505462
FBtr0309218	CG14232		39.7524	103.412	1.37929	2.6014	0.00802067	0.0516039
FBtr0329975	CG34126		67.1614	148.479	1.14456	2.21078	0.00803052	0.0516383
FBtr0081418	CG9331		38.6611	90.5773	1.22827	2.34285	0.00803529	0.0516479
FBtr0078639	dgrn	degringolade [Source:FlyBase gene name;Acc:FBgn37384]	57.6664	145.7	1.3372	2.5266	0.00805013	0.0517183
FBtr0071632	CG30389		45.1703	110.055	1.28478	2.43645	0.00807803	0.0518223
FBtr0331582	CG3529		7.82494	30.594	1.9671	3.90981	0.00813371	0.0520468
FBtr0080290	CG12264		82.3384	181.307	1.13879	2.20197	0.00813715	0.0520468
FBtr0114493	CG13349		34.7062	92.3422	1.41179	2.66068	0.0081385	0.0520468
FBtr0340018	#N/A	#N/A	25.0014	82.3069	1.719	3.29209	0.0082136	0.0524387
FBtr0112971	CG2990		53.5881	137.084	1.35508	2.55811	0.00835229	0.0532346
FBtr0302405	CG11836		41.6843	104.988	1.33265	2.51865	0.00835793	0.0532478
FBtr0072189	CG13567		24.5497	84.2492	1.77896	3.43179	0.00838138	0.0533498
FBtr0088842	CG12822		151.034	304.653	1.0123	2.01712	0.00839779	0.053422
FBtr0303917	ctrip	circadian trip [Source:FlyBase gene name;Acc:FBgn26794]	291.936	691.229	1.24351	2.36774	0.00840877	0.0534791
FBtr0072923	CG1146		73.1852	156.527	1.09679	2.13878	0.00843721	0.0536071
FBtr0077971	Tgt	tRNA-guanine transglycosylase [Source:FlyBase gene name;Acc:FBgn31321]	61.8554	141.534	1.19418	2.28815	0.00848775	0.0538267
FBtr0084974	CG14550		18.8142	63.8242	1.76228	3.39234	0.0085915	0.0543419
FBtr0336627	#N/A	#N/A	63.7822	138.218	1.11572	2.16704	0.00868166	0.0547947
FBtr0310143	CG8080		7.32575	31.271	2.09378	4.26864	0.00871998	0.0550105
FBtr0305308	sll	slalom [Source:FlyBase gene name;Acc:FBgn38524]	77.7449	160.105	1.0422	2.05936	0.00879954	0.055407
FBtr0333330	CG15743		23.412	111.299	2.24912	4.75392	0.00883114	0.055527
FBtr0299660	5PtaseI	5PtaseI [Source:FlyBase gene name;Acc:FBgn259178]	80.0437	182.697	1.1906	2.28247	0.00888565	0.0558169
FBtr0081207	CG10237		50.7425	149.5	1.55887	2.94624	0.00894145	0.0560746
FBtr0074368	41521	Septin 4 [Source:FlyBase gene name;Acc:FBgn259923]	12.6383	51.8923	2.03772	4.10596	0.00900574	0.0563979
FBtr0301428	MCPH1	Microcephalin [Source:FlyBase gene name;Acc:FBgn26959]	10.1685	60.0035	2.56094	5.90091	0.00908692	0.0568125
FBtr0074369	41521	Septin 4 [Source:FlyBase gene name;Acc:FBgn259923]	15.8969	59.2778	1.89874	3.72888	0.00915479	0.0571696
FBtr0299692	CG42307		71.2786	143.472	1.00923	2.01283	0.00926081	0.057723
FBtr0070852	Sirt4	Sirt4 [Source:FlyBase gene name;Acc:FBgn29783]	8.32555	41.7736	2.32697	5.01751	0.00930209	0.0579124
FBtr0071786	CG11170		8.13281	38.0209	2.22497	4.675	0.009319	0.0579769
FBtr0075776	CG32138		90.7604	215.44	1.24715	2.37372	0.00932779	0.058018
FBtr0330676	Uch	Ubiquitin carboxy-terminal hydrolase [Source:FlyBase gene name;Acc:FBgn1288]	19.2526	69.8003	1.85818	3.6255	0.00935686	0.0581579
FBtr0331653	CG3558		66.7185	168.984	1.34073	2.53279	0.00940036	0.0583737
[truncated: 1,545 more rows]

## Sheet: GO Up
GO analysis (DAVID's) of embryos of GF flies vs. intact flies - Group 2 - genes UP-regulated over 2-fold with FDR < 0.05 (enrichment in 927 genes, see sheet "genes up")
Category	Term	RT	Genes Count	%	P-Value	Benjamini
SP_PIR_KEYWORDS	developmental protein	RT	183	19.7	5.6e-82	1.7e-79
GOTERM_BP_FAT	cell fate commitment	RT	109	11.8	3.2e-55	6.7e-52
GOTERM_BP_FAT	pattern specification process	RT	154	16.6	2.4e-52	2.6e-49
GOTERM_BP_FAT	regionalization	RT	148	16	4e-51	2.8e-48
SP_PIR_KEYWORDS	dna-binding	RT	128	13.8	9.8e-51	1.4e-48
GOTERM_BP_FAT	imaginal disc development	RT	140	15.1	1.2e-50	6.6e-48
GOTERM_BP_FAT	cell morphogenesis	RT	143	15.4	8.1e-49	3.4e-46
GOTERM_BP_FAT	neuron differentiation	RT	137	14.8	1.2e-48	4.4e-46
GOTERM_BP_FAT	post-embryonic organ development	RT	116	12.5	1.3e-48	3.9e-46
GOTERM_MF_FAT	transcription regulator activity	RT	174	18.8	1.5e-46	9.2e-44
GOTERM_BP_FAT	cell motion	RT	115	12.4	2.4e-46	6.4e-44
GOTERM_BP_FAT	cell projection organization	RT	125	13.5	2.6e-45	6.2e-43
GOTERM_BP_FAT	post-embryonic development	RT	137	14.8	3.1e-45	6.7e-43
GOTERM_BP_FAT	neuron development	RT	121	13.1	1e-44	2e-42
GOTERM_BP_FAT	cell morphogenesis involved in differentiation	RT	112	12.1	4.3e-44	7.7e-42
GOTERM_BP_FAT	cell morphogenesis involved in neuron differentiation	RT	109	11.8	5.3e-44	8.6e-42
GOTERM_BP_FAT	cellular component morphogenesis	RT	149	16.1	6.9e-44	1e-41
GOTERM_BP_FAT	post-embryonic organ morphogenesis	RT	108	11.7	8.1e-44	1.2e-41
GOTERM_BP_FAT	imaginal disc morphogenesis	RT	108	11.7	8.1e-44	1.2e-41
GOTERM_BP_FAT	neuron projection morphogenesis	RT	108	11.7	1.8e-43	2.4e-41
GOTERM_BP_FAT	neuron projection development	RT	108	11.7	2.6e-43	3.3e-41
SP_PIR_KEYWORDS	nucleus	RT	177	19.1	8e-43	7.9e-41
GOTERM_BP_FAT	instar larval or pupal development	RT	129	13.9	3.1e-41	3.7e-39
GOTERM_BP_FAT	regulation of RNA metabolic process	RT	169	18.2	4.4e-41	5e-39
GOTERM_BP_FAT	axonogenesis	RT	87	9.4	7.1e-41	7.6e-39
GOTERM_BP_FAT	appendage development	RT	97	10.5	8.7e-41	8.8e-39
GOTERM_BP_FAT	imaginal disc-derived appendage development	RT	96	10.4	2e-40	1.9e-38
GOTERM_BP_FAT	regulation of transcription	RT	184	19.8	7e-40	6.5e-38
GOTERM_BP_FAT	cell projection morphogenesis	RT	110	11.9	8.5e-40	7.6e-38
GOTERM_BP_FAT	metamorphosis	RT	117	12.6	2.1e-39	1.8e-37
GOTERM_BP_FAT	cell fate determination	RT	69	7.4	3.8e-39	3.1e-37
GOTERM_BP_FAT	instar larval or pupal morphogenesis	RT	114	12.3	4e-39	3.1e-37
GOTERM_BP_FAT	post-embryonic morphogenesis	RT	115	12.4	4.4e-39	3.3e-37
GOTERM_BP_FAT	cell part morphogenesis	RT	111	12	5.2e-39	3.8e-37
GOTERM_BP_FAT	appendage morphogenesis	RT	94	10.1	7.6e-39	5.4e-37
GOTERM_MF_FAT	transcription factor activity	RT	118	12.7	1.7e-38	5.2e-36
GOTERM_BP_FAT	imaginal disc-derived appendage morphogenesis	RT	93	10	1.7e-38	1.2e-36
SP_PIR_KEYWORDS	transcription regulation	RT	108	11.7	2.5e-38	1.8e-36
SP_PIR_KEYWORDS	alternative splicing	RT	139	15	2.8e-38	1.7e-36
GOTERM_BP_FAT	tissue morphogenesis	RT	94	10.1	5.6e-38	3.7e-36
GOTERM_BP_FAT	post-embryonic appendage morphogenesis	RT	90	9.7	1.3e-37	8.2e-36
GOTERM_BP_FAT	wing disc development	RT	99	10.7	1e-36	6.4e-35
GOTERM_MF_FAT	DNA binding	RT	178	19.2	1.6e-36	3.2e-34
GOTERM_BP_FAT	regulation of transcription, DNA-dependent	RT	150	16.2	3.8e-35	2.3e-33
GOTERM_BP_FAT	imaginal disc-derived wing morphogenesis	RT	84	9.1	2.6e-34	1.5e-32
GOTERM_BP_FAT	wing disc morphogenesis	RT	84	9.1	5.7e-34	3.3e-32
GOTERM_BP_FAT	axon guidance	RT	65	7	4.7e-33	2.6e-31
GOTERM_BP_FAT	embryonic morphogenesis	RT	84	9.1	5.7e-33	3.1e-31
GOTERM_BP_FAT	sensory organ development	RT	116	12.5	6.7e-33	3.6e-31
SP_PIR_KEYWORDS	Transcription	RT	100	10.8	8.4e-32	4.1e-30
GOTERM_BP_FAT	epithelium development	RT	84	9.1	1.5e-31	7.9e-30
GOTERM_BP_FAT	morphogenesis of an epithelium	RT	82	8.8	1.8e-31	9.2e-30
SP_PIR_KEYWORDS	phosphoprotein	RT	149	16.1	3.3e-30	1.4e-28
SP_PIR_KEYWORDS	DNA binding	RT	54	5.8	6.2e-30	2.3e-28
GOTERM_BP_FAT	segmentation	RT	84	9.1	5.4e-28	2.7e-26
GOTERM_BP_FAT	heart development	RT	43	4.6	6e-28	2.9e-26
GOTERM_BP_FAT	gut development	RT	43	4.6	1.5e-26	6.9e-25
GOTERM_MF_FAT	RNA polymerase II transcription factor activity	RT	79	8.5	7.1e-26	1.1e-23
GOTERM_BP_FAT	blastoderm segmentation	RT	73	7.9	2.3e-25	1.1e-23
GOTERM_BP_FAT	respiratory system development	RT	60	6.5	6.7e-25	3e-23
GOTERM_BP_FAT	open tracheal system development	RT	60	6.5	6.7e-25	3e-23
GOTERM_BP_FAT	gland development	RT	62	6.7	6.8e-25	3e-23
GOTERM_BP_FAT	cell migration	RT	64	6.9	1.3e-24	5.7e-23
GOTERM_BP_FAT	embryonic pattern specification	RT	74	8	2.2e-24	9.4e-23
GOTERM_BP_FAT	regulation of transcription from RNA polymerase II promoter	RT	66	7.1	1.2e-23	5e-22
GOTERM_BP_FAT	transcription	RT	108	11.7	2.5e-23	1e-21
GOTERM_BP_FAT	cell motility	RT	64	6.9	8.1e-23	3.3e-21
SP_PIR_KEYWORDS	neurogenesis	RT	36	3.9	2.4e-22	7.8e-21
GOTERM_BP_FAT	localization of cell	RT	65	7	2.5e-22	9.8e-21
GOTERM_BP_FAT	cell fate specification	RT	36	3.9	6.1e-22	2.4e-20
GOTERM_BP_FAT	eye development	RT	86	9.3	2.1e-21	7.9e-20
GOTERM_BP_FAT	formation of anatomical boundary	RT	30	3.2	4.5e-21	1.7e-19
SP_PIR_KEYWORDS	Homeobox	RT	41	4.4	1.1e-20	3.2e-19
GOTERM_BP_FAT	mesoderm development	RT	42	4.5	1.2e-20	4.5e-19
GOTERM_MF_FAT	sequence-specific DNA binding	RT	67	7.2	1.6e-20	1.9e-18
GOTERM_BP_FAT	salivary gland development	RT	52	5.6	1.6e-20	5.7e-19
GOTERM_BP_FAT	exocrine system development	RT	52	5.6	1.6e-20	5.7e-19
GOTERM_MF_FAT	specific RNA polymerase II transcription factor activity	RT	38	4.1	1.6e-20	1.6e-18
GOTERM_CC_FAT	plasma membrane	RT	141	15.2	3.3e-20	1.1e-17
GOTERM_BP_FAT	organ formation	RT	28	3	4e-20	1.4e-18
SP_PIR_KEYWORDS	differentiation	RT	50	5.4	4.2e-20	1.1e-18
GOTERM_BP_FAT	embryonic development via the syncytial blastoderm	RT	65	7	4.6e-20	1.6e-18
GOTERM_BP_FAT	tube development	RT	43	4.6	6.8e-20	2.3e-18
GOTERM_BP_FAT	embryonic development ending in birth or egg hatching	RT	66	7.1	1.4e-19	4.6e-18
INTERPRO	Homeobox, conserved site	RT	40	4.3	3.2e-19	3.3e-16
GOTERM_BP_FAT	compound eye development	RT	78	8.4	8.5e-19	2.8e-17
GOTERM_BP_FAT	morphogenesis of embryonic epithelium	RT	46	5	1.1e-18	3.6e-17
[truncated: 913 more rows]

## Sheet: GO Down
GO analysis (DAVID's) of embryos of GF flies vs. intact flies - Group 1 - genes DOWN-regulated over 2-fold with FDR < 0.05 (enrichment in 1334 genes, see sheet "genes down")
[truncated: 753 more rows]
