# Supplementary material for: Impact of gut microbiota on the fly's germ line
Source: Nat Commun. 2016 Apr 15;7:11280. doi: 10.1038/ncomms11280 (PMC4835552; doi:10.1038/ncomms11280)
Supplement: Supplementary Data 4 — Gene ontology analysis of transcriptional differences between embryos of bacterial-depleted flies and 'stage-matched' embryos. [file ncomms11280-s7.xlsx]

## Sheet: Genes Up
embryos of GF flies vs. stage-matched Cycle 14A flies - Group 2 - genes UP-regulated over 2-fold ( 1192 genes, sorted by fold-change)
ID	NAME	14A_1	14A_2	avg14	avgGF corr	FC
FBgn0013679	mt:ND1	33.065	17.29	25.1775	3871.08	153.751
FBgn0013684	mt:ND5	27.945	10.27	19.1075	2214.56	115.9
FBgn0013678	mt:Cyt-b	135.3	68.355	101.828	8345.01	81.9524
FBgn0013672	mt:ATPase6	161.46	97.385	129.423	9048.4	69.9136
FBgn0013681	mt:ND3	46.345	17.945	32.145	2194.94	68.2824
FBgn0040070	Trx-2	1.23	1.055	1.1425	63.9278	55.9543
FBgn0001257	ImpL2	1.17	1.05	1.11	61.6864	55.5733
FBgn0040813	Nplp2	3.775	3.15	3.4625	174.337	50.35
FBgn0021795	Tapdelta	1.57	1.435	1.5025	73.4886	48.9109
FBgn0039098	CG13822	1.07	1.385	1.2275	48.9773	39.9001
FBgn0013674	mt:CoI	388.04	180.685	284.363	11075.7	38.9492
FBgn0262952	mt:ND4	91.215	37.355	64.285	2203.26	34.2732
FBgn0036007	path	2.235	2.06	2.1475	67.8717	31.605
FBgn0050440	CG30440	2.005	1.75	1.8775	59.1009	31.4785
FBgn0015393	hoip	2.205	2.28	2.2425	69.0481	30.7907
FBgn0010173	RpA-70	1.48	2.54	2.01	60.2603	29.9803
FBgn0013676	mt:CoIII	543.6	271.825	407.712	12087.4	29.647
FBgn0069923	CG41128	41.65	24.08	32.865	919.367	27.9741
FBgn0011761	dhd	17.02	18.61	17.815	467.937	26.2664
FBgn0003002	opa	1.55	1.03	1.29	33.6616	26.0943
FBgn0013675	mt:CoII	404.495	206.48	305.488	6992.13	22.8884
FBgn0003525	stg	2.565	5.105	3.835	86.9883	22.6827
FBgn0036815	HipHop	1.32	1.72	1.52	34.0699	22.4144
FBgn0033101	CG9436	1.955	2.015	1.985	41.2561	20.7839
FBgn0010431	mtrm	6.575	7.085	6.83	137.093	20.0721
FBgn0264694	CG6719	1.545	1.615	1.58	30.965	19.5981
FBgn0063670	CG40228	18.145	11.06	14.6025	282.461	19.3433
FBgn0027093	Aats-arg	1.065	1.485	1.275	22.569	17.7012
FBgn0040899	CG17776	1.33	1.28	1.305	23.0189	17.639
FBgn0010488	Nat1	1.29	2.125	1.7075	29.4264	17.2336
FBgn0029907	Atx-1	1.995	1.53	1.7625	29.771	16.8913
FBgn0034403	CG18190	1.85	1.845	1.8475	31.1823	16.8781
FBgn0031376	Der-1	1.15	1.465	1.3075	21.4915	16.4371
FBgn0038989	CG6937	1.96	1.62	1.79	29.0422	16.2247
FBgn0011704	RnrS	8.265	8.985	8.625	139.901	16.2204
FBgn0033624	CG12384	3.805	2.545	3.175	50.6509	15.953
FBgn0000229	bsk	1.12	1.335	1.2275	19.169	15.6163
FBgn0010638	Sec61beta	10.51	9.42	9.965	155.036	15.558
FBgn0001235	hth	2.34	2.005	2.1725	33.4408	15.3928
FBgn0037364	Rab23	1.455	1.815	1.635	24.7162	15.1169
FBgn0003015	osk	1.51	1.805	1.6575	24.9567	15.0568
FBgn0086355	Tpi	1.73	2.02	1.875	28.1379	15.0069
FBgn0037890	CG17734	2.6	3.26	2.93	43.7929	14.9464
FBgn0011638	La	2.17	2.065	2.1175	31.4879	14.8703
FBgn0083968	CG34132	2.04	2.08	2.06	30.4671	14.7898
FBgn0025700	CG5885	5.27	6.67	5.97	88.2242	14.7779
FBgn0010316	dap	2.605	2.645	2.625	37.5584	14.308
FBgn0034564	CG9344	1.2	1.265	1.2325	17.0799	13.858
FBgn0038012	CG10013	1.42	1.725	1.5725	21.7025	13.8013
FBgn0033209	CG12107	2.255	3.435	2.845	38.6636	13.59
FBgn0085257	CG34228	1.685	1.29	1.4875	20.0927	13.5077
FBgn0027359	Tim8	2.125	4.965	3.545	46.2616	13.0498
FBgn0005696	DNApol-alpha73	1.27	1.3	1.285	16.6663	12.9699
FBgn0011826	Pp2B-14D	2.255	3.29	2.7725	35.7834	12.9066
FBgn0025740	plexB	4.92	4.805	4.8625	62.678	12.8901
FBgn0039273	CG9996	1.665	1.46	1.5625	19.8711	12.7175
FBgn0016797	fz2	1.625	2.595	2.11	26.8099	12.7061
FBgn0038467	CG3590	1.52	2.81	2.165	27.006	12.4739
FBgn0010288	Uch	3.87	4.86	4.365	54.4303	12.4697
FBgn0264493	rdx	6.17	10.375	8.2725	103.035	12.4552
FBgn0038053	CG18549	1.27	1.53	1.4	17.3884	12.4203
FBgn0002542	lds	1.42	1.665	1.5425	18.9618	12.2929
FBgn0036352	CG14110	1.89	1.92	1.905	23.0516	12.1006
FBgn0034650	NC2alpha	1.03	1.48	1.255	15.1318	12.0572
FBgn0001226	Hsp27	15.72	26	20.86	250.542	12.0106
FBgn0000055	Adh	2.695	3.32	3.0075	35.4519	11.7878
FBgn0028371	jbug	1.43	1.595	1.5125	17.677	11.6872
FBgn0035987	CG3689	2.18	1.97	2.075	24.0186	11.5752
FBgn0015797	Rab6	1.755	3.235	2.495	28.7496	11.5229
FBgn0001254	ImpE2	3.125	2.415	2.77	31.8758	11.5075
FBgn0261800	LanB1	1.395	1.315	1.355	15.4892	11.4312
FBgn0027581	CG6191	1.665	2.42	2.0425	23.08	11.2999
FBgn0030850	CG8408	2.265	4.125	3.195	35.1918	11.0146
FBgn0004364	18w	2.705	1.47	2.0875	22.9807	11.0087
FBgn0262624	CG12026	1.68	1.395	1.5375	16.9063	10.996
FBgn0029860	CG15891	1.165	1.74	1.4525	15.7626	10.852
FBgn0037207	Mes2	2.335	3.87	3.1025	33.4304	10.7753
FBgn0002868	MtnA	3.185	2.125	2.655	28.4569	10.7182
FBgn0038196	CG9922	5.97	5.255	5.6125	59.5124	10.6035
FBgn0038146	CG9799	1.025	1.06	1.0425	11.0334	10.5836
FBgn0010786	l(3)02640	1.24	1.21	1.225	12.9045	10.5343
FBgn0032191	CG5734	1.105	1.48	1.2925	13.425	10.3868
FBgn0001332	L	1.615	2.195	1.905	19.7591	10.3722
FBgn0023214	edl	3.05	1.885	2.4675	25.5718	10.3635
FBgn0033000	CG14464	76.915	52.945	64.93	672.499	10.3573
FBgn0004876	cdi	1.29	2.255	1.7725	18.3204	10.3359
FBgn0030500	Ndc80	1.07	1.025	1.0475	10.8052	10.3153
FBgn0259676	DNApol-alpha60	1.52	1.075	1.2975	13.3538	10.292
FBgn0034726	Mes4	1.84	2.16	2	20.4361	10.218
FBgn0051638	CG31638	1.215	1.905	1.56	15.9236	10.2074
FBgn0265276	l(3)neo38	5.305	7.235	6.27	63.9532	10.1999
FBgn0031639	mRpS2	1.33	1.29	1.31	13.274	10.1328
FBgn0032390	dgt2	1.185	1.255	1.22	12.349	10.1222
FBgn0031969	pes	1.265	1.055	1.16	11.7112	10.0959
FBgn0033906	CG8331	1.515	1.83	1.6725	16.7504	10.0152
FBgn0027611	CG6206	2.765	1.845	2.305	22.9146	9.94125
FBgn0264848	vih	9.285	11.475	10.38	102.048	9.83125
FBgn0027619	Adam	3.57	4.175	3.8725	37.7297	9.74298
FBgn0039461	CG5500	1.06	2.44	1.75	17.0458	9.74044
FBgn0035688	CG10289	2.68	2.98	2.83	27.4966	9.71613
FBgn0000114	aret	3.84	6.275	5.0575	48.3533	9.5607
FBgn0001092	Gapdh2	8.53	9.91	9.22	87.2649	9.46474
FBgn0262468	vib	1.11	1.415	1.2625	11.9372	9.45522
FBgn0003178	PyK	3.44	6.47	4.955	46.4453	9.37342
FBgn0034893	mRpL43	1.085	1.39	1.2375	11.3948	9.20794
FBgn0086904	Nacalpha	11.41	10.64	11.025	101.335	9.19142
FBgn0040007	RpL38	776.105	442.555	609.33	5578.32	9.15484
FBgn0029959	Rab39	1.985	1.855	1.92	17.5124	9.12104
FBgn0029925	CG3040	1.445	1.325	1.385	12.5969	9.09524
FBgn0015522	olf186-M	1.465	2.355	1.91	17.3463	9.08186
FBgn0038206	twf	1.11	1.2	1.155	10.4273	9.02795
FBgn0016926	Pino	8.8	5.045	6.9225	62.3078	9.00077
FBgn0036688	Fit2	1.11	1.055	1.0825	9.66932	8.93239
FBgn0058042	CG40042	8.045	8.165	8.105	72.3424	8.92565
FBgn0031356	CG17660	1.235	1.24	1.2375	11.0148	8.90089
FBgn0030572	mRpS25	2.05	1.84	1.945	17.283	8.88587
FBgn0031263	CG2789	1.895	1.755	1.825	16.1819	8.86679
FBgn0032731	CG10641	1.24	1.845	1.5425	13.6428	8.84461
FBgn0260243	E(var)3-9	4.635	7.815	6.225	54.97	8.83052
FBgn0038609	CG7671	1.735	1.49	1.6125	14.2189	8.81793
FBgn0032633	CG6860	1.71	1.575	1.6425	14.4585	8.80274
FBgn0004646	ogre	4.63	3.595	4.1125	36.1463	8.78938
FBgn0033454	CG1671	1.11	1.47	1.29	11.3173	8.77308
FBgn0000071	Ama	18.06	8.075	13.0675	113.723	8.70271
FBgn0037378	CG2046	1.38	2.325	1.8525	16.0848	8.68273
FBgn0035444	CG12012	2.75	3.53	3.14	27.1797	8.65595
FBgn0030686	mRpL3	1.245	2.105	1.675	14.4401	8.62094
FBgn0015396	jumu	6.365	6.705	6.535	56.3287	8.61954
FBgn0015000	betaggt-I	1.01	1.26	1.135	9.75036	8.59063
FBgn0050109	CG30109	1.2	2.75	1.975	16.9518	8.5832
FBgn0259682	CG42351	10.705	14.425	12.565	107.281	8.53804
FBgn0086695	hd	1.025	1.46	1.2425	10.6077	8.53739
FBgn0032679	bsf	1.235	1.185	1.21	10.3253	8.53329
FBgn0035228	CG12091	1.91	2.255	2.0825	17.5836	8.44352
FBgn0261380	mRpL37	1.63	2.12	1.875	15.7442	8.3969
FBgn0053217	CG33217	19.22	12.285	15.7525	131.686	8.35969
FBgn0050185	CG30185	1.795	2.3	2.0475	17.0892	8.34638
FBgn0052640	CG32640	12.1	10.885	11.4925	95.7838	8.33446
FBgn0038331	CG5073	2.435	2.905	2.67	22.2308	8.32615
FBgn0040475	SH3PX1	1.05	1.75	1.4	11.608	8.29141
FBgn0033884	CG13344	1.43	2.31	1.87	15.4068	8.2389
FBgn0033232	CG12159	1.19	1.09	1.14	9.35678	8.2077
FBgn0016126	CaMKI	3.38	4.31	3.845	31.4886	8.1895
FBgn0047199	CG31517	4.18	3.855	4.0175	32.7722	8.15737
FBgn0016672	Ipp	1.29	1.515	1.4025	11.4406	8.15728
FBgn0027615	CG6404	1.5	2.37	1.935	15.7758	8.15284
FBgn0032453	CG6180	4.11	4	4.055	32.9823	8.13373
FBgn0058263	CG40263	1.55	1.355	1.4525	11.7291	8.07509
FBgn0000140	asp	6.335	6.55	6.4425	51.9289	8.06037
FBgn0037802	Sirt6	1.45	1.18	1.315	10.5772	8.04352
FBgn0260750	CG31873	1.035	1.33	1.1825	9.48807	8.02373
FBgn0039678	Obp99a	25.16	14.895	20.0275	159.969	7.98745
FBgn0035532	CG15014	1.245	1.185	1.215	9.70296	7.98597
FBgn0026084	cib	6.72	11.49	9.105	72.7048	7.98516
FBgn0001220	Hsc70-5	2.205	3.91	3.0575	24.4014	7.98085
FBgn0034614	CG9752	2.38	2.34	2.36	18.7779	7.95675
FBgn0030806	CG13001	2.275	3.38	2.8275	22.4782	7.94986
FBgn0259740	CG42394	5.315	2.665	3.99	31.5142	7.89829
FBgn0040751	CG13018	1.675	1.23	1.4525	11.467	7.89465
FBgn0037644	CG11964	1.845	2.64	2.2425	17.6705	7.87984
FBgn0263112	Mitf	3.155	4.38	3.7675	29.4763	7.82384
FBgn0025832	Fen1	1.3	1.45	1.375	10.7494	7.81771
FBgn0011207	pelo	1.825	3.225	2.525	19.7122	7.80681
FBgn0035266	CG7995	1.13	1.79	1.46	11.3884	7.80028
FBgn0031478	CG8814	1.775	2.745	2.26	17.598	7.78673
FBgn0033635	CG7777	4.495	3.54	4.0175	31.282	7.78644
FBgn0032157	CG5899	2.115	2.3	2.2075	17.1546	7.77105
FBgn0039139	CG5933	1.065	1.295	1.18	9.12598	7.73388
FBgn0031632	CG15628	7.405	4.03	5.7175	44.0403	7.70271
FBgn0010438	mtSSB	2.835	3.995	3.415	26.1373	7.65369
FBgn0033486	CG11866	2.74	3.535	3.1375	23.9072	7.61983
FBgn0024956	Mat1	1.07	2.605	1.8375	14.0006	7.61938
FBgn0000044	Act57B	18.37	22.35	20.36	154.161	7.57175
FBgn0087040	alphaTub67C	4.005	4.635	4.32	32.6661	7.56161
FBgn0261274	Ero1L	1.7	1.59	1.645	12.4335	7.55834
FBgn0040010	CG17493	48.565	45.55	47.0575	355.358	7.55157
FBgn0002775	msl-3	5.74	7.585	6.6625	50.1617	7.52897
FBgn0034918	wibg	3.085	4.18	3.6325	27.3006	7.51564
FBgn0003042	Pc	2.185	1.85	2.0175	15.0496	7.45951
FBgn0051133	CG31133	1.05	1.105	1.0775	8.00921	7.43314
FBgn0015295	shark	1.15	2.08	1.615	11.9874	7.42253
FBgn0035542	CG11347	1.38	1.88	1.63	12.0805	7.41135
FBgn0085279	CG34250	3.63	1.64	2.635	19.5109	7.40451
FBgn0040283	SMC1	1.61	1.66	1.635	12.0578	7.37482
FBgn0015615	Cap	2.2	2.415	2.3075	16.9985	7.36665
FBgn0032400	CG6770	20.69	18.91	19.8	145.109	7.32874
FBgn0038376	Hmt-1	1.425	1.315	1.37	10.0105	7.30691
FBgn0052056	scramb1	1.085	2.445	1.765	12.7962	7.24999
FBgn0261560	Thor	6.91	10.02	8.465	61.0631	7.21359
FBgn0010247	Parp	22.22	14.97	18.595	133.904	7.20109
FBgn0036135	mRpL2	2.885	2.03	2.4575	17.6689	7.18979
FBgn0019938	RpI1	1.46	1.66	1.56	11.209	7.18527
FBgn0261065	Cpsf73	1.44	2.18	1.81	12.9465	7.15277
FBgn0033351	CG8235	1.865	2.15	2.0075	14.3298	7.13811
FBgn0030612	CG5599	1.015	1.845	1.43	10.2018	7.13415
FBgn0010278	Ssrp	4.14	6.365	5.2525	36.8616	7.01792
FBgn0003292	rt	1.09	1.3	1.195	8.38259	7.01472
FBgn0037583	CG9684	3.56	5.025	4.2925	30.0451	6.99944
FBgn0250754	CG42232	3.32	3.905	3.6125	25.2562	6.99133
FBgn0082582	tmod	1.64	2.09	1.865	13.0151	6.97863
FBgn0026160	tna	1.025	2.535	1.78	12.3938	6.96283
FBgn0000826	png	1.67	1.795	1.7325	12.015	6.93506
FBgn0001965	Sos	1.025	1.295	1.16	8.02691	6.91975
FBgn0010651	l(2)08717	2.64	2.26	2.45	16.9089	6.90161
FBgn0038741	CG17186	1.385	2.33	1.8575	12.8083	6.89545
FBgn0051717	CG31717	2.515	3.095	2.805	19.32	6.8877
FBgn0037739	CG12948	2.44	3.92	3.18	21.8481	6.87047
FBgn0037061	CG12975	2.77	2.65	2.71	18.5058	6.82871
FBgn0024234	gbb	2.6	2.69	2.645	18.0126	6.81007
FBgn0003888	betaTub60D	4.42	4.445	4.4325	30.1374	6.79918
FBgn0017551	Rca1	2.62	5.155	3.8875	26.4219	6.79662
FBgn0033235	CG8728	1.105	1.89	1.4975	10.1721	6.79271
FBgn0027945	ppl	1.545	3.42	2.4825	16.8575	6.79054
FBgn0038549	CG17802	1.37	2.935	2.1525	14.6095	6.78722
FBgn0026666	l(1)G0136	1.045	1.21	1.1275	7.63995	6.77601
FBgn0263352	CR32028	3.75	5.64	4.695	31.7226	6.75668
FBgn0036648	CG4098	1.21	1.505	1.3575	9.16097	6.74842
FBgn0036761	MED19	5.305	5.625	5.465	36.7044	6.71627
FBgn0021874	Nle	1.25	1.27	1.26	8.45371	6.7093
FBgn0036198	CG6038	5.44	3.945	4.6925	31.4767	6.70786
FBgn0030354	Upf1	1.015	1.745	1.38	9.23994	6.69561
FBgn0030805	wus	1.39	3.525	2.4575	16.4238	6.68315
FBgn0266111	ana3	1.27	1.37	1.32	8.78012	6.6516
FBgn0003943	Ubi-p63E	14.58	23.93	19.255	127.565	6.62505
FBgn0002948	nod	1.43	1.45	1.44	9.53963	6.62474
FBgn0036872	CG12519	7.825	6.945	7.385	48.7891	6.60651
FBgn0036988	CG5262	1.06	1.22	1.14	7.52556	6.60137
FBgn0024194	rasp	1.57	1.235	1.4025	9.25834	6.60131
FBgn0036994	CG5199	1.845	2.935	2.39	15.7522	6.59087
FBgn0030457	CG12096	1.575	1.745	1.66	10.9405	6.59068
FBgn0034455	CG11007	2.355	3.02	2.6875	17.6694	6.57466
FBgn0261477	slim	2.85	3.03	2.94	19.314	6.5694
FBgn0011771	Hem	1.905	2.16	2.0325	13.3504	6.56846
FBgn0266521	stai	7.52	14.875	11.1975	73.3818	6.55341
FBgn0030679	CG8206	1.24	1.79	1.515	9.91802	6.54654
FBgn0053229	CG33229	11.8	17.97	14.885	97.3592	6.54076
FBgn0002283	l(3)73Ah	3.97	3.55	3.76	24.5055	6.51743
FBgn0035488	CG11593	1.74	2.34	2.04	13.2578	6.49891
FBgn0039153	CG5463	1.755	2.05	1.9025	12.3325	6.48227
FBgn0266666	CG13779	14.565	12.83	13.6975	88.648	6.47184
FBgn0030583	CG14410	2.515	3.165	2.84	18.3206	6.4509
FBgn0038150	yellow-e3	4.02	1.815	2.9175	18.7697	6.43349
FBgn0052243	CG32243	10.57	6.09	8.33	53.5367	6.42697
FBgn0034849	CG3500	1.81	1.845	1.8275	11.7275	6.41725
FBgn0015286	Rala	2.74	2.915	2.8275	17.9771	6.35795
FBgn0039135	CG13603	2.26	3.395	2.8275	17.8811	6.32399
FBgn0026738	CG7857	1.67	2.075	1.8725	11.8297	6.3176
FBgn0027490	D12	1.235	1.795	1.515	9.56228	6.31173
FBgn0035148	CG3402	4.995	5.835	5.415	34.0489	6.28788
FBgn0004913	Gnf1	1.545	2.59	2.0675	12.9479	6.26259
FBgn0034704	CG6758	1.02	1.905	1.4625	9.06815	6.20044
FBgn0036805	Chmp1	4.215	3.82	4.0175	24.8081	6.175
FBgn0264325	Atg6	1.92	1.395	1.6575	10.2231	6.16775
FBgn0035954	Doc3	2.92	1.54	2.23	13.7473	6.1647
FBgn0042213	CG18731	1.2	2.21	1.705	10.491	6.1531
FBgn0039589	CG9986	1.545	1.825	1.685	10.3515	6.14333
FBgn0011225	jar	1.12	1.15	1.135	6.96935	6.1404
FBgn0053169	CG33169	3.33	2.555	2.9425	18.0329	6.12843
FBgn0033988	pcs	7.97	6.875	7.4225	45.4462	6.12277
FBgn0035551	CG7465	2.705	1.57	2.1375	13.0816	6.12006
FBgn0262656	dm	2.85	4.685	3.7675	23.0023	6.10546
FBgn0038385	CG4221	1.84	1.5	1.67	10.1852	6.0989
FBgn0039283	danr	4.835	3.235	4.035	24.5745	6.09034
FBgn0031304	CG4552	1.085	1.685	1.385	8.4295	6.08628
FBgn0039559	Mes-4	2.155	3.255	2.705	16.338	6.03994
FBgn0037902	CG5281	1.13	1.39	1.26	7.59552	6.02819
FBgn0031190	CG12576	1.95	2.66	2.305	13.8623	6.01403
FBgn0052350	CG32350	26.125	18.8	22.4625	134.612	5.99275
FBgn0260985	RfC4	3.14	3.8	3.47	20.7646	5.98402
FBgn0021944	Coprox	3.1	4.045	3.5725	21.3706	5.98198
FBgn0003892	ptc	6.84	6	6.42	38.2584	5.95925
FBgn0038870	CG5871	1.025	1.075	1.05	6.24959	5.95199
FBgn0053774	CG33774	59	37.98	48.49	288.444	5.94853
FBgn0015296	Shc	2.515	3.555	3.035	18.0285	5.94021
FBgn0001233	Hsp83	26.225	34.685	30.455	180.838	5.93786
FBgn0061476	zwilch	2.095	3.575	2.835	16.7976	5.92506
FBgn0028894	CG5869	7.17	5.915	6.5425	38.6998	5.91515
FBgn0046706	Haspin	43.605	26.3	34.9525	206.544	5.90928
FBgn0027598	CG31012	1.295	2.985	2.14	12.607	5.89112
FBgn0026634	ldlCp	1.4	1.37	1.385	8.14064	5.87772
FBgn0035435	CG12077	1.435	1.735	1.585	9.23086	5.82389
FBgn0025684	CG15438	1.78	2.42	2.1	12.229	5.82334
FBgn0033259	CG11210	1.275	1.555	1.415	8.21951	5.80884
FBgn0035529	CG1319	4.455	4.01	4.2325	24.5791	5.80723
FBgn0051998	CG31998	3.11	3.81	3.46	20.0788	5.80311
FBgn0034879	Rrp4	1.535	1.43	1.4825	8.56613	5.77817
FBgn0031313	CG5080	2.67	2.895	2.7825	16.0744	5.77696
FBgn0031988	CG8668	2.355	3.365	2.86	16.5195	5.77604
FBgn0005672	spi	5.085	4.23	4.6575	26.8775	5.7708
FBgn0052177	CG32177	5.355	5.055	5.205	29.9713	5.75818
FBgn0031119	CG1812	1.145	1.735	1.44	8.29061	5.75737
FBgn0034083	lbk	1.475	1.775	1.625	9.35271	5.75552
FBgn0015351	CG14906	1.52	1.56	1.54	8.85142	5.74768
FBgn0033273	CG2183	3.575	3.575	3.575	20.5318	5.74316
FBgn0016792	dmt	3.825	5.18	4.5025	25.6677	5.70076
FBgn0002719	Men	1.595	2.35	1.9725	11.2393	5.69802
FBgn0052736	CG32736	1.49	1.33	1.41	8.00253	5.67556
FBgn0038369	Arpc3A	2.705	3.315	3.01	17.0485	5.66395
FBgn0032763	CG17568	1.26	1.79	1.525	8.61004	5.64593
FBgn0050377	CG30377	1.235	2.72	1.9775	11.1644	5.64574
FBgn0027375	RecQ5	2.675	3.39	3.0325	17.0459	5.62107
FBgn0036165	chrb	3.255	5.695	4.475	25.1498	5.62007
FBgn0261284	bou	7.515	7.11	7.3125	41.0367	5.61186
FBgn0053172	CG33172	1.055	1.45	1.2525	7.02029	5.60502
FBgn0032160	CG4598	3.715	2.78	3.2475	18.1373	5.58499
FBgn0034392	CG15094	1.375	1.78	1.5775	8.79146	5.57304
FBgn0033754	Ak6	2.46	3.8	3.13	17.4249	5.56706
FBgn0050389	CG30389	1.165	1.735	1.45	8.03886	5.54404
FBgn0028387	chm	2.865	3.765	3.315	18.3376	5.53171
FBgn0037044	CG10585	2.245	3.135	2.69	14.8325	5.51393
FBgn0036643	Syx8	1.915	1.4	1.6575	9.13613	5.51199
FBgn0036853	mRpL21	2.79	4.12	3.455	19.0393	5.51064
FBgn0036987	CG5274	1.59	1.825	1.7075	9.35787	5.48045
FBgn0058006	CG40006	5.695	5.665	5.68	31.0342	5.46377
FBgn0028541	TM9SF4	2.975	2.92	2.9475	16.0827	5.45639
FBgn0015614	CanB2	8.6	11.88	10.24	55.7212	5.44152
FBgn0039003	wfs1	1.1	1.29	1.195	6.50248	5.4414
FBgn0027660	blot	3.165	4.535	3.85	20.9046	5.42976
FBgn0266465	GckIII	1.955	2	1.9775	10.7279	5.42496
FBgn0029879	Apc7	1.425	2.465	1.945	10.5464	5.4223
FBgn0053052	CG33052	1.895	2.08	1.9875	10.7579	5.41277
FBgn0033549	mms4	1.98	2.45	2.215	11.9784	5.40784
FBgn0030400	CG11138	1.54	2.6	2.07	11.1516	5.38727
FBgn0035473	mge	4.3	10.915	7.6075	40.7569	5.35747
FBgn0036622	CG4753	1.845	2.615	2.23	11.9407	5.35459
FBgn0030734	CG9911	1.035	1.76	1.3975	7.4791	5.35177
FBgn0031657	CG3756	1.3	1.22	1.26	6.73936	5.3487
FBgn0032512	CG9305	1.28	2.01	1.645	8.79806	5.34837
FBgn0266918	CG32486	6.57	8.15	7.36	39.3456	5.34587
FBgn0032916	CG9257	2.145	3.18	2.6625	14.2295	5.3444
FBgn0033761	CG8778	2.245	2.82	2.5325	13.524	5.34018
FBgn0052641	CG32641	11.1	9.575	10.3375	55.0909	5.32923
FBgn0035035	CG3570	1.33	1.46	1.395	7.43284	5.3282
FBgn0032783	CG10237	13.235	15.07	14.1525	75.3977	5.32752
FBgn0013272	Gp150	5.925	5.555	5.74	30.5632	5.3246
FBgn0050005	CG30005	4.74	4.605	4.6725	24.7299	5.29265
FBgn0038039	CG5196	1.235	1.965	1.6	8.45054	5.28159
FBgn0033210	U2A	2.65	2.64	2.645	13.9322	5.26738
FBgn0026430	Grip84	1.115	1.44	1.2775	6.72704	5.26578
FBgn0032848	CG10722	2.355	1.84	2.0975	10.9848	5.23708
FBgn0020513	ade5	1.55	1.72	1.635	8.55125	5.23012
FBgn0058002	CG40002	94.995	67.455	81.225	423.485	5.21373
FBgn0264389	CG9053	7	7.17	7.085	36.8659	5.20337
FBgn0028538	sec71	1.11	1.44	1.275	6.60623	5.18136
FBgn0264800	Mcr	3.115	5.19	4.1525	21.4963	5.17671
FBgn0261436	DhpD	1.475	2.17	1.8225	9.42123	5.1694
FBgn0022343	CG3760	2.335	3.425	2.88	14.8392	5.15249
FBgn0036136	Ufd1-like	2.135	3.485	2.81	14.4694	5.14924
FBgn0051694	CG31694	7.435	10.41	8.9225	45.9196	5.1465
FBgn0030789	Rrp45	1.21	1.21	1.21	6.20887	5.1313
FBgn0037622	CG8202	1.645	2.425	2.035	10.4223	5.12151
FBgn0052280	CG32280	2.775	3.245	3.01	15.4093	5.11936
FBgn0022359	Sodh-2	4.695	7.045	5.87	29.9815	5.10758
FBgn0037151	CG7130	1.105	2.36	1.7325	8.82187	5.09199
FBgn0025185	az2	1.335	1.87	1.6025	8.14772	5.08438
FBgn0000629	E(z)	1.945	1.865	1.905	9.68075	5.08176
FBgn0040336	CG9904	1.365	1.92	1.6425	8.34649	5.08158
FBgn0259733	tal-AA	4.17	3.37	3.77	19.1456	5.0784
FBgn0052676	CG32676	3.565	5.075	4.32	21.917	5.07339
FBgn0039928	cals	6.15	4.64	5.395	27.3425	5.06812
FBgn0031875	CG3430	3.78	5.18	4.48	22.6292	5.05116
FBgn0035149	MED30	2.345	2.185	2.265	11.4115	5.03819
FBgn0011016	SsRbeta	20.485	24.445	22.465	113.091	5.03412
FBgn0001120	gnu	13.93	20.23	17.08	85.8196	5.02456
FBgn0001248	Idh	4.58	7.405	5.9925	30.0761	5.01895
FBgn0032481	CG16972	1.305	1.86	1.5825	7.93072	5.01151
FBgn0031610	CG15436	2.985	5.83	4.4075	22.0792	5.00945
FBgn0039269	veli	8.335	10.215	9.275	46.4582	5.00897
FBgn0046214	vig2	4.99	6.2	5.595	28.0024	5.00489
FBgn0063494	GstE6	3.19	3.625	3.4075	17.0215	4.99531
FBgn0028516	ZnT35C	1.35	2.015	1.6825	8.39514	4.98968
FBgn0002543	lea	4.005	4.87	4.4375	22.1198	4.98474
FBgn0037884	CG17184	2.435	4.29	3.3625	16.7608	4.98462
FBgn0040575	CG15922	5.88	5.3	5.59	27.8064	4.97431
FBgn0028506	CG4455	37.3	38.295	37.7975	186.977	4.94681
FBgn0039189	CG18528	2.42	2.315	2.3675	11.6935	4.93918
FBgn0001125	Got2	1.38	1.79	1.585	7.8174	4.93211
FBgn0033121	Cyp6u1	2.275	3.53	2.9025	14.261	4.91336
FBgn0036199	Bmcp	2.25	5.095	3.6725	18.0163	4.90574
FBgn0053505	U3-55K	2.485	3.13	2.8075	13.6928	4.87722
FBgn0053156	CG33156	2.08	2.395	2.2375	10.8693	4.85781
FBgn0035521	CG1268	2.07	1.135	1.6025	7.77972	4.85474
FBgn0036196	CG11658	1.595	1.51	1.5525	7.52429	4.84657
FBgn0038862	CG5798	1.47	1.68	1.575	7.62956	4.84417
FBgn0037203	slif	1.8	1.99	1.895	9.16436	4.83607
FBgn0016762	angel	1.405	1.205	1.305	6.30874	4.83429
FBgn0040298	Myt1	1.345	2.23	1.7875	8.63618	4.83143
FBgn0027903	CG12018	3.605	4.035	3.82	18.4378	4.82665
FBgn0033569	CG12942	1.945	2.72	2.3325	11.2523	4.82413
FBgn0034734	CG4554	1.28	1.465	1.3725	6.61491	4.8196
FBgn0035896	CG6983	6.2	6.525	6.3625	30.5949	4.80864
FBgn0030932	CG6461	3.23	5.61	4.42	21.2224	4.80145
FBgn0033784	CG13322	1.54	1.705	1.6225	7.7858	4.79864
FBgn0026239	gukh	1.16	1.74	1.45	6.9304	4.77958
FBgn0015553	tos	3.065	4.815	3.94	18.7923	4.76961
FBgn0032244	RfC3	4.13	3.275	3.7025	17.6594	4.76958
FBgn0028997	nmdyn-D7	1.85	1.875	1.8625	8.87308	4.76407
FBgn0035044	CG3663	1.76	1.885	1.8225	8.67186	4.75822
FBgn0038016	MBD-R2	2.565	3.375	2.97	14.1168	4.75312
FBgn0083978	CG17672	1.25	1.355	1.3025	6.17185	4.73847
FBgn0053139	Ranbp11	1.64	1.8	1.72	8.14794	4.73717
FBgn0024238	Fim	4.32	4.635	4.4775	21.1811	4.73056
FBgn0033032	CG1298	15.23	18.1	16.665	78.7044	4.72274
FBgn0044510	mRpS5	48.55	32.08	40.315	190.25	4.71909
FBgn0000413	da	4.775	5.945	5.36	25.2509	4.71098
FBgn0027500	spd-2	6.73	11.505	9.1175	42.7795	4.69202
FBgn0020312	CG4050	2.02	2.115	2.0675	9.68926	4.68646
FBgn0033458	CG18446	6.115	19.135	12.625	59.1031	4.68143
FBgn0030467	CG1764	1.94	2.16	2.05	9.57503	4.67075
FBgn0003074	Pgi	2.81	2.6	2.705	12.6339	4.67057
FBgn0036366	CG10133	1.01	1.085	1.0475	4.88908	4.66738
FBgn0026061	Mipp1	3.415	2.44	2.9275	13.6609	4.66639
FBgn0032078	C1GalTA	1.25	1.535	1.3925	6.48738	4.6588
FBgn0003733	Tor	4.81	6.255	5.5325	25.7603	4.65618
FBgn0036336	ste14	1.955	2.945	2.45	11.4069	4.65587
FBgn0260771	CG42569	2.13	4.115	3.1225	14.5216	4.65064
FBgn0032814	CG10366	1.105	1.99	1.5475	7.19312	4.64822
FBgn0039764	CG15535	8.145	8.645	8.395	38.989	4.64431
FBgn0029123	SoxN	2.655	2.58	2.6175	12.139	4.63762
FBgn0037556	CG9636	3.555	5.23	4.3925	20.3586	4.63485
FBgn0058191	CG40191	18.705	18.165	18.435	85.2598	4.62489
FBgn0030530	CG11063	1.245	1.765	1.505	6.95266	4.61971
FBgn0026787	Nhe1	1.435	2.085	1.76	8.12643	4.61729
FBgn0032751	CG17343	4.135	5.365	4.75	21.9021	4.61096
FBgn0029831	CG5966	1.975	4.14	3.0575	14.0258	4.58734
FBgn0032880	CG9318	9.375	11.99	10.6825	48.9981	4.58676
FBgn0041161	blue	1.21	1.31	1.26	5.76925	4.57877
FBgn0030421	CG3812	1.185	1.295	1.24	5.67677	4.57804
FBgn0014455	Ahcy13	7.295	7.53	7.4125	33.8474	4.56626
FBgn0039156	CG6178	2.27	3.465	2.8675	13.0791	4.56114
FBgn0250876	Sema-5c	2.635	2.865	2.75	12.5308	4.55664
FBgn0042180	CG18870	3.26	4.585	3.9225	17.8495	4.55055
FBgn0039175	CG5706	1.61	1.94	1.775	8.07648	4.55013
FBgn0041186	Slbp	22.02	18.155	20.0875	90.9871	4.52954
FBgn0029822	CG12236	1.105	1.97	1.5375	6.96256	4.5285
FBgn0039889	CG2219	5.405	4.645	5.025	22.7342	4.52422
FBgn0016794	dos	3.69	5.13	4.41	19.9385	4.52119
FBgn0026402	NiPp1	2.665	2.75	2.7075	12.223	4.51449
FBgn0034310	Nup75	4.23	5.465	4.8475	21.8475	4.50697
FBgn0263605	CG5018	1.565	1.63	1.5975	7.19948	4.50672
FBgn0033413	prel	1.555	2.395	1.975	8.90062	4.50664
FBgn0264707	RhoGEF3	2.43	2.23	2.33	10.4702	4.49367
FBgn0035644	Pole2	2.01	2.385	2.1975	9.87162	4.4922
FBgn0040634	CG4186	1.985	2.01	1.9975	8.96788	4.48955
FBgn0030037	CG12125	2.43	2.85	2.64	11.8128	4.47454
FBgn0010803	Aats-trp	3.255	3.82	3.5375	15.8141	4.47043
FBgn0037696	CG9362	7.45	5.5	6.475	28.8874	4.46137
FBgn0052267	CG32267	73.73	52.805	63.2675	282.209	4.46057
FBgn0032033	CG13392	3.855	4.465	4.16	18.5545	4.46021
FBgn0262619	CG5602	3.035	4.255	3.645	16.2547	4.45946
FBgn0036446	CG9384	1.795	2.81	2.3025	10.2498	4.4516
FBgn0052412	CG32412	3.75	3.965	3.8575	17.1703	4.45116
FBgn0030240	CG2202	1.355	1.345	1.35	5.98934	4.43655
FBgn0038903	RpI12	5.685	7.965	6.825	30.2449	4.43148
FBgn0261111	BHD	2.12	1.18	1.65	7.30778	4.42895
FBgn0028683	spt4	57.39	54.94	56.165	248.203	4.41917
FBgn0038860	CG10825	2.6	4.255	3.4275	15.1196	4.41125
FBgn0260789	mxc	2.005	2.49	2.2475	9.89212	4.40139
FBgn0000927	fs(1)Ya	2.025	2.96	2.4925	10.9551	4.39522
FBgn0038584	CG7175	2.425	2.78	2.6025	11.4221	4.38889
FBgn0016053	pgc	30.665	24.395	27.53	120.813	4.38841
FBgn0030786	mRpL22	4.27	4.53	4.4	19.2771	4.38116
FBgn0015773	NetA	1.685	1.075	1.38	6.02824	4.36829
FBgn0004584	Rrp1	4.2	6.645	5.4225	23.677	4.36644
FBgn0266723	CG10153	4.025	2.55	3.2875	14.3277	4.35824
FBgn0266673	sec10	3.325	3.795	3.56	15.5139	4.35783
FBgn0024371	E2f2	8.26	6.825	7.5425	32.7804	4.34609
FBgn0000449	dib	4.355	2.995	3.675	15.9579	4.34229
FBgn0000615	exu	4.23	4.25	4.24	18.3853	4.33617
FBgn0030305	CG1749	1.82	3.02	2.42	10.4758	4.32883
FBgn0031217	CG11377	2.705	3.12	2.9125	12.5975	4.32533
FBgn0036107	CG7949	9.71	9.235	9.4725	40.8892	4.31662
FBgn0261067	LSm1	3.2	2.655	2.9275	12.6331	4.31531
FBgn0023180	Orc6	5.53	7.1	6.315	27.1471	4.29882
FBgn0028694	Rpn11	8.785	7.625	8.205	35.1679	4.28615
FBgn0058045	CG40045	50.995	41.195	46.095	197.455	4.28365
FBgn0000659	fkh	1.6	1.665	1.6325	6.97826	4.27458
FBgn0003082	phr	2.275	2.57	2.4225	10.349	4.27202
FBgn0010300	brat	7.21	10.44	8.825	37.6159	4.26243
FBgn0020887	Su(z)12	4.385	5	4.6925	19.8953	4.23982
FBgn0037741	CG16908	1.155	1.71	1.4325	6.06106	4.2311
FBgn0263047	CG31169	6.225	6.1	6.1625	26.025	4.22312
FBgn0038515	CG5823	4.89	7.725	6.3075	26.5912	4.21581
FBgn0032943	Tsp39D	6.35	6.94	6.645	27.8926	4.19753
FBgn0259113	DNApol-alpha180	3.77	4.11	3.94	16.5224	4.19349
FBgn0263278	CG9523	1.765	2.605	2.185	9.16046	4.19243
FBgn0031003	CG7889	2.25	2.275	2.2625	9.47498	4.18784
FBgn0035390	scramb2	7.91	7.055	7.4825	31.2742	4.17965
FBgn0039702	Vps16B	2.01	1.225	1.6175	6.75892	4.17862
FBgn0013762	Cdk5	3.1	3.175	3.1375	13.0715	4.1662
FBgn0041607	asparagine-synthetase	11.7	13.825	12.7625	53.0767	4.1588
FBgn0024236	foi	5.225	6.795	6.01	24.9938	4.1587
FBgn0034405	Jheh2	2.405	2.7	2.5525	10.6142	4.15835
FBgn0025726	unc-13	3.165	3.26	3.2125	13.3575	4.15798
FBgn0263106	DnaJ-1	12.455	18.515	15.485	64.3588	4.15621
FBgn0014006	Pk92B	1.6	1.99	1.795	7.43629	4.14278
FBgn0052226	CG32226	2.81	3.805	3.3075	13.6996	4.14198
FBgn0035769	CTCF	4.11	5.1	4.605	19.0392	4.13447
FBgn0031664	CG8892	3.545	4.4	3.9725	16.4184	4.13302
FBgn0040296	Ocho	15.43	12.81	14.12	58.2006	4.12185
FBgn0038766	CG4854	2.84	4.035	3.4375	14.1676	4.12147
FBgn0031287	CG4291	1.51	1.94	1.725	7.10023	4.11608
FBgn0000216	Brd	31.02	29.145	30.0825	123.243	4.09684
FBgn0034442	CG11257	1.675	1.82	1.7475	7.15584	4.0949
FBgn0032202	CG18619	4.255	4.395	4.325	17.6038	4.07025
FBgn0260817	gkt	2.37	3.54	2.955	12.0103	4.06439
FBgn0033935	Sin1	1.44	2.805	2.1225	8.59095	4.04756
FBgn0030761	CG9784	1.075	1.12	1.0975	4.4399	4.04546
FBgn0266284	ns3	1.315	1.7	1.5075	6.07326	4.0287
FBgn0033528	trsn	8.61	6.89	7.75	31.0708	4.00914
FBgn0028695	Rpn1	5.71	9	7.355	29.2978	3.98339
FBgn0010350	CdsA	11.515	12.695	12.105	48.1822	3.98036
FBgn0000057	adp	3.03	3.445	3.2375	12.8807	3.97859
FBgn0010269	Dsor1	3.92	5.41	4.665	18.5508	3.97659
FBgn0000576	ems	2.565	2.41	2.4875	9.88845	3.97526
FBgn0015025	CkIIalpha-i1	1.83	1.72	1.775	7.05264	3.97332
FBgn0051360	CG31360	9.515	7.625	8.57	34.0137	3.96893
FBgn0011754	PhKgamma	1.895	2.35	2.1225	8.41521	3.96476
FBgn0052372	CG32372	2.475	2.41	2.4425	9.68273	3.96427
FBgn0033816	CG4679	1.925	2.5	2.2125	8.76791	3.9629
FBgn0035233	CG7864	2.625	2.48	2.5525	10.1037	3.95834
FBgn0004868	Gdi	7.175	12.325	9.75	38.5361	3.95242
FBgn0027512	CG10254	2.045	2.8	2.4225	9.56074	3.94664
FBgn0036615	CG4933	2.085	2.06	2.0725	8.15389	3.93433
FBgn0262954	CG34186	68.28	60.795	64.5375	253.904	3.93421
FBgn0260959	MCPH1	1.355	1.93	1.6425	6.45901	3.93243
FBgn0039016	Dcr-1	1.39	1.85	1.62	6.3693	3.93167
FBgn0037371	Sym	3.14	3.04	3.09	12.1448	3.93036
FBgn0015765	Mpk2	1.26	1.58	1.42	5.57949	3.92922
FBgn0010611	Hmgs	1.215	2.15	1.6825	6.60635	3.92651
FBgn0036126	CG6272	5.365	5.715	5.54	21.685	3.91427
FBgn0032693	Cyp310a1	8.355	5.275	6.815	26.6572	3.91156
FBgn0002183	dre4	5.295	8.545	6.92	27.0638	3.91095
FBgn0028743	CG5036	5.085	4.335	4.71	18.4164	3.91006
FBgn0003507	srp	1.095	1.85	1.4725	5.74517	3.90164
FBgn0033890	CG13350	2.455	4.215	3.335	13.0075	3.9003
FBgn0015806	S6k	3.545	4.125	3.835	14.9566	3.90003
FBgn0034527	CG9945	2.38	2.88	2.63	10.2351	3.89169
FBgn0034853	CG13550	1.96	1.94	1.95	7.58438	3.88943
FBgn0019968	Khc-73	1.64	2.49	2.065	8.03022	3.88873
FBgn0033028	CG11665	13.77	21.03	17.4	67.6374	3.88721
FBgn0013997	Nrx-IV	2.555	3.08	2.8175	10.9378	3.88211
FBgn0053303	CG33303	11.565	11.905	11.735	45.5169	3.87873
FBgn0034897	CG11299	1.38	2.265	1.8225	7.06488	3.87648
FBgn0033401	CG1968	1.525	2.125	1.825	7.04961	3.8628
FBgn0015299	Ssb-c31a	8.79	10.175	9.4825	36.6137	3.86119
FBgn0033187	CG2144	2.025	2.435	2.23	8.60411	3.85834
FBgn0028380	fal	15.535	19.695	17.615	67.8448	3.85154
FBgn0032397	Tom70	6.425	11.565	8.995	34.6187	3.84866
FBgn0030871	CG8142	5.3	4.39	4.845	18.6334	3.84591
FBgn0026319	Traf4	21.04	9.915	15.4775	59.4958	3.84402
FBgn0030743	CG9921	11.285	14.24	12.7625	48.9857	3.83825
FBgn0035997	phol	3.34	6.63	4.985	19.1168	3.83486
FBgn0001225	Hsp26	47.365	42.83	45.0975	172.791	3.83149
FBgn0039924	CG17471	9.5	8.155	8.8275	33.688	3.81626
FBgn0035978	UGP	2.93	3.45	3.19	12.1739	3.81626
FBgn0032873	CG2614	1.435	1.555	1.495	5.70244	3.81434
FBgn0035704	CG10144	3.6	4.87	4.235	16.1509	3.81367
FBgn0003886	alphaTub85E	1.205	1.23	1.2175	4.62892	3.80199
FBgn0262116	CG40127	107.41	68.855	88.1325	335.021	3.80133
FBgn0034013	unc-5	1.465	1.245	1.355	5.13658	3.79083
FBgn0266369	Mtp	3.06	4.71	3.885	14.6921	3.78175
FBgn0014391	sun	208.56	162.185	185.373	699.453	3.77323
FBgn0260987	vtd	60.33	48.565	54.4475	205.409	3.77261
FBgn0038432	CG14883	9.94	14.22	12.08	45.5257	3.76868
FBgn0016970	l(2)k10201	2.07	2.35	2.21	8.31698	3.76334
FBgn0260799	p120ctn	79.35	57.975	68.6625	258.276	3.76154
FBgn0020764	Alas	1.32	1.885	1.6025	6.00842	3.74941
FBgn0038737	CG11447	3.235	3.53	3.3825	12.6538	3.74095
FBgn0040319	Gclc	1.2	2.255	1.7275	6.45171	3.73471
FBgn0028895	CG17328	2.27	3.19	2.73	10.1641	3.72313
FBgn0011232	scat	2.835	2.565	2.7	10.0496	3.72206
FBgn0015799	Rbf	4.835	7.1	5.9675	22.1737	3.71575
FBgn0011606	Klp3A	2.445	3.085	2.765	10.2725	3.71519
FBgn0037120	CG11247	1.805	2.585	2.195	8.15349	3.71457
FBgn0052100	CG32100	2.965	3.395	3.18	11.7967	3.70965
FBgn0029771	CG12730	3.975	2.215	3.095	11.4732	3.70702
FBgn0016984	sktl	2.45	3.125	2.7875	10.3214	3.70274
FBgn0034231	CG11419	2.8	4.615	3.7075	13.6987	3.69485
FBgn0039696	CG7837	2	2.855	2.4275	8.96007	3.69107
FBgn0030114	CG17754	1.385	1.73	1.5575	5.74631	3.68944
FBgn0250868	CG42239	32.12	24.96	28.54	105.286	3.68908
FBgn0033468	CG1418	4.04	3.505	3.7725	13.8703	3.67668
FBgn0037637	CG9836	3.025	3.775	3.4	12.4885	3.67309
FBgn0039689	CG7598	2.145	3.34	2.7425	10.0146	3.65165
FBgn0034970	yki	3.31	4.11	3.71	13.5368	3.64873
FBgn0032154	CG5924	1.285	2.045	1.665	6.07344	3.64771
FBgn0031575	Cep97	1.075	1.29	1.1825	4.30835	3.64343
FBgn0032796	CG10188	1.24	2.01	1.625	5.90712	3.63515
FBgn0033918	CG8531	6.365	10.285	8.325	30.2021	3.62788
FBgn0029823	CG3011	2.345	4.225	3.285	11.9044	3.62387
FBgn0003256	rl	51.97	37.13	44.55	160.605	3.60504
FBgn0029713	CG11436	5.99	6.695	6.3425	22.8183	3.59768
FBgn0036512	CG16979	3.545	4.21	3.8775	13.9229	3.59069
FBgn0039417	CG6073	1.685	2.695	2.19	7.86252	3.59019
FBgn0027085	Aats-leu	1.28	2.495	1.8875	6.77103	3.5873
FBgn0010314	Cks30A	26.295	25.465	25.88	92.6537	3.58013
FBgn0032445	CG6153	1.58	1.995	1.7875	6.38325	3.57105
FBgn0022936	CycH	6.145	8.46	7.3025	26.072	3.57028
FBgn0250867	CG42238	3.385	4.18	3.7825	13.4999	3.56903
FBgn0031879	uif	1.215	1.39	1.3025	4.64838	3.56881
FBgn0038830	CG17272	32.8	33.08	32.94	117.555	3.56876
FBgn0032361	CG6488	1.08	1.09	1.085	3.86461	3.56186
FBgn0034245	CG14482	42.265	28.67	35.4675	126.298	3.56094
FBgn0028382	cyp33	6.52	8.725	7.6225	27.1047	3.55588
FBgn0085377	CG34348	2.24	3.32	2.78	9.88117	3.55438
FBgn0264978	Slh	1.185	1.845	1.515	5.37471	3.54766
FBgn0003204	ras	1.915	1.875	1.895	6.71329	3.54263
FBgn0019686	lok	14.245	20.38	17.3125	61.3092	3.54133
FBgn0030025	CG2147	7.615	6.51	7.0625	25.008	3.54096
FBgn0004654	Pgd	2.505	2.505	2.505	8.86422	3.53861
FBgn0036286	CG10616	1.85	4.67	3.26	11.4963	3.52647
FBgn0033224	CG1553	2.23	4.645	3.4375	12.1045	3.52131
FBgn0033010	Atf6	18.315	11.21	14.7625	51.9665	3.52017
FBgn0259143	CG42258	2.84	3.75	3.295	11.5949	3.51894
FBgn0250816	AGO3	39.14	29	34.07	119.848	3.51769
FBgn0034606	ASPP	2.24	3.155	2.6975	9.48548	3.5164
FBgn0037592	CG11737	3.21	6.645	4.9275	17.3236	3.51569
FBgn0033266	Socs44A	3.53	2.635	3.0825	10.8265	3.51223
FBgn0036188	CG7339	2.14	2.425	2.2825	8.0029	3.5062
FBgn0034443	cer	17.8	16.88	17.34	60.6038	3.49503
FBgn0066084	RpL41	9538.42	7174.12	8356.27	29192.5	3.49349
FBgn0038582	CG7988	1.79	1.17	1.48	5.16511	3.48994
FBgn0027620	Acf1	10.34	16.135	13.2375	46.1139	3.48358
FBgn0004926	eIF-2beta	18.54	17.975	18.2575	63.56	3.48131
FBgn0032350	CG6287	8.94	7.755	8.3475	29.0233	3.47689
FBgn0031001	CG7884	3.83	1.74	2.785	9.67937	3.47554
FBgn0031872	iHog	2.205	4.5	3.3525	11.6515	3.47546
FBgn0040984	CG4440	460.375	342.505	401.44	1391.71	3.46679
FBgn0040268	Top3alpha	1.125	1.885	1.505	5.20845	3.46076
FBgn0065035	AlkB	19.845	17.84	18.8425	65.0085	3.4501
FBgn0034073	CG8414	4.525	4.545	4.535	15.5932	3.4384
FBgn0038418	pad	1.06	1.36	1.21	4.15967	3.43774
FBgn0261109	mrn	2.595	2.695	2.645	9.07702	3.43177
FBgn0029936	CG4617	4.805	5.085	4.945	16.9689	3.43153
FBgn0260940	lsn	4.745	6.625	5.685	19.4812	3.42678
FBgn0035059	CG3894	3.755	4.585	4.17	14.2638	3.42057
FBgn0003655	swa	20.67	38.715	29.6925	101.532	3.41946
FBgn0022708	Adk2	28.855	30.87	29.8625	102.005	3.41584
FBgn0023170	RpL39	2797.97	2174.48	2486.22	8490.58	3.41505
FBgn0030854	CG8289	8.12	10.265	9.1925	31.356	3.41104
FBgn0083986	CG34150	1.215	1.055	1.135	3.87102	3.41059
FBgn0032744	CG15173	2.66	2.245	2.4525	8.36308	3.41002
FBgn0032017	CG7810	2.465	2.535	2.5	8.52284	3.40914
FBgn0024994	Csat	4.13	6.29	5.21	17.7428	3.40552
FBgn0032231	CG5056	6.52	7.025	6.7725	23.0219	3.39932
FBgn0046301	CG7148	2.98	3.115	3.0475	10.3589	3.39914
FBgn0260798	Gprk1	33.86	23.375	28.6175	97.1734	3.39559
FBgn0050118	CG30118	4.805	8.08	6.4425	21.843	3.39045
FBgn0035831	CG8038	7.88	9.095	8.4875	28.7695	3.38964
FBgn0052251	CG32251	4.67	6.04	5.355	18.144	3.38823
FBgn0041706	CG3253	1.66	1.4	1.53	5.17831	3.38452
FBgn0046692	Stlk	41.075	23.715	32.395	109.606	3.38341
FBgn0032805	CG10337	1.655	1.57	1.6125	5.45289	3.38164
FBgn0031039	Shawn	1.785	2.245	2.015	6.80889	3.3791
FBgn0086785	Vps36	1.85	1.605	1.7275	5.83589	3.37823
FBgn0063491	GstE9	1.895	1.815	1.855	6.26554	3.37765
FBgn0085271	CG34242	15.915	9.425	12.67	42.7496	3.37408
FBgn0039640	CG14516	2.785	4.48	3.6325	12.2527	3.37308
FBgn0083969	CG34133	2.16	2.92	2.54	8.56715	3.37289
FBgn0032485	CG9426	2.51	4.78	3.645	12.2897	3.37166
FBgn0031157	CG1503	4.71	3.295	4.0025	13.4898	3.37035
FBgn0025336	CG4882	5.225	5.27	5.2475	17.6567	3.36479
FBgn0000116	Argk	5.91	6.39	6.15	20.6713	3.36119
FBgn0035849	ERR	1.77	1.68	1.725	5.78184	3.35179
FBgn0041585	olf186-F	3.41	5.415	4.4125	14.7778	3.34907
FBgn0038981	CG5346	3.28	2.85	3.065	10.2572	3.34655
FBgn0015245	Hsp60	8.17	11.97	10.07	33.696	3.34618
FBgn0034626	CG10795	2.36	4.46	3.41	11.4062	3.34492
FBgn0033179	p47	6.33	6.74	6.535	21.8525	3.34392
FBgn0032249	CG5337	1.67	2.075	1.8725	6.25247	3.3391
FBgn0036405	CG6833	4.23	5.85	5.04	16.8113	3.33557
FBgn0037293	CG12007	3.35	3.14	3.245	10.8077	3.33058
FBgn0035244	ABCB7	1.11	1.175	1.1425	3.8019	3.3277
FBgn0259990	CG42487	2.54	4.68	3.61	12.006	3.32576
FBgn0044020	Roc2	36.54	32.12	34.33	114.038	3.32181
FBgn0039737	CG7920	7.905	9.805	8.855	29.3931	3.31938
FBgn0028670	Vha100-2	4.74	8.935	6.8375	22.6713	3.31573
FBgn0030360	CG1806	2.725	3.055	2.89	9.56698	3.31037
FBgn0033609	fbl6	1.675	2.595	2.135	7.05732	3.30554
FBgn0037141	DNApol-eta	1.45	1.105	1.2775	4.2182	3.30192
FBgn0053170	CG33170	32.57	23.16	27.865	91.9347	3.29929
FBgn0033354	CG13745	1.75	2.35	2.05	6.76075	3.29793
FBgn0039920	CG11360	1.55	1.68	1.615	5.32285	3.29588
FBgn0039977	CG17454	97.23	73.775	85.5025	281.681	3.29442
FBgn0039929	CG11076	17.175	13.615	15.395	50.6515	3.29013
FBgn0038619	CG7685	1.4	1.645	1.5225	5.00901	3.28999
FBgn0000524	dx	2.625	6.645	4.635	15.2277	3.28537
FBgn0031608	CG15435	3.385	3.495	3.44	11.2965	3.28387
FBgn0027791	O-fut2	2.28	1.955	2.1175	6.9304	3.27292
FBgn0037753	CG12947	1.005	1.52	1.2625	4.13105	3.27212
FBgn0040309	Jafrac1	37.385	48.81	43.0975	140.869	3.26861
FBgn0039381	CG17370	3.635	7.245	5.44	17.764	3.26545
FBgn0038665	CG12269	2.03	1.22	1.625	5.29287	3.25715
FBgn0031815	CG9526	2.365	4.57	3.4675	11.2842	3.25426
FBgn0038723	CG6195	3.795	4.53	4.1625	13.5432	3.25363
FBgn0041174	Vhl	1.695	2.085	1.89	6.12747	3.24205
FBgn0031213	galectin	5.31	7.405	6.3575	20.5747	3.23629
FBgn0038325	CG6194	5.595	7.325	6.46	20.8958	3.23464
FBgn0000054	Adf1	8.74	12.575	10.6575	34.4682	3.23417
FBgn0259173	corn	3.91	2.805	3.3575	10.8578	3.23389
FBgn0266724	CG5161	5.86	5.505	5.6825	18.3653	3.2319
FBgn0039959	CG17514	37.73	28.31	33.02	106.593	3.22813
FBgn0037734	trbd	3.1	4.7	3.9	12.5483	3.21752
FBgn0003187	qua	4.185	5.24	4.7125	15.1416	3.21307
FBgn0039111	Plip	3.24	2.63	2.935	9.42623	3.21166
FBgn0029819	CG3016	3.715	5.78	4.7475	15.2101	3.20382
FBgn0034142	CG8306	5.775	6.07	5.9225	18.9703	3.20308
FBgn0035627	Sse	4.21	6.085	5.1475	16.447	3.19515
FBgn0030749	Anxb11	6.705	5.635	6.17	19.6876	3.19086
FBgn0040777	CG14767	4.8	7.365	6.0825	19.3212	3.17653
FBgn0034602	CG15658	3.13	2.715	2.9225	9.27375	3.17323
FBgn0038869	CG3353	1.305	1.445	1.375	4.3621	3.17244
FBgn0026718	fu12	3.19	6.115	4.6525	14.7297	3.16598
FBgn0022349	CG1910	21.64	34.15	27.895	88.1984	3.1618
FBgn0003334	Scm	3.15	4.94	4.045	12.7813	3.15977
FBgn0000588	esc	8.16	13.955	11.0575	34.9237	3.15837
FBgn0001256	ImpL1	3.925	3.975	3.95	12.4591	3.1542
FBgn0086448	Gpi1	9.14	7.775	8.4575	26.6585	3.15206
FBgn0015279	Pi3K92E	1.965	3.515	2.74	8.6291	3.14931
FBgn0250830	CG12547	39.72	30.65	35.185	110.379	3.13711
FBgn0028970	betaggt-II	2.38	2.465	2.4225	7.59127	3.13365
FBgn0035517	CG1265	8.155	7.95	8.0525	25.2303	3.13322
FBgn0028965	A16	4.83	5.03	4.93	15.4414	3.13212
FBgn0039407	CG14544	3.76	3.655	3.7075	11.5968	3.12794
FBgn0037911	CG10898	1.585	1.965	1.775	5.54993	3.12672
FBgn0265193	Atf-2	3.72	3.63	3.675	11.4844	3.12502
FBgn0039876	CG2126	2.485	2.05	2.2675	7.07405	3.11976
FBgn0030099	CG12056	3.855	3.81	3.8325	11.9362	3.11447
FBgn0261068	LSm7	13.195	9.74	11.4675	35.714	3.11437
FBgn0053276	CG33276	18.11	15.715	16.9125	52.6586	3.11359
FBgn0053207	pxb	3.35	5.38	4.365	13.5839	3.11201
FBgn0026059	Mhcl	4.485	6.425	5.455	16.9084	3.09962
FBgn0260008	Ucrh	187.165	110.24	148.702	460.456	3.09649
FBgn0003401	shu	1.265	1.665	1.465	4.52395	3.08802
FBgn0036667	CG9669	97.63	71.645	84.6375	261.34	3.08776
FBgn0259203	CG42307	3.505	3.42	3.4625	10.6871	3.08651
FBgn0025830	CG5859	3.13	3.46	3.295	10.1629	3.08434
FBgn0014877	Roe1	6.265	6.32	6.2925	19.3745	3.07898
FBgn0033751	CG8818	7.815	5.53	6.6725	20.5184	3.07507
FBgn0062449	CG13197	4	3.92	3.96	12.1693	3.07305
FBgn0030351	CG1840	9.645	8.88	9.2625	28.438	3.07023
FBgn0053116	CG33116	11.48	14.915	13.1975	40.4638	3.06602
FBgn0262699	rap	6.065	10.595	8.33	25.533	3.06518
FBgn0058439	CG40439	25.705	16.885	21.295	65.2554	3.06436
FBgn0030683	CG8239	4.915	5.61	5.2625	16.0925	3.05796
FBgn0030554	CG1434	2.28	2.815	2.5475	7.78663	3.05658
FBgn0042641	frc	6.16	8.035	7.0975	21.6648	3.05245
FBgn0004595	pros	1.75	1.805	1.7775	5.42329	3.05108
FBgn0000063	ald	1.705	2.215	1.96	5.97354	3.04772
FBgn0025800	Smox	3.295	5.75	4.5225	13.7773	3.0464
FBgn0053123	CG33123	2.84	4.155	3.4975	10.6283	3.03883
FBgn0003480	spn-B	2.79	2.975	2.8825	8.75671	3.03789
FBgn0032029	CG17292	2.945	3.615	3.28	9.95509	3.03509
FBgn0004893	bowl	1.325	1.34	1.3325	4.04149	3.03301
FBgn0022787	Hel89B	2.14	3.355	2.7475	8.33254	3.03277
FBgn0085229	CG34200	115.335	91.005	103.17	312.616	3.03011
FBgn0003044	Pcl	5.54	7.39	6.465	19.5777	3.02826
FBgn0032296	CG6729	1.13	1.325	1.2275	3.71169	3.02378
FBgn0031265	CG2794	1.395	1.9	1.6475	4.97661	3.0207
FBgn0035158	CG13895	2.315	3.04	2.6775	8.08629	3.02009
FBgn0033229	CG12822	3.57	5.775	4.6725	14.1076	3.01928
FBgn0035169	CG13890	6.03	8.415	7.2225	21.7422	3.01034
FBgn0029131	debcl	3.1	5	4.05	12.1751	3.00619
FBgn0015582	dare	1.4	2.13	1.765	5.30494	3.00563
FBgn0032230	lft	3.29	1.91	2.6	7.79607	2.99849
FBgn0030274	CG1908	2.03	1.75	1.89	5.66665	2.99823
FBgn0026206	mei-P26	1.885	3.11	2.4975	7.48773	2.99809
FBgn0033639	CG9003	1.025	1.825	1.425	4.27046	2.99681
FBgn0038478	cal1	8.385	12.305	10.345	30.9318	2.99003
FBgn0052138	CG32138	1.775	2.605	2.19	6.5427	2.98753
FBgn0023441	fus	2.2	3.275	2.7375	8.1761	2.9867
FBgn0038827	Fancd2	2.785	3.97	3.3775	10.0838	2.98559
FBgn0030086	CG7033	23.75	19.96	21.855	65.1732	2.98207
FBgn0035702	CG10147	1.825	1.975	1.9	5.66529	2.98173
FBgn0051715	CG31715	77.84	59.86	68.85	205.138	2.97949
FBgn0028789	Doc1	8.13	2.905	5.5175	16.4385	2.97934
FBgn0036689	CG7730	11.715	16.35	14.0325	41.7912	2.97817
FBgn0086251	del	1.28	2.05	1.665	4.9509	2.97351
FBgn0024332	Mcm3	9.52	8.62	9.07	26.8675	2.96224
FBgn0038099	CG7091	2.125	1.935	2.03	6.01309	2.96212
FBgn0033716	Den1	2.915	7	4.9575	14.6026	2.94556
FBgn0036844	Mkp3	3.8	4.445	4.1225	12.1363	2.94392
FBgn0033673	CG8298	1.95	1.99	1.97	5.79719	2.94273
FBgn0262526	vas	4.35	5.88	5.115	15.0396	2.9403
FBgn0035955	CG5194	1.695	1.795	1.745	5.12586	2.93746
FBgn0031317	CG5118	1.38	1.54	1.46	4.2885	2.93733
FBgn0022338	dnk	67.915	83.13	75.5225	221.457	2.93234
FBgn0019886	CG4589	6.905	7.165	7.035	20.6277	2.93215
FBgn0027335	Rip11	1.1	2.32	1.71	5.01068	2.93022
FBgn0033349	CG8243	9.49	12.26	10.875	31.8627	2.92991
FBgn0035449	CG14971	3.945	5.665	4.805	14.0774	2.92973
FBgn0032465	CG12404	9.365	9.385	9.375	27.4537	2.9284
FBgn0040809	CG13465	102.845	131.81	117.328	343.142	2.92465
FBgn0034032	CG8195	4.97	6.785	5.8775	17.1812	2.92322
FBgn0037856	CG4674	2	2.96	2.48	7.23229	2.91624
FBgn0030883	CG7772	10.455	12.715	11.585	33.7759	2.91548
FBgn0031992	CG8498	19.135	15.255	17.195	50.1299	2.91538
FBgn0031006	rictor	1.43	1.71	1.57	4.57633	2.91486
FBgn0011705	rost	15.535	18.93	17.2325	50.1992	2.91305
FBgn0035675	CG6610	63.12	48.005	55.5625	161.104	2.89952
FBgn0052856	CG32856	3.78	3.21	3.495	10.1204	2.89568
FBgn0027509	CG7261	3.995	3.755	3.875	11.2198	2.89543
FBgn0037777	CG11722	3.705	2.935	3.32	9.60057	2.89174
FBgn0037305	CG12173	3.015	4.32	3.6675	10.5996	2.89014
FBgn0028519	CG4500	23.62	14.175	18.8975	54.6117	2.88989
FBgn0030478	CG1640	2.38	3.34	2.86	8.26318	2.88923
FBgn0000575	emc	37.52	31.445	34.4825	99.4585	2.88432
FBgn0025381	CG14782	7.09	10.615	8.8525	25.5225	2.88309
FBgn0024975	CG2712	1.585	1.525	1.555	4.47591	2.8784
FBgn0031885	Mnn1	2.03	4.18	3.105	8.93072	2.87624
FBgn0036300	CG10688	1.575	1.71	1.6425	4.71985	2.87358
FBgn0032348	CG4751	4.465	7.66	6.0625	17.4192	2.87327
FBgn0036818	CG14074	3.425	4.73	4.0775	11.7144	2.87294
FBgn0260399	gwl	16.225	22.47	19.3475	55.4499	2.866
FBgn0033916	CG8494	3.84	5.375	4.6075	13.2024	2.86541
FBgn0023477	Tal	9.695	13.91	11.8025	33.8149	2.86506
FBgn0050421	CG30421	1.355	1.59	1.4725	4.20821	2.85787
FBgn0052103	CG32103	4.095	7.065	5.58	15.9428	2.85714
FBgn0036342	CG11279	6.715	5.82	6.2675	17.8944	2.85512
FBgn0032704	CG10373	18.02	23.63	20.825	59.3428	2.84959
FBgn0034763	RYBP	8.935	14.6	11.7675	33.5096	2.84764
FBgn0025109	Bem46	7.535	9.135	8.335	23.713	2.84499
FBgn0035236	CG12004	10.51	9.52	10.015	28.4909	2.84482
FBgn0261987	pxt	24.375	43.375	33.875	96.3284	2.84364
FBgn0033019	CG10395	37.51	29.555	33.5325	95.2818	2.84148
FBgn0051118	RabX4	3.38	3.79	3.585	10.1854	2.8411
FBgn0038552	CG18012	8.775	9.54	9.1575	26.0003	2.83924
FBgn0052576	CG32576	18.87	14.95	16.91	47.8244	2.82817
FBgn0037144	CG7458	6.38	9.94	8.16	23.0403	2.82357
FBgn0029905	Nf-YC	4.5	7.97	6.235	17.5673	2.81753
FBgn0022786	Hira	2.175	3.01	2.5925	7.29689	2.81462
FBgn0008635	betaCop	4.805	7.155	5.98	16.8163	2.81209
FBgn0036099	CG11811	35.965	37.09	36.5275	102.702	2.81163
FBgn0022224	ubl	56.89	44.66	50.775	142.532	2.80712
FBgn0010238	Lac	92.71	91.125	91.9175	257.86	2.80535
FBgn0028394	CG17834	1.065	2.04	1.5525	4.32744	2.7874
FBgn0038575	CG7208	6.945	12.575	9.76	27.1919	2.78606
FBgn0030432	CG4404	11.005	15.135	13.07	36.4076	2.78559
FBgn0263782	Hmgcr	1.91	3.905	2.9075	8.09415	2.78389
FBgn0015338	CG5861	24.805	21.64	23.2225	64.6353	2.78331
FBgn0262117	CG17665	42.585	31.34	36.9625	102.854	2.78265
FBgn0260460	mRpS34	4.79	4.765	4.7775	13.294	2.78263
FBgn0030007	CG2263	3.93	6.315	5.1225	14.2089	2.77383
FBgn0036922	CG14182	4.565	6.435	5.5	15.2417	2.77121
FBgn0046687	Tre1	4.305	4.66	4.4825	12.4121	2.76901
FBgn0038195	CG3061	13.78	15.155	14.4675	39.9643	2.76235
FBgn0004647	N	6.385	13.53	9.9575	27.3932	2.75101
FBgn0031590	CG3702	7.16	8.295	7.7275	21.2374	2.74828
FBgn0030435	CG4645	6.24	6.07	6.155	16.9096	2.74729
FBgn0032997	CG17486	61.995	47.8	54.8975	150.699	2.7451
FBgn0030868	CG12986	2.535	2.295	2.415	6.62521	2.74336
FBgn0039663	CG2321	1.125	1.53	1.3275	3.6355	2.73861
FBgn0038742	Arc42	7.76	8.92	8.34	22.8225	2.73651
FBgn0030479	Rbp1-like	15.485	25.93	20.7075	56.5848	2.73257
FBgn0037384	CG10981	3.28	5.53	4.405	12.037	2.73257
FBgn0000395	cv-2	3.215	2.605	2.91	7.94035	2.72864
FBgn0028509	cenG1A	3.72	6.405	5.0625	13.8074	2.72738
FBgn0033342	CG8258	14.7	18.2	16.45	44.8168	2.72443
FBgn0039836	CG1750	1.165	1.075	1.12	3.05019	2.72338
FBgn0044511	mRpS21	70.99	50.48	60.735	165.104	2.71843
FBgn0037108	CG11306	6.46	9.21	7.835	21.2922	2.71757
FBgn0013548	l(2)dtl	7.2	10.91	9.055	24.588	2.71541
FBgn0036450	CG13472	5.67	6.25	5.96	16.1708	2.71322
FBgn0037050	CG10566	1.275	1.375	1.325	3.59396	2.71242
FBgn0030970	CG7326	3.3	4.88	4.09	11.0754	2.70793
FBgn0025633	CG13366	2.99	3.885	3.4375	9.30839	2.70789
FBgn0038871	CG3337	3.78	4.18	3.98	10.7773	2.70787
FBgn0023536	CG3156	2.62	3.845	3.2325	8.73966	2.70368
FBgn0031216	CG11376	21.265	20.07	20.6675	55.8612	2.70285
FBgn0034271	CG4996	6.54	10.39	8.465	22.8738	2.70216
FBgn0015371	chn	10.715	13.09	11.9025	32.1461	2.70079
FBgn0039348	CG4673	2.565	4.18	3.3725	9.10491	2.69975
FBgn0033810	CG4646	7.505	6.485	6.995	18.8794	2.69898
FBgn0011723	byn	3.865	5.54	4.7025	12.6731	2.69496
FBgn0000384	cta	53.345	47.15	50.2475	135.391	2.69448
FBgn0050373	CG30373	9.715	9.005	9.36	25.1925	2.69151
FBgn0010215	alpha-Cat	95.16	80.65	87.905	236.585	2.69137
FBgn0033467	CG15863	30.025	27.215	28.62	76.9539	2.68882
FBgn0036662	CG9706	1.455	2.685	2.07	5.56127	2.6866
FBgn0036052	CG10809	2.23	3.53	2.88	7.73059	2.68423
FBgn0014342	mia	1.205	1.11	1.1575	3.10114	2.67917
FBgn0040388	boi	2.545	3.16	2.8525	7.63278	2.67582
FBgn0040670	e(y)2b	1.89	2.44	2.165	5.79096	2.67481
FBgn0031635	CG15626	4.59	6.79	5.69	15.2154	2.67406
FBgn0040372	G9a	5.69	5.075	5.3825	14.3823	2.67205
FBgn0040294	POSH	2.57	5.735	4.1525	11.0846	2.66938
FBgn0031682	CG5828	3.725	6.795	5.26	14.0365	2.66853
FBgn0030246	CG1582	3.395	4.26	3.8275	10.2049	2.6662
FBgn0026479	Drp1	2.37	2.51	2.44	6.49325	2.66117
FBgn0030670	Pis	16.07	21.05	18.56	49.3264	2.65767
FBgn0028491	CG2930	2.295	1.94	2.1175	5.61429	2.65138
FBgn0003495	spz	2.19	3.655	2.9225	7.72907	2.64468
FBgn0037731	CG18542	20.005	19.615	19.81	52.3682	2.64352
FBgn0033987	CG12424	2.425	2.695	2.56	6.76345	2.64197
FBgn0052104	CG32104	4.815	3.445	4.13	10.9097	2.64158
FBgn0004101	bs	2.705	5.36	4.0325	10.6492	2.64084
FBgn0030341	p24-1	3.595	6.27	4.9325	13.0204	2.63972
FBgn0035690	CG10274	1.045	1.7	1.3725	3.61587	2.63451
FBgn0038401	CG5916	1.695	2.37	2.0325	5.35361	2.634
FBgn0031745	CG8965	1.58	1.615	1.5975	4.20142	2.63
FBgn0029914	CG4558	4.805	8.735	6.77	17.8008	2.62936
FBgn0004882	orb	1.445	3.16	2.3025	6.04924	2.62725
FBgn0043012	AP-2sigma	15.76	18.605	17.1825	45.1211	2.62599
FBgn0031740	CG7239	5.105	5.98	5.5425	14.4712	2.61095
FBgn0085412	CG34383	1.2	1.51	1.355	3.53288	2.60729
FBgn0035936	Tsp66E	8.52	13.105	10.8125	28.1826	2.60648
FBgn0019982	Gs1l	2.51	3.205	2.8575	7.43945	2.60348
FBgn0038302	CG4210	6.09	8.24	7.165	18.6435	2.60203
FBgn0024222	ird5	6.39	8.955	7.6725	19.9631	2.6019
FBgn0265274	inx3	85.225	81.25	83.2375	216.57	2.60183
FBgn0014184	Oda	273.395	282.83	278.112	722.578	2.59815
FBgn0261373	CG33228	5.745	2.545	4.145	10.7514	2.59383
FBgn0029686	CG2941	6.795	7.045	6.92	17.9427	2.59287
FBgn0035541	CG15019	20.21	19.88	20.045	51.8655	2.58745
FBgn0015621	Clp	6.145	9.295	7.72	19.9663	2.58631
FBgn0041184	Socs36E	3.29	2.88	3.085	7.97621	2.58548
FBgn0000489	Pka-C3	6.685	7.045	6.865	17.7063	2.57921
FBgn0020377	Sr-CII	30.885	25.51	28.1975	72.6684	2.57712
FBgn0028494	CG6424	2.28	3.52	2.9	7.46939	2.57565
FBgn0030352	CG15738	6.545	9.7	8.1225	20.9105	2.57439
FBgn0261361	CG42638	5.925	7.535	6.73	17.3252	2.57433
FBgn0014011	Rac2	15.215	15.075	15.145	38.9735	2.57336
FBgn0031377	CG15356	2.325	4.75	3.5375	9.10008	2.57246
FBgn0083991	CG34155	1.375	1.365	1.37	3.52357	2.57195
FBgn0015271	Orc5	7.595	8.57	8.0825	20.7707	2.56983
FBgn0020445	E23	1.69	2.52	2.105	5.4088	2.5695
FBgn0053554	Nipped-A	13.91	10.905	12.4075	31.8488	2.5669
FBgn0030291	CG1738	21.095	27.335	24.215	62.1443	2.56636
FBgn0020415	Idgf2	9.685	6.855	8.27	21.2021	2.56374
FBgn0052250	CG32250	2.99	4.87	3.93	10.0465	2.55637
FBgn0024291	Sir2	17.81	30.49	24.15	61.7315	2.55617
FBgn0045064	bwa	1.92	1.185	1.5525	3.96791	2.55582
FBgn0040929	CG12659	29.845	24.69	27.2675	69.6478	2.55424
FBgn0033317	CG8635	16.26	21.395	18.8275	47.9807	2.54844
FBgn0250788	beta-Spec	9.515	12.675	11.095	28.2322	2.54459
FBgn0021847	l(2)k14710	2.155	1.64	1.8975	4.81887	2.53959
FBgn0028402	Sin	2.72	2.345	2.5325	6.4286	2.53844
FBgn0031633	CG2976	14.885	11.85	13.3675	33.8973	2.5358
FBgn0086444	l(2)37Cb	2.745	3.77	3.2575	8.2571	2.5348
FBgn0032791	CG18094	1.575	1.235	1.405	3.5556	2.53068
FBgn0032521	CG7110	12.44	13.46	12.95	32.7603	2.52975
FBgn0011476	l(3)neo43	12.575	11.78	12.1775	30.8042	2.5296
FBgn0011666	msi	11.24	10.685	10.9625	27.7121	2.5279
FBgn0010894	sinu	10.51	9.65	10.08	25.4741	2.52719
FBgn0067102	GlcT-1	2.14	3.765	2.9525	7.44855	2.5228
FBgn0039509	bigmax	6.415	6.775	6.595	16.6146	2.51927
FBgn0033391	CG8026	4.675	6.13	5.4025	13.5888	2.51527
FBgn0005683	pie	2.48	4.22	3.35	8.42196	2.51402
FBgn0034585	CG4030	1.955	2.1	2.0275	5.09633	2.5136
FBgn0260862	Vti1	9.955	13.795	11.875	29.8377	2.51265
FBgn0026320	Tom	121.74	108.84	115.29	289.131	2.50786
FBgn0263606	CG34246	15.055	12.28	13.6675	34.2254	2.50415
FBgn0031494	CG17219	7.45	5.65	6.55	16.4003	2.50387
FBgn0030239	CG17333	8.61	8.875	8.7425	21.823	2.4962
FBgn0034641	CG10080	2.81	3.815	3.3125	8.25936	2.49339
FBgn0037439	CG10286	4.88	5.615	5.2475	13.0659	2.48993
FBgn0036210	CG14130	2.4	3.755	3.0775	7.65281	2.4867
FBgn0037200	CG11109	2.12	2.655	2.3875	5.93545	2.48605
FBgn0032200	CG5676	152.26	124.295	138.278	343.555	2.48453
FBgn0036334	CG11267	43.53	63.035	53.2825	132.381	2.48451
FBgn0033085	CG15908	7.945	8.445	8.195	20.3445	2.48255
FBgn0030740	CG9917	9.895	18.66	14.2775	35.4284	2.48142
FBgn0036991	CG5872	4.345	4.97	4.6575	11.5506	2.48001
FBgn0036351	CG14107	1.765	2.055	1.91	4.73572	2.47943
FBgn0028406	Drep-4	3.1	5.285	4.1925	10.3934	2.47905
FBgn0040786	CG14104	6.86	6.795	6.8275	16.8672	2.47049
FBgn0002891	mus205	1.36	1.55	1.455	3.59183	2.46861
FBgn0033846	mip120	5.59	8.64	7.115	17.5619	2.4683
FBgn0265262	Vha68-1	1.775	2.135	1.955	4.82378	2.46741
FBgn0015776	nrv1	19.25	20.395	19.8225	48.8872	2.46625
FBgn0005771	noc	9.765	11.85	10.8075	26.6457	2.46548
FBgn0022724	Taf8	10.18	14.54	12.36	30.4592	2.46434
FBgn0032215	CG5385	42.505	39.455	40.98	100.981	2.46417
FBgn0036519	CG7650	7.885	8.755	8.32	20.4448	2.45731
FBgn0041087	wun2	18.915	21.205	20.06	49.278	2.45653
FBgn0036460	CG5114	5.355	5.465	5.41	13.2858	2.45578
FBgn0001091	Gapdh1	30.42	54.735	42.5775	104.53	2.45506
FBgn0035400	CG11537	5.03	8.88	6.955	17.0743	2.45497
FBgn0038808	Srp14	66.78	66.06	66.42	163.018	2.45436
FBgn0002069	Aats-asp	5.945	6.715	6.33	15.5223	2.45218
FBgn0003016	osp	2.28	3.91	3.095	7.58931	2.45212
FBgn0034191	CG6984	2.13	2.36	2.245	5.49955	2.44969
FBgn0036483	CG12316	1.985	3.475	2.73	6.68525	2.44881
FBgn0030403	CG1824	3.91	4.88	4.395	10.7472	2.44532
FBgn0035106	rno	1.315	2.075	1.695	4.14235	2.44386
FBgn0039714	CG7816	4.92	5.945	5.4325	13.2685	2.44242
FBgn0083984	CG34148	7.435	2.095	4.765	11.6377	2.44233
FBgn0023388	Dap160	1.255	1.42	1.3375	3.26399	2.44037
FBgn0039402	vps2	7.645	8.865	8.255	20.1292	2.43842
FBgn0263607	CG32155	3.87	3.575	3.7225	9.07596	2.43814
FBgn0010379	Akt1	8.28	11.055	9.6675	23.5487	2.43586
FBgn0038578	MED17	3.615	4.295	3.955	9.62054	2.4325
FBgn0035770	pst	4.185	4.315	4.25	10.3341	2.43155
FBgn0027094	Aats-ala	3.02	3.815	3.4175	8.30838	2.43113
FBgn0036180	CG6091	3.64	5.065	4.3525	10.5473	2.42329
FBgn0041781	SCAR	2.01	3.925	2.9675	7.184	2.42089
FBgn0003145	prd	7.755	6.705	7.23	17.491	2.41922
FBgn0052039	CG32039	14.9	14.475	14.6875	35.4728	2.41517
FBgn0031713	CG7277	1.72	3.14	2.43	5.85238	2.40839
FBgn0042205	CG18764	5.875	7.725	6.8	16.3628	2.40629
FBgn0014863	Mlp84B	1.465	1.48	1.4725	3.54166	2.40521
FBgn0052069	CG32069	42.72	32.31	37.515	90.1952	2.40424
FBgn0031011	CG8034	1.535	2.365	1.95	4.68547	2.40281
FBgn0039218	Rpb10	64.99	48.14	56.565	135.711	2.39921
FBgn0027793	CG14787	1.005	1.235	1.12	2.68097	2.39373
FBgn0011336	OstStt3	19.66	24.61	22.135	52.9387	2.39163
FBgn0004436	UbcD6	60.42	59.885	60.1525	143.808	2.39072
FBgn0035879	CG7112	1.425	1.46	1.4425	3.44447	2.38785
FBgn0266418	CG6954	3.63	2.635	3.1325	7.4791	2.38758
FBgn0002524	lace	11.87	15.85	13.86	33.0438	2.38411
FBgn0017577	Mcm5	23.54	25.68	24.61	58.6508	2.38321
FBgn0037279	CG1129	4.57	6.355	5.4625	12.987	2.37748
FBgn0031453	CG9894	318.26	326.95	322.605	766.879	2.37715
FBgn0086350	tef	41.76	42.37	42.065	99.9484	2.37605
FBgn0035592	CG10674	17.135	16.27	16.7025	39.6104	2.37152
FBgn0037921	CG6808	1.05	1.14	1.095	2.59005	2.36534
FBgn0039965	CG13865	9.415	9.925	9.67	22.8285	2.36076
FBgn0038916	dnd	1.21	1.84	1.525	3.59996	2.36063
FBgn0000370	crc	76.015	66.235	71.125	167.699	2.35781
FBgn0051320	CG31320	4.505	3.9	4.2025	9.89046	2.35347
FBgn0030056	CG11284	9.075	21.895	15.485	36.4357	2.35297
FBgn0036820	CG6852	8.98	9.325	9.1525	21.496	2.34865
FBgn0032889	CG9331	1.145	2.475	1.81	4.24986	2.34799
FBgn0038049	CG5844	5.315	6.81	6.0625	14.2344	2.34794
FBgn0015781	P5cr	3.7	4.365	4.0325	9.46487	2.34715
FBgn0028500	CG9063	3.24	5.705	4.4725	10.49	2.34544
FBgn0002561	l(1)sc	15.565	10.125	12.845	30.1091	2.34403
FBgn0025807	Rad9	2.18	1.78	1.98	4.63834	2.34259
FBgn0034261	HPS4	2.105	3.52	2.8125	6.58811	2.34244
FBgn0265988	CG5691	3.07	3.225	3.1475	7.36313	2.33936
FBgn0026404	CG8090	34.875	32.74	33.8075	78.944	2.3351
FBgn0033899	CG13016	6.98	8.95	7.965	18.5714	2.33162
FBgn0037098	CG7177	1.015	1.11	1.0625	2.47156	2.32618
FBgn0032195	CG4908	3.095	4.255	3.675	8.54712	2.32575
FBgn0260224	CG42498	6.54	6.495	6.5175	15.1556	2.32537
FBgn0034989	CG3356	2.93	4.4	3.665	8.51179	2.32245
FBgn0004463	RpIII128	3.41	2.6	3.005	6.97262	2.32034
FBgn0037317	CG14667	6.275	7.675	6.975	16.1753	2.31904
FBgn0003048	pcx	1.185	1.85	1.5175	3.51852	2.31863
FBgn0033548	CG7637	122.055	132.555	127.305	294.913	2.31659
FBgn0037718	P58IPK	7.16	11.185	9.1725	21.1951	2.31072
FBgn0031536	Cog3	2.84	4.115	3.4775	8.03207	2.30972
FBgn0037883	CG14701	8.09	7.3	7.695	17.7117	2.30172
FBgn0037552	CG7800	5.835	4.91	5.3725	12.3482	2.29842
FBgn0261859	CG31304	1.33	1.75	1.54	3.53607	2.29615
FBgn0032646	CG6412	8.495	12.195	10.345	23.7462	2.29543
FBgn0038532	CG14322	1.085	1.36	1.2225	2.80605	2.29534
FBgn0029800	lin-52	19.185	23.965	21.575	49.4469	2.29186
FBgn0033038	CG7791	2.935	4.08	3.5075	8.0309	2.28964
FBgn0034925	CG5339	10.55	16.09	13.32	30.4815	2.2884
FBgn0029158	Las	6.365	8.265	7.315	16.7394	2.28836
FBgn0031483	CG9641	7.085	7.675	7.38	16.8757	2.28667
FBgn0032020	CG7787	19.375	16.665	18.02	41.1653	2.28442
FBgn0004400	rhi	27.515	22.84	25.1775	57.5069	2.28406
FBgn0035407	CG14962	2.28	2.195	2.2375	5.10935	2.28351
FBgn0003206	Ras64B	17.32	17.955	17.6375	40.2452	2.2818
FBgn0039932	CG11093	1.195	1.255	1.225	2.78987	2.27744
FBgn0031681	pgant5	3	4.85	3.925	8.93619	2.27674
FBgn0036516	CG7656	6.25	7.185	6.7175	15.2523	2.27053
FBgn0085432	pan	3.865	3.715	3.79	8.59612	2.26811
FBgn0024846	p38b	4.705	5.26	4.9825	11.2997	2.26787
FBgn0004574	Rop	7.755	10.025	8.89	20.0894	2.25978
FBgn0032513	CG6565	6.05	10.96	8.505	19.2177	2.25957
FBgn0039561	mfrn	2.755	3.01	2.8825	6.51218	2.25921
FBgn0039271	CG11839	14.53	13.52	14.025	31.6535	2.25693
FBgn0035812	CG7457	2.71	3.74	3.225	7.2707	2.25448
FBgn0040005	CG17883	56.095	40.23	48.1625	108.508	2.25295
FBgn0023508	CG3573	1.175	1.565	1.37	3.0858	2.25241
FBgn0259483	Mob4	10.17	11.135	10.6525	23.9497	2.24827
FBgn0004449	Ten-m	8.685	12.425	10.555	23.7173	2.24702
FBgn0032817	CG10631	1.11	1.535	1.3225	2.97072	2.24629
FBgn0028325	l(1)G0334	8.455	14.31	11.3825	25.5587	2.24544
FBgn0030963	CG7101	9.365	11.45	10.4075	23.3677	2.24527
FBgn0031655	Marcal1	3.605	6.9	5.2525	11.7842	2.24354
FBgn0002566	lt	14.735	13.405	14.07	31.5522	2.24251
FBgn0029911	CG14435	5.2	6.415	5.8075	13.0141	2.24091
FBgn0086558	Ubi-p5E	72.05	112.995	92.5225	207.181	2.23925
FBgn0040907	mRpL33	63.995	49.735	56.865	127.28	2.23828
FBgn0041164	armi	1.765	2.945	2.355	5.26083	2.2339
FBgn0026315	Ugt35a	3.23	3.465	3.3475	7.45821	2.22799
FBgn0039167	CG17786	4.3	1.665	2.9825	6.64147	2.22681
FBgn0029502	COQ7	5.175	7.995	6.585	14.6593	2.22617
FBgn0032717	CG10600	3.375	6.815	5.095	11.3399	2.22569
FBgn0034308	CG10915	3.99	7.085	5.5375	12.3158	2.22407
FBgn0034304	CG5742	2.14	3.76	2.95	6.55752	2.22289
FBgn0034436	CG11961	1.315	2.45	1.8825	4.18331	2.22221
FBgn0038590	CG12320	2.475	2.99	2.7325	6.06646	2.22011
FBgn0011739	wts	3.245	6.165	4.705	10.4385	2.21859
FBgn0030676	CG12379	3.94	3.36	3.65	8.08484	2.21503
FBgn0032217	CG4972	14.41	16.765	15.5875	34.5251	2.21492
FBgn0265630	sno	6.16	7.38	6.77	14.9898	2.21415
FBgn0037332	Hcs	1.075	1.265	1.17	2.58916	2.21296
FBgn0035540	Syx17	1.12	1.935	1.5275	3.37976	2.21261
FBgn0002552	lin	5.24	8.24	6.74	14.8926	2.20959
FBgn0085442	NKAIN	2.785	3.46	3.1225	6.89019	2.20663
FBgn0004387	Klp98A	1.965	3.53	2.7475	6.05942	2.20543
FBgn0030510	CG12177	4.925	5.485	5.205	11.476	2.2048
FBgn0014427	CG11899	5.175	7.845	6.51	14.3483	2.20404
FBgn0026262	bip2	42.91	39.875	41.3925	91.1476	2.20203
FBgn0263852	CG13393	181.73	142.355	162.042	356.771	2.20172
FBgn0041147	ida	2.195	2.92	2.5575	5.6282	2.20066
FBgn0003687	Tbp	9.485	14.64	12.0625	26.5376	2.20001
FBgn0037623	CG9801	1.125	1.715	1.42	3.11521	2.19381
FBgn0032153	CG4537	13.155	12.125	12.64	27.7002	2.19147
FBgn0052066	CG32066	25	27.59	26.295	57.5727	2.18949
FBgn0035371	CG9977	8.85	13.6	11.225	24.5487	2.18697
FBgn0036927	CG7433	88.28	89.51	88.895	194.401	2.18686
FBgn0026056	Rlip	2.03	4.67	3.35	7.29509	2.17764
FBgn0061515	endos	23.245	20.3	21.7725	47.3794	2.17611
FBgn0243512	puc	6.295	8.49	7.3925	16.0595	2.1724
FBgn0033590	CG13217	3.695	3.54	3.6175	7.8497	2.16992
FBgn0026369	Sara	3.315	4.44	3.8775	8.40778	2.16835
FBgn0260944	Rbp1	157.56	145.31	151.435	327.625	2.16347
FBgn0085468	CG34439	132.55	96.27	114.41	247.52	2.16345
FBgn0036909	CG15881	22.725	23.555	23.14	49.9499	2.1586
FBgn0034959	CG11388	2.53	2.85	2.69	5.79964	2.156
FBgn0000077	amx	7.505	10.045	8.775	18.8669	2.15007
FBgn0034050	CG8297	7.78	6.945	7.3625	15.8129	2.14777
FBgn0085253	CG34224	45.73	35.125	40.4275	86.3908	2.13693
FBgn0053198	pen-2	49.385	35.39	42.3875	90.5274	2.13571
FBgn0035842	CG7504	5.235	6.815	6.025	12.8633	2.13499
FBgn0266598	CG42550	38.305	31.6	34.9525	74.5154	2.1319
FBgn0031049	Sec61gamma	85.415	79.75	82.5825	175.978	2.13093
FBgn0034365	CG5335	2.29	7.75	5.02	10.6917	2.12982
FBgn0033017	CG10465	122.285	96.515	109.4	232.886	2.12876
FBgn0003308	ry	2.855	2.755	2.805	5.959	2.12442
FBgn0032702	CG10376	14.215	19.085	16.65	35.2938	2.11975
FBgn0037841	CG4565	3.37	1.465	2.4175	5.12323	2.11923
FBgn0030608	Lsd-2	21.67	44.5	33.085	69.9704	2.11487
FBgn0052343	CG32343	1.79	2.205	1.9975	4.22264	2.11396
FBgn0011571	caz	112.3	130.525	121.412	256.591	2.11338
FBgn0265102	Oseg1	1.515	1.66	1.5875	3.35166	2.11128
FBgn0037011	CG4858	6.915	7.395	7.155	15.105	2.11111
FBgn0039068	CG13827	4.4	3.45	3.925	8.28602	2.11109
FBgn0039250	CG11120	22.43	25.67	24.05	50.7079	2.10843
FBgn0260744	Tango9	5.615	7.66	6.6375	13.9398	2.10016
FBgn0034919	CG5569	9.56	9.86	9.71	20.3563	2.09643
FBgn0051898	CG31898	13.355	11.505	12.43	26.058	2.09638
FBgn0035470	CG14980	6.895	6.7	6.7975	14.2442	2.0955
FBgn0034468	Obp56a	8.12	7.62	7.87	16.4305	2.08774
FBgn0037188	CG7369	3.52	7.13	5.325	11.1145	2.08723
FBgn0030800	CG9104	3.87	6.08	4.975	10.3836	2.08715
FBgn0032949	CG3305	278.17	247.31	262.74	548.198	2.08647
FBgn0028507	CG3793	5.845	5.505	5.675	11.8296	2.08451
FBgn0026374	Rhp	1.27	1.05	1.16	2.41328	2.08042
FBgn0030872	Ucp4A	1.76	2.335	2.0475	4.25932	2.08025
FBgn0026261	bonsai	21.09	20.96	21.025	43.7016	2.07855
FBgn0025117	und	44.815	48.445	46.63	96.8374	2.07672
FBgn0004107	cdc2c	22.515	28.78	25.6475	53.2545	2.0764
FBgn0040259	Ugt86Da	2.715	3.555	3.135	6.50605	2.07529
FBgn0031312	Tango14	3.96	5.945	4.9525	10.2625	2.07218
FBgn0051111	CG31111	19.805	15.34	17.5725	36.384	2.07051
FBgn0043791	CG8147	13.355	13.81	13.5825	28.121	2.07038
FBgn0030292	CG11752	36.065	36.92	36.4925	75.5133	2.06928
FBgn0036173	CG7394	19.065	21.03	20.0475	41.4611	2.06814
FBgn0034061	CG8386	23.635	22.24	22.9375	47.3926	2.06616
FBgn0003310	S	10.11	16.35	13.23	27.2886	2.06263
FBgn0034894	CG4091	27.2	32.865	30.0325	61.9024	2.06118
FBgn0000022	ac	9.075	3.965	6.52	13.4275	2.05944
FBgn0031645	CG3036	24.245	21.69	22.9675	47.2967	2.05929
FBgn0039357	CG4743	4.075	4.58	4.3275	8.89669	2.05585
FBgn0033258	CG8712	2.245	2.91	2.5775	5.28169	2.04915
FBgn0032394	CG6746	6.555	7.385	6.97	14.2755	2.04813
FBgn0026371	SAK	13.985	12.365	13.175	26.9661	2.04676
FBgn0062413	Ctr1A	1.56	1.335	1.4475	2.96194	2.04624
FBgn0030196	Psf3	4.855	5.215	5.035	10.302	2.04608
FBgn0032728	Tango6	18.945	15.63	17.2875	35.3366	2.04405
FBgn0037250	CG1074	15.31	22.125	18.7175	38.2019	2.04097
FBgn0037338	Snm1	4.36	6.885	5.6225	11.4702	2.04005
FBgn0067864	Patj	5.21	8.12	6.665	13.5955	2.03983
FBgn0086359	Invadolysin	4.22	6.265	5.2425	10.6772	2.03666
FBgn0034628	Acox57D-p	2.15	4.18	3.165	6.44507	2.03636
FBgn0011823	pen	125.885	131.165	128.525	261.58	2.03525
FBgn0025335	CG4585	10.095	16.075	13.085	26.6095	2.03359
FBgn0038893	CG6353	8.03	10.12	9.075	18.4548	2.03359
FBgn0020443	Elf	19.835	27.3	23.5675	47.9024	2.03256
FBgn0037482	CG10055	7.02	12.015	9.5175	19.2848	2.02625
FBgn0026149	BCL7-like	31.645	36.44	34.0425	68.9042	2.02406
FBgn0024326	Mkk4	12.96	14.76	13.86	28.0403	2.02311
FBgn0036537	CG18081	120.395	102.54	111.468	224.754	2.01632
FBgn0038421	CG17931	219.345	214.58	216.963	437.386	2.01595
FBgn0040754	CG17059	79.845	63.63	71.7375	144.53	2.0147
FBgn0020766	Aats-phe	3.565	5.375	4.47	8.99306	2.01187
FBgn0000394	cv	2.225	2.025	2.125	4.27422	2.0114
FBgn0036503	CG13454	45.775	35.92	40.8475	82.1329	2.01072
FBgn0034674	CG9304	13.99	20.1	17.045	34.2491	2.00933
FBgn0260767	CG42565	4.33	4.9	4.615	9.26254	2.00705
FBgn0036556	CG5830	6.545	8.095	7.32	14.691	2.00697
FBgn0038491	CG5292	12.895	14.235	13.565	27.1771	2.00347
FBgn0260444	CG18616	6.275	7.81	7.0425	14.1068	2.0031
FBgn0015924	crq	3.925	7.215	5.57	11.1524	2.00222

## Sheet: Genes Down
embryos of GF flies vs. stage-matched Cycle 14A flies - Group 1 - genes DOWN-regulated over 2-fold ( 753 genes, sorted by fold-change)
ID	NAME	14A_1	14A_2	avg14	avgGF corr	FC
FBgn0039406	RpL34a	577.565	551.57	564.568	282.134	0.499734
FBgn0027279	l(1)G0196	45.7	49.16	47.43	23.7017	0.499719
FBgn0036337	CG11255	45.96	57.815	51.8875	25.9174	0.499493
FBgn0030373	CG12721	98.05	94.43	96.24	48.0173	0.498933
FBgn0001215	Hrb98DE	316.68	401.34	359.01	179.071	0.49879
FBgn0033631	CG9027	94.445	105.31	99.8775	49.8117	0.498728
FBgn0003978	vls	50.935	49.98	50.4575	25.1593	0.498623
FBgn0036194	CG11652	89.295	94.215	91.755	45.7314	0.498407
FBgn0038428	CG14894	133.765	130.515	132.14	65.8507	0.49834
FBgn0000376	crm	48.335	67.775	58.055	28.9016	0.497832
FBgn0028476	CG15817	55.375	60.585	57.98	28.825	0.497155
FBgn0032198	eEF1delta	744.68	662.205	703.442	349.549	0.496912
FBgn0260233	CG42507	8.015	14.245	11.13	5.52792	0.496669
FBgn0037614	CG8116	222.685	247.305	234.995	116.684	0.49654
FBgn0003071	Pfk	13.085	20	16.5425	8.2139	0.496533
FBgn0038876	CG5919	46.655	45.655	46.155	22.9067	0.4963
FBgn0262473	Tl	182.34	210.145	196.243	97.3643	0.496143
FBgn0024248	chico	27.835	30.14	28.9875	14.3724	0.495814
FBgn0034945	CG10904	57.43	49.665	53.5475	26.5317	0.495479
FBgn0036008	CG3408	24.155	26.97	25.5625	12.6631	0.495377
FBgn0027505	rab3-GAP	19.525	20.505	20.015	9.91278	0.495267
FBgn0052441	CG32441	118.88	117.425	118.153	58.5091	0.4952
FBgn0027780	U26	8.2	9.025	8.6125	4.26075	0.494717
FBgn0086346	ALiX	82.67	86.985	84.8275	41.9506	0.49454
FBgn0263108	BtbVII	13.85	31.51	22.68	11.2102	0.494278
FBgn0029882	CG3226	101.305	113.82	107.562	53.1529	0.494159
FBgn0031912	CG5261	17.425	20.945	19.185	9.47929	0.494099
FBgn0029813	CG15766	3.205	4.015	3.61	1.78271	0.493825
FBgn0036518	RhoGAP71E	57.84	68.15	62.995	31.1074	0.493808
FBgn0030946	CG6659	38.59	46.575	42.5825	21.0233	0.493707
FBgn0036846	MESR6	57.485	57.915	57.7	28.4826	0.493633
FBgn0045823	vsg	59.775	83.515	71.645	35.3338	0.49318
FBgn0023511	Edem1	16.29	18.965	17.6275	8.69175	0.493079
FBgn0031224	CG11454	49.405	48.255	48.83	24.0761	0.493061
FBgn0032922	CG9249	17.48	17.335	17.4075	8.57876	0.49282
FBgn0083967	CG7071	38.945	23.445	31.195	15.3732	0.492811
FBgn0033015	d4	218.35	196.12	207.235	102.113	0.492739
FBgn0034618	CG9485	11.17	14.85	13.01	6.40959	0.492666
FBgn0017558	Pdk	98.64	106.71	102.675	50.3623	0.490502
FBgn0024973	CG2701	20.91	26.605	23.7575	11.6497	0.490357
FBgn0050404	Tango11	132.675	122.61	127.643	62.5082	0.489713
FBgn0011763	Dp	128.985	142.395	135.69	66.42	0.489498
FBgn0260970	CG42593	11.575	16.535	14.055	6.87534	0.489174
FBgn0031037	CG14207	145.885	150.17	148.027	72.411	0.489173
FBgn0037847	SelR	111.1	111.83	111.465	54.4524	0.488516
FBgn0000719	fog	12.67	22.665	17.6675	8.62225	0.488029
FBgn0036402	CG6650	47.23	47.665	47.4475	23.1542	0.487995
FBgn0032701	CG10341	42.225	42.78	42.5025	20.7072	0.487201
FBgn0037024	CG4365	195.52	219.86	207.69	101.165	0.487095
FBgn0036480	Cep135	31.825	32.48	32.1525	15.6511	0.486779
FBgn0027558	pgant3	26.405	33.7	30.0525	14.6188	0.486444
FBgn0038271	CG3731	147.375	151.6	149.488	72.7033	0.48635
FBgn0024987	CG3056	79.805	93.245	86.525	42.068	0.486195
FBgn0023130	a6	35.89	44.745	40.3175	19.5841	0.485746
FBgn0262167	ana1	32.32	38.395	35.3575	17.1668	0.48552
FBgn0037369	CG2100	59.995	55.465	57.73	28.0191	0.485347
FBgn0033879	CG6543	357	393.085	375.043	181.878	0.484953
FBgn0011836	Taf2	46.01	45.77	45.89	22.2488	0.48483
FBgn0264574	Glut1	7.675	6.735	7.205	3.49275	0.484768
FBgn0004509	Fur1	22.595	28.285	25.44	12.3086	0.483831
FBgn0028490	CG31705	58.185	66.41	62.2975	30.125	0.483567
FBgn0031309	Tfb4	79.64	79.84	79.74	38.5594	0.483564
FBgn0033062	Ars2	173.85	171.56	172.705	83.4406	0.48314
FBgn0035318	CG9018	69.255	72.69	70.9725	34.2575	0.482687
FBgn0260392	CG42518	91.75	79.435	85.5925	41.3142	0.482685
FBgn0087035	AGO2	63.045	72.585	67.815	32.6591	0.481591
FBgn0025549	unc-119	90.51	89.455	89.9825	43.3126	0.481344
FBgn0035425	CG17746	148.085	169.615	158.85	76.3976	0.480942
FBgn0035515	CG14997	44.425	40.875	42.65	20.4988	0.480628
FBgn0013767	Crz	2.305	2.735	2.52	1.21084	0.480491
FBgn0024957	Irp-1B	25.41	27.605	26.5075	12.7262	0.480097
FBgn0040022	CG40351	15.665	13.07	14.3675	6.89435	0.479857
FBgn0027079	Aats-val	9.255	14.32	11.7875	5.6555	0.479787
FBgn0004462	Pk17E	47.94	59.545	53.7425	25.7721	0.479547
FBgn0032699	CG10383	22.595	27.66	25.1275	12.0434	0.479293
FBgn0035713	CG10107	78.19	91.305	84.7475	40.601	0.479081
FBgn0004838	Hrb27C	436.615	540.41	488.512	233.923	0.478848
FBgn0038704	CG5316	47.135	45.165	46.15	22.0651	0.478117
FBgn0033521	CG12896	23.05	34.745	28.8975	13.8104	0.477911
FBgn0034792	CG3499	45.97	50.02	47.995	22.9342	0.477847
FBgn0260858	Ykt6	143.745	153.35	148.548	70.974	0.477787
FBgn0002673	twe	104.565	115.665	110.115	52.6051	0.477729
FBgn0260439	Pp2A-29B	313.24	302.37	307.805	147.044	0.477718
FBgn0011205	fbl	70.07	71.67	70.87	33.8558	0.477717
FBgn0266019	CG32663	19.675	26.125	22.9	10.939	0.477685
FBgn0027549	CG7927	83.97	83.41	83.69	39.9639	0.477523
FBgn0035600	CG4769	239.715	224.85	232.282	110.655	0.476382
FBgn0261550	CG42668	11.955	18.45	15.2025	7.23815	0.476116
FBgn0039767	CG2218	130.345	153.785	142.065	67.5516	0.475498
FBgn0001085	fz	62.985	64.035	63.51	30.1468	0.474677
FBgn0035811	CG12262	519.585	516.825	518.205	245.839	0.474406
FBgn0027583	CG7601	48.795	58.06	53.4275	25.3395	0.474278
FBgn0034158	CG5522	56.695	56.545	56.62	26.803	0.473384
FBgn0038321	CG6218	8.11	8.235	8.1725	3.86843	0.473348
FBgn0050011	gem	22.565	25.74	24.1525	11.4271	0.473124
FBgn0034598	CG4266	60.365	76.62	68.4925	32.3963	0.47299
FBgn0260742	CG12213	58.93	67.84	63.385	29.9679	0.472792
FBgn0037749	CG9471	93.89	100.735	97.3125	45.839	0.47105
FBgn0030141	Gga	84.065	97.495	90.78	42.7058	0.470432
FBgn0010198	RpS15Aa	2418.97	1917.79	2168.38	1019.89	0.470349
FBgn0034300	CG5098	13.745	17.215	15.48	7.27869	0.4702
FBgn0036749	CG7460	6.865	8.465	7.665	3.60216	0.469949
FBgn0038948	PSR	109.78	115.415	112.597	52.8962	0.469781
FBgn0035107	mri	77.355	77.845	77.6	36.4521	0.469744
FBgn0036764	CG5535	70.355	69.33	69.8425	32.8008	0.46964
FBgn0037879	scpr-C	9.645	11.73	10.6875	5.01541	0.469278
FBgn0053113	Rtnl1	353.875	350.705	352.29	165.181	0.468877
FBgn0032812	CG10263	33.015	41.605	37.31	17.462	0.468024
FBgn0035484	CG11594	2.205	2.295	2.25	1.04881	0.466136
FBgn0036305	CG10984	50.415	48.305	49.36	22.9866	0.465693
FBgn0005198	gig	22.8	26.25	24.525	11.4206	0.465674
FBgn0026533	Dek	323.58	351.345	337.462	157.039	0.465354
FBgn0028341	l(1)G0232	166.915	197.39	182.152	84.636	0.464644
FBgn0026380	Prosbeta3	609.585	604.525	607.055	281.974	0.464496
FBgn0029821	CG4020	5.755	6.75	6.2525	2.90359	0.464389
FBgn0028577	pUf68	146.09	147.69	146.89	68.1283	0.463805
FBgn0053138	CG33138	38.86	43.835	41.3475	19.1553	0.463276
FBgn0020306	dom	87.555	122.225	104.89	48.5758	0.463112
FBgn0025777	homer	78.24	86.575	82.4075	38.1607	0.463074
FBgn0030973	CG7332	56.825	74.24	65.5325	30.3208	0.462683
FBgn0025352	Thiolase	66.77	84.28	75.525	34.9311	0.46251
FBgn0038499	Brf	29.15	34.485	31.8175	14.7051	0.462171
FBgn0025641	DAAM	59.965	71.355	65.66	30.3213	0.461792
FBgn0030719	eIF5	328.985	312.05	320.518	147.753	0.460983
FBgn0035164	CG13901	45.23	43.67	44.45	20.4752	0.460634
FBgn0039712	CG15514	82.505	93.815	88.16	40.606	0.460594
FBgn0037541	CG2747	13.045	18.075	15.56	7.15739	0.459987
FBgn0014189	Hel25E	643.675	630.995	637.335	293.156	0.459971
FBgn0033688	Prp8	113.08	121.2	117.14	53.8483	0.459692
FBgn0013987	MAPk-Ak2	93.56	109.27	101.415	46.6091	0.459588
FBgn0032515	loqs	37.87	35.245	36.5575	16.792	0.459331
FBgn0013765	cnn	67.605	74.645	71.125	32.6641	0.459249
FBgn0259937	Nop60B	314.18	365.455	339.817	156.031	0.459162
FBgn0036365	CG10732	15.055	22	18.5275	8.50407	0.458997
FBgn0037643	skap	92.97	111.13	102.05	46.8162	0.458758
FBgn0037340	CG14671	27.935	27.44	27.6875	12.6993	0.458665
FBgn0005777	PpD3	89.675	103.19	96.4325	44.2245	0.458605
FBgn0032876	CG1962	175.71	179.545	177.627	81.2588	0.457467
FBgn0067779	dbr	35.21	41.96	38.585	17.6465	0.457342
FBgn0037491	CG1227	61.845	65.095	63.47	29.022	0.457255
FBgn0014395	tilB	5.44	4.46	4.95	2.26268	0.457107
FBgn0030122	CG16892	106.76	101.255	104.007	47.3645	0.455395
FBgn0035830	CG8209	101.19	101.39	101.29	46.0784	0.454915
FBgn0051253	CG31253	26.975	33.92	30.4475	13.8502	0.454888
FBgn0033402	Myd88	30.635	38.11	34.3725	15.6217	0.454484
FBgn0032377	CG14937	78.365	61.75	70.0575	31.8383	0.45446
FBgn0039302	Nup358	163.69	186.565	175.127	79.5873	0.454453
FBgn0037992	CG4702	42.185	34.91	38.5475	17.5176	0.454443
FBgn0020261	pcm	15.31	23.085	19.1975	8.71644	0.45404
FBgn0052707	APC4	15.02	18.98	17	7.70963	0.453508
FBgn0038476	kuk	1055.81	1062.94	1059.38	480.061	0.453155
FBgn0032845	CG10747	13.62	12.815	13.2175	5.98024	0.452449
FBgn0039697	CG7834	320.565	327.74	324.153	146.459	0.451821
FBgn0030678	CG11679	28.285	32.14	30.2125	13.6443	0.451611
FBgn0032935	CG8678	11.39	13.465	12.4275	5.60289	0.450846
FBgn0027564	CG3149	22.845	22.685	22.765	10.2608	0.450726
FBgn0021906	RFeSP	233.05	252.875	242.963	109.406	0.450301
FBgn0037299	CG1115	60.16	60.775	60.4675	27.2197	0.450155
FBgn0004052	Z600	1023.26	813.65	918.457	413.153	0.449834
FBgn0001077	ftz	64.165	53.74	58.9525	26.5108	0.449698
FBgn0035953	CG5087	16.99	20.98	18.985	8.53222	0.449419
FBgn0003731	Egfr	34.2	39.605	36.9025	16.576	0.449184
FBgn0015019	Cctgamma	79.07	95.885	87.4775	39.2899	0.449143
FBgn0039450	CG5484	23.795	35.405	29.6	13.2754	0.448494
FBgn0036668	CG9715	27.65	38.12	32.885	14.7423	0.448298
FBgn0262519	Mi-2	130.165	149.345	139.755	62.6173	0.448051
FBgn0000808	gd	2.88	4.2	3.54	1.58574	0.447949
FBgn0031883	CG11266	72.255	75.795	74.025	33.1306	0.44756
FBgn0004924	Top1	304.53	291.86	298.195	133.373	0.447269
FBgn0033844	bbc	68.965	87	77.9825	34.853	0.446933
FBgn0037638	CG8379	63.635	63.535	63.585	28.4164	0.446905
FBgn0038488	m-cup	33.875	40.6	37.2375	16.6165	0.446231
FBgn0033762	CG8632	59.31	62.18	60.745	27.089	0.445946
FBgn0032720	CG10602	163.64	166.18	164.91	73.5327	0.445896
FBgn0015568	alpha-Est1	41.86	39.625	40.7425	18.1606	0.445741
FBgn0261647	Axud1	80.545	85.32	82.9325	36.9103	0.445065
FBgn0029996	Ubc-E2H	288.2	284.895	286.548	127.476	0.444868
FBgn0035151	CG17129	70.115	72.905	71.51	31.8041	0.444751
FBgn0025676	CkIIalpha-i3	23	18.505	20.7525	9.22441	0.444496
FBgn0033356	CG8229	38.9	39.19	39.045	17.3476	0.444298
FBgn0036039	CG18177	53.775	57.095	55.435	24.5977	0.443722
FBgn0050467	CG30467	70.125	70.665	70.395	31.2207	0.443508
FBgn0029833	CG5941	236.09	219.96	228.025	100.942	0.442679
FBgn0000414	Dab	13.835	20.32	17.0775	7.54254	0.441665
FBgn0031078	CG11943	52.805	70.385	61.595	27.1903	0.441437
FBgn0023517	Pgam5	93.39	89.75	91.57	40.3802	0.440977
FBgn0030838	CG5445	95.305	101.585	98.445	43.4115	0.440972
FBgn0016977	spen	23.71	30.78	27.245	12.0125	0.440906
FBgn0016120	ATPsyn-d	514.81	568.29	541.55	238.513	0.440427
FBgn0004811	fs(2)ltoPP43	98.445	112.585	105.515	46.3916	0.439668
FBgn0028992	sds22	33.5	47.735	40.6175	17.8438	0.439313
FBgn0036892	CG8798	63.02	59.57	61.295	26.9231	0.439238
FBgn0004050	z	44.4	52.94	48.67	21.3607	0.438889
FBgn0030571	CG14414	40.005	43.59	41.7975	18.3316	0.438582
FBgn0260049	flr	43.455	58.495	50.975	22.3524	0.438497
FBgn0031118	RhoGAP19D	16.23	22.41	19.32	8.4649	0.438142
FBgn0026441	ear	63.61	74.525	69.0675	30.1805	0.436971
FBgn0010607	l(2)05714	106.76	104.115	105.438	46.004	0.436316
FBgn0003660	Syb	149.075	146.855	147.965	64.5284	0.436106
FBgn0263391	hts	26.81	29.75	28.28	12.3261	0.435858
FBgn0021967	Pdsw	198.07	197.15	197.61	86.1212	0.435814
FBgn0000520	dwg	23.08	32.665	27.8725	12.1423	0.435638
FBgn0263603	Zn72D	6.78	8.355	7.5675	3.2966	0.435627
FBgn0027932	Akap200	395.44	454.56	425	185.106	0.435543
FBgn0026576	CG5991	59.185	82.96	71.0725	30.8757	0.434425
FBgn0032467	CG9934	45.18	49.43	47.305	20.5427	0.434261
FBgn0031420	CG9866	24.695	30.105	27.4	11.8947	0.434112
FBgn0031318	CG4887	37.1	41.22	39.16	16.9916	0.433902
FBgn0037440	CG1041	20.95	20.24	20.595	8.92832	0.433519
FBgn0036962	CG17122	4.64	4.28	4.46	1.93319	0.433451
FBgn0036484	CG6859	133.79	134.995	134.392	58.1939	0.433015
FBgn0027590	CG16936	58.88	63.32	61.1	26.4459	0.432829
FBgn0050359	CG30359	156.405	166.6	161.502	69.7772	0.43205
FBgn0039849	CG11334	122.8	124.545	123.672	53.419	0.431939
FBgn0037341	CG12746	38.145	40.24	39.1925	16.9216	0.431756
FBgn0051211	CG31211	21.14	26.19	23.665	10.2087	0.431385
FBgn0020018	Ppox	44.605	46.43	45.5175	19.6348	0.431368
FBgn0031771	CG9140	47.235	50.32	48.7775	21.03	0.431142
FBgn0038108	CG7518	6.375	11.13	8.7525	3.77115	0.430865
FBgn0036734	CG7564	66.705	69.79	68.2475	29.3885	0.430616
FBgn0024732	Drep-1	103.985	106.975	105.48	45.4105	0.430513
FBgn0250837	dUTPase	785.81	744.895	765.352	329.004	0.429872
FBgn0261479	nero	116.545	123.735	120.14	51.6353	0.429792
FBgn0015903	apt	78.83	97.28	88.055	37.7822	0.429075
FBgn0010762	simj	25.425	37.9	31.6625	13.5672	0.428493
FBgn0034706	CG11275	4.25	4.84	4.545	1.94576	0.428111
FBgn0030518	CG11134	57.675	55.95	56.8125	24.3196	0.428068
FBgn0037234	CG9795	57.11	63.67	60.39	25.8326	0.427764
FBgn0039602	CG1647	29.36	30.405	29.8825	12.7763	0.427551
FBgn0031281	Saf6	22.155	21.26	21.7075	9.28038	0.427519
FBgn0003900	twi	88.005	85.3	86.6525	37.0019	0.427015
FBgn0085243	CG34214	1063.64	757.67	910.655	388.216	0.426304
FBgn0034051	Mlf	200.71	193.005	196.858	83.9183	0.42629
FBgn0260397	Su(var)3-3	56.53	63.755	60.1425	25.6026	0.425698
FBgn0020238	14-3-3epsilon	1194.16	1220.57	1207.37	512.019	0.424079
FBgn0037443	CG1021	41.86	51.47	46.665	19.7569	0.423377
FBgn0027601	CG9009	41.55	49.895	45.7225	19.3549	0.423313
FBgn0001124	Got1	125.565	110.965	118.265	49.9861	0.422662
FBgn0261872	scaf6	35.07	38.51	36.79	15.5181	0.421803
FBgn0037792	CG6241	48.6	47.42	48.01	20.2432	0.421645
FBgn0022960	vimar	38.43	48.305	43.3675	18.2709	0.421304
FBgn0040382	CG5273	8.97	11.39	10.18	4.28682	0.421102
FBgn0032957	CG2225	4.25	4.085	4.1675	1.75284	0.420598
FBgn0003575	su(s)	44.135	46.91	45.5225	19.1048	0.419679
FBgn0036566	CG5284	52.85	59.075	55.9625	23.485	0.419656
FBgn0040964	CG18661	18.46	16.69	17.575	7.36913	0.419296
FBgn0036152	CG6175	15.575	18.67	17.1225	7.17173	0.418848
FBgn0036318	CG11009	15.52	16.385	15.9525	6.66964	0.418094
FBgn0000183	BicD	45.085	53.525	49.305	20.6047	0.417903
FBgn0050054	CG30054	8.825	9.85	9.3375	3.901	0.417778
FBgn0003169	put	119.805	128.785	124.295	51.7744	0.416545
FBgn0037746	CG8478	103.635	103.83	103.733	43.1905	0.416364
FBgn0037350	CG2911	18.34	20.42	19.38	8.06677	0.416242
FBgn0026361	41887	203.435	180.375	191.905	79.8754	0.416224
FBgn0026181	rok	25.465	31.65	28.5575	11.8787	0.415959
FBgn0259243	Pka-R1	50.585	54.99	52.7875	21.9342	0.415519
FBgn0034049	bdg	25.34	27.725	26.5325	11.0192	0.415309
FBgn0015222	Fer1HCH	501.135	508.19	504.663	209.417	0.414964
FBgn0030685	Graf	12.81	14.535	13.6725	5.67025	0.414719
FBgn0004237	Hrb87F	436.33	503.155	469.742	194.495	0.414047
FBgn0004397	Vinc	10.745	16.215	13.48	5.57852	0.413837
FBgn0031036	CG14220	47.995	50.405	49.2	20.3538	0.413695
FBgn0037466	CG1965	33.225	35.625	34.425	14.2277	0.413296
FBgn0033929	Tfb1	22.9	30.865	26.8825	11.1056	0.413117
FBgn0026259	eIF5B	20.98	29.74	25.36	10.4691	0.41282
FBgn0032340	Ge-1	35.695	53.38	44.5375	18.3601	0.41224
FBgn0034180	CG15609	37.655	40.01	38.8325	16.0082	0.412236
FBgn0034733	CG4752	14.425	15.675	15.05	6.1906	0.411336
FBgn0032961	CG1416	156.97	156.58	156.775	64.3903	0.410718
FBgn0040512	zetaCOP	67.28	74.255	70.7675	29.0647	0.410707
FBgn0031390	tho2	49.165	48.8	48.9825	20.1173	0.410704
FBgn0027087	Aats-his	87.57	103.355	95.4625	39.0683	0.409253
FBgn0035111	CG16940	41.57	47.81	44.69	18.2833	0.409115
FBgn0000317	ck	35.46	38.415	36.9375	15.1011	0.408827
FBgn0027610	CG8790	35.21	40.645	37.9275	15.5055	0.40882
FBgn0035140	CG17180	5.24	5.95	5.595	2.28512	0.408422
FBgn0051683	CG31683	34.41	38.88	36.645	14.9525	0.408038
FBgn0034722	Rtf1	103.905	115.115	109.51	44.6546	0.407767
FBgn0015269	Nf1	4.94	6.245	5.5925	2.27863	0.407443
FBgn0264495	gpp	32.165	42.565	37.365	15.2217	0.407378
FBgn0003719	tld	60.89	47.025	53.9575	21.9564	0.40692
FBgn0034215	CG4802	107.205	100.395	103.8	42.2266	0.406807
FBgn0037298	CG2604	60.805	74.535	67.67	27.4902	0.406238
FBgn0030263	CG2076	52.83	66.52	59.675	24.2042	0.4056
FBgn0032335	CG14915	843.305	649.685	746.495	302.623	0.405392
FBgn0029161	slmo	80.095	112.78	96.4375	39.0368	0.404788
FBgn0037652	CG11980	172.285	169.3	170.793	69.1102	0.404644
FBgn0027053	CSN5	155.64	152.06	153.85	62.2528	0.404633
FBgn0000392	cup	100.985	140.445	120.715	48.8379	0.404572
FBgn0259170	alpha-Man-I	44.205	54.73	49.4675	19.9787	0.403875
FBgn0032292	CG6750	141.905	161.51	151.707	61.2371	0.403653
FBgn0260477	CG30283	2.82	4.92	3.87	1.56144	0.403472
FBgn0035159	CG13896	13.65	13.88	13.765	5.55197	0.40334
FBgn0034962	MAN1	149.69	172.655	161.173	64.9214	0.402807
FBgn0010213	Sod2	183.755	185.915	184.835	74.2717	0.401827
FBgn0051643	CG31643	24.365	24.92	24.6425	9.89501	0.401542
FBgn0041205	key	120.11	114.06	117.085	46.9772	0.401223
FBgn0013718	nuf	89.895	97.295	93.595	37.5503	0.401199
FBgn0039492	CG6051	67.33	79.97	73.65	29.5297	0.400947
FBgn0042127	CG18789	29.33	29.275	29.3025	11.7446	0.400805
FBgn0051151	wge	13.365	24.19	18.7775	7.52588	0.400792
FBgn0035121	Tudor-SN	372.965	392.24	382.602	153.294	0.40066
FBgn0010303	hep	11.36	17.125	14.2425	5.70252	0.400388
FBgn0039288	CG13653	20.38	12.12	16.25	6.50437	0.400269
FBgn0005278	Sam-S	350.445	369.715	360.08	144.016	0.399957
FBgn0037926	Elp1	12.235	13.13	12.6825	5.06708	0.399533
FBgn0028343	l(1)G0222	77.06	89.495	83.2775	33.2491	0.399257
FBgn0014001	Pak	71.675	79.03	75.3525	30.0838	0.399241
FBgn0002121	l(2)gl	92	86.905	89.4525	35.6286	0.398296
FBgn0016131	Cdk4	56.875	56.91	56.8925	22.6508	0.398133
FBgn0004049	yrt	44.935	54.15	49.5425	19.7241	0.398125
FBgn0030692	mRpS30	131.785	140.99	136.387	54.2623	0.397854
FBgn0031436	CG3214	82.94	89.91	86.425	34.379	0.397789
FBgn0037028	CG3618	34.01	38.04	36.025	14.2928	0.396746
FBgn0025720	Ate1	70.04	74.05	72.045	28.5604	0.396424
FBgn0033518	Prx2540-2	16.165	21.76	18.9625	7.51472	0.396294
FBgn0086361	alph	163.135	177.435	170.285	67.463	0.396177
FBgn0061361	CG33786	15.755	26.4	21.0775	8.34189	0.395772
FBgn0030504	CG2691	107.97	112.415	110.192	43.601	0.39568
FBgn0038811	CG4159	26.215	24.725	25.47	10.0759	0.3956
FBgn0031086	CG9571	10.09	15.575	12.8325	5.072	0.395247
FBgn0028953	CG14478	246.605	282.605	264.605	104.447	0.394729
FBgn0261938	CG4644	13.18	15.625	14.4025	5.68217	0.394527
FBgn0266557	kis	108.69	134.89	121.79	48.0071	0.394179
FBgn0011289	TfIIA-L	157.755	164.635	161.195	63.5001	0.393934
FBgn0031660	mRpL28	94.195	95.735	94.965	37.384	0.39366
FBgn0017581	Lk6	258.735	302.43	280.582	110.004	0.392055
FBgn0010352	Nc73EF	73.395	78.885	76.14	29.8483	0.392019
FBgn0036374	Spt20	21.74	31.475	26.6075	10.427	0.391883
FBgn0030833	CG8915	21.015	22.865	21.94	8.58844	0.391451
FBgn0027082	Aats-pro	12.995	13.72	13.3575	5.22637	0.391269
FBgn0261674	CG42709	40.09	44.01	42.05	16.4385	0.390928
FBgn0039109	CG10365	25.27	33.26	29.265	11.4137	0.390013
FBgn0037297	CG1116	12.465	14.27	13.3675	5.20921	0.389692
FBgn0052939	CG32939	20.015	19.615	19.815	7.71688	0.389446
FBgn0033638	CG9005	54.92	78.345	66.6325	25.9411	0.389316
FBgn0015359	CG2034	79.33	86.41	82.87	32.2576	0.389255
FBgn0029763	CG4165	108.825	126.285	117.555	45.7009	0.388761
FBgn0261617	nej	61.24	82	71.62	27.8183	0.388415
FBgn0020385	pug	29.95	32.625	31.2875	12.1352	0.38786
FBgn0002044	swm	48.895	65.485	57.19	22.1537	0.38737
FBgn0051274	CG31274	18.64	16.74	17.69	6.85245	0.387363
FBgn0031990	CG8552	48.055	60.85	54.4525	21.0549	0.386666
FBgn0038070	CG6753	3.625	1.785	2.705	1.04522	0.386403
FBgn0039110	CG10225	118.87	138.3	128.585	49.5675	0.385484
FBgn0036451	CG9425	49	62.225	55.6125	21.4371	0.385473
FBgn0032475	Sfmbt	109.505	115.685	112.595	43.3937	0.385397
FBgn0051523	CG31523	107.37	112.2	109.785	42.2378	0.384732
FBgn0029942	CG2059	30.99	33.07	32.03	12.317	0.384547
FBgn0029903	pod1	57.34	64.595	60.9675	23.413	0.384024
FBgn0030852	CG8316	11.865	12.345	12.105	4.64133	0.383423
FBgn0034321	CG14502	5.885	5.29	5.5875	2.14115	0.383204
FBgn0262714	CG11006	23.16	33.715	28.4375	10.8923	0.383026
FBgn0020300	gk	94.65	69.03	81.84	31.3378	0.382915
FBgn0051072	Lerp	14.59	15.165	14.8775	5.69225	0.382608
FBgn0032820	fbp	47.555	40.09	43.8225	16.7309	0.381789
FBgn0013799	Deaf1	29.915	41.725	35.82	13.6706	0.381646
FBgn0030891	dik	61.71	61.22	61.465	23.4539	0.381582
FBgn0012036	Aldh	51.71	38.32	45.015	17.1523	0.381034
FBgn0005649	Rox8	309.745	332.54	321.143	121.963	0.37978
FBgn0016697	Prosalpha5	640.265	574.505	607.385	230.603	0.379666
FBgn0262872	milt	102.81	118.66	110.735	42.0413	0.379657
FBgn0029899	CG14438	36.595	44.32	40.4575	15.3584	0.379617
FBgn0035437	CG11526	28.045	33.53	30.7875	11.681	0.379407
FBgn0031393	CG15382	476.64	453.2	464.92	175.796	0.378121
FBgn0001098	Gdh	277.47	303.665	290.567	109.762	0.377751
FBgn0261385	scra	116.88	129.755	123.317	46.5677	0.377625
FBgn0033998	row	61.715	58.545	60.13	22.7024	0.377556
FBgn0036980	RhoBTB	137.005	139.36	138.183	52.0856	0.376933
FBgn0025820	JTBR	35.115	39	37.0575	13.9488	0.376409
FBgn0034322	CG18536	4.52	3.675	4.0975	1.54064	0.375995
FBgn0261793	Trf2	57.39	60.735	59.0625	22.1943	0.375777
FBgn0085295	CG34266	191.96	192.5	192.23	72.2197	0.375694
FBgn0039644	CG11897	156.445	188.535	172.49	64.7526	0.375399
FBgn0051793	CG31793	9.95	11.38	10.665	4.00301	0.375341
FBgn0003270	amos	41.53	63.965	52.7475	19.7976	0.375328
FBgn0011586	e(r)	290.125	285.575	287.85	108.007	0.375221
FBgn0043884	mask	22.96	37.545	30.2525	11.3373	0.374757
FBgn0050497	CG30497	231.465	312.665	272.065	101.921	0.374622
FBgn0003138	Ptp61F	177.47	212.335	194.903	72.8958	0.374012
FBgn0039537	CG5590	145.29	150.525	147.907	55.3015	0.373892
FBgn0033889	CG6701	76.9	78.3	77.6	29.0074	0.373807
FBgn0261014	TER94	354.655	323.005	338.83	126.552	0.373498
FBgn0033382	Hydr1	28.68	33.68	31.18	11.6347	0.373145
FBgn0052446	Atox1	87.59	81.335	84.4625	31.4843	0.372761
FBgn0052016	CG32016	146.44	133.125	139.782	52.0965	0.372697
FBgn0002872	mu2	39.015	42.695	40.855	15.2196	0.372527
FBgn0033928	Arc2	31.285	33.05	32.1675	11.9634	0.371911
FBgn0026376	Rgl	22.265	24.13	23.1975	8.62353	0.371744
FBgn0000246	c(3)G	29.815	31.995	30.905	11.486	0.371656
FBgn0039118	CG10208	20.035	24.255	22.145	8.22946	0.371617
FBgn0036974	eRF1	255.285	250.205	252.745	93.8426	0.371294
FBgn0033802	CG17724	37.44	48.065	42.7525	15.8726	0.371267
FBgn0026415	Idgf4	473.285	501.97	487.628	180.864	0.370905
FBgn0019830	colt	129.98	128.935	129.457	48.0006	0.370783
FBgn0042175	CG18858	38.32	43.59	40.955	15.1759	0.370551
FBgn0051992	gw	221.785	230.56	226.173	83.7626	0.370348
FBgn0031673	CG31650	107.23	106.905	107.067	39.6223	0.370068
FBgn0037702	CG8176	50.635	63.5	57.0675	21.1001	0.36974
FBgn0034025	GalNAc-T1	39.23	49.76	44.495	16.3899	0.368354
FBgn0040237	bor	42.01	47.625	44.8175	16.4843	0.36781
FBgn0032752	CG10702	22.185	23.265	22.725	8.34912	0.367398
FBgn0027548	nito	104.175	120.22	112.197	41.1775	0.367009
FBgn0035411	CG12734	21.72	25.865	23.7925	8.68551	0.365052
FBgn0027579	CG5508	46.395	59.21	52.8025	19.2705	0.364955
FBgn0011481	Ssdp	141.68	166.43	154.055	56.1911	0.364747
FBgn0039705	CG31033	66.285	68.07	67.1775	24.4976	0.364669
FBgn0028671	Vha100-1	81.155	85.31	83.2325	30.2928	0.363954
FBgn0043458	CG12084	50.265	55.535	52.9	19.194	0.362835
FBgn0033897	Rcd1	115.57	116.8	116.185	42.0745	0.362134
FBgn0263050	CG9243	27.3	25.885	26.5925	9.61185	0.36145
FBgn0010355	Taf1	47.365	55.205	51.285	18.5084	0.360892
FBgn0029931	CG14427	130.47	102.565	116.517	41.9696	0.3602
FBgn0033715	CG8490	63.695	68.32	66.0075	23.6168	0.357789
FBgn0027835	Dp1	125.565	140.105	132.835	47.4478	0.357194
FBgn0053054	CG33054	48.19	40.69	44.44	15.8652	0.357002
FBgn0032489	CG15480	153.625	157.265	155.445	55.3463	0.356051
FBgn0035570	CG13712	163.725	138.285	151.005	53.7238	0.355775
FBgn0020620	RN-tre	58.515	67.375	62.945	22.3273	0.354712
FBgn0050122	CG30122	140.89	164.055	152.472	54.0681	0.354609
FBgn0033669	CG8979	58.685	66.505	62.595	22.1919	0.354531
FBgn0266572	Exp6	75.44	79	77.22	27.3429	0.354091
FBgn0027086	Aats-ile	126.275	118.715	122.495	43.352	0.353908
FBgn0037094	CG7611	91.01	94.11	92.56	32.7203	0.353503
FBgn0031498	CG17260	25.745	27.92	26.8325	9.46758	0.35284
FBgn0259168	mnb	84.255	93.48	88.8675	31.3512	0.352786
FBgn0042199	CG13713	231.91	204.75	218.33	76.9672	0.352527
FBgn0064116	CG33713	59.94	76.03	67.985	23.9194	0.351834
FBgn0017566	ND75	73.745	87.195	80.47	28.3056	0.351754
FBgn0051674	CG31674	14.235	14.445	14.34	5.04274	0.351656
FBgn0037093	CG7597	96.405	106.055	101.23	35.5887	0.351563
FBgn0061200	Nup153	87.445	107.265	97.355	34.1943	0.351234
FBgn0035639	CG5537	112.79	119.4	116.095	40.7101	0.350662
FBgn0034240	MESR4	21.3	28.34	24.82	8.6913	0.350173
FBgn0028399	TMS1	65.265	61.99	63.6275	22.2728	0.35005
FBgn0037117	CG11248	26.71	29.57	28.14	9.84642	0.349908
FBgn0035497	CG14995	14.67	16.795	15.7325	5.49819	0.34948
FBgn0037446	CG10267	103.17	107.73	105.45	36.8343	0.349306
FBgn0034794	Gmer	59.65	61.34	60.495	21.1271	0.349237
FBgn0026593	CG5707	12.67	15.46	14.065	4.90438	0.348694
FBgn0001230	Hsp68	3.87	8.095	5.9825	2.08342	0.348253
FBgn0034141	CG8311	51.575	49.01	50.2925	17.4712	0.347393
FBgn0085453	CG34424	26.42	27.21	26.815	9.31172	0.347258
FBgn0052767	CG32767	27.08	38.285	32.6825	11.3415	0.347022
FBgn0022029	l(2)k01209	50.06	55.42	52.74	18.3009	0.347003
FBgn0086711	mol	97.975	104.86	101.417	35.1702	0.346787
FBgn0003162	Pu	4.65	5.025	4.8375	1.66355	0.343887
FBgn0039355	CG4730	38.455	36.45	37.4525	12.8721	0.34369
FBgn0033636	tou	26.605	39.86	33.2325	11.4106	0.343355
FBgn0036640	nxf2	64.335	61.98	63.1575	21.63	0.342477
FBgn0035945	CG5026	74.21	81.195	77.7025	26.595	0.342267
FBgn0003231	ref(2)P	365.54	364.59	365.065	124.925	0.342199
FBgn0037530	CG2943	123.365	131.59	127.477	43.4897	0.341156
FBgn0265523	Smr	39.87	59.91	49.89	17.0142	0.341035
FBgn0035001	slik	81.51	88.63	85.07	28.9833	0.3407
FBgn0261285	Ppcs	7.475	10.01	8.7425	2.97829	0.340668
FBgn0010905	Spn	45.26	62.73	53.995	18.3574	0.339983
FBgn0003165	pum	63.135	100.165	81.65	27.758	0.339963
FBgn0003423	slgA	6.595	9.955	8.275	2.80793	0.339326
FBgn0035227	CG12090	8.56	8.495	8.5275	2.89209	0.339149
FBgn0260442	rhea	25.92	31.7	28.81	9.76753	0.339033
FBgn0038738	CG4572	161.545	167.005	164.275	55.6945	0.339032
FBgn0004598	Fur2	30.24	49.045	39.6425	13.4264	0.338688
FBgn0025836	RhoGAP1A	41.465	47.415	44.44	15.0468	0.338587
FBgn0035944	CG5021	27.935	30.29	29.1125	9.85672	0.338573
FBgn0037924	CG14712	49.05	61.3	55.175	18.6565	0.338133
FBgn0026597	Axn	69.075	74.965	72.02	24.3362	0.337909
FBgn0261671	tweek	5.485	7.41	6.4475	2.17699	0.337649
FBgn0032643	CG6453	71.225	77.735	74.48	25.0691	0.336589
FBgn0030343	ATP7	12.595	18.26	15.4275	5.19265	0.336584
FBgn0036624	CG4877	57.24	64.355	60.7975	20.4588	0.336508
FBgn0011290	Taf12	158.74	154.31	156.525	52.623	0.336195
FBgn0035853	CG7375	209.315	193.085	201.2	67.4938	0.335456
FBgn0000346	comt	8.27	8.355	8.3125	2.78253	0.33474
FBgn0261553	CG42671	3.255	6.305	4.78	1.5989	0.334499
FBgn0027496	epsilonCOP	100.35	87.47	93.91	31.3996	0.334358
FBgn0015477	Rme-8	53.985	55.29	54.6375	18.241	0.333855
FBgn0042712	HBS1	50.275	54.29	52.2825	17.4351	0.333479
FBgn0031972	Wwox	28.52	28.235	28.3775	9.45809	0.333295
FBgn0024365	CG12773	51.745	58.935	55.34	18.4083	0.33264
FBgn0003360	sesB	2091.68	1826.84	1959.26	650.691	0.332111
FBgn0051716	CG31716	76.585	92.47	84.5275	28.042	0.331751
FBgn0013753	Bgb	101.35	107.455	104.403	34.6143	0.331547
FBgn0037262	MED31	103.75	124.35	114.05	37.6769	0.330354
FBgn0028372	isopeptidase-T-3	23.34	25.48	24.41	8.03806	0.329294
FBgn0028692	Rpn2	38.97	52.385	45.6775	15.018	0.328782
FBgn0039936	CG11148	81.59	87.8	84.695	27.7828	0.328034
FBgn0016038	mod(r)	22.52	24.68	23.6	7.73864	0.327908
FBgn0035046	CG3683	89	81.625	85.3125	27.9655	0.3278
FBgn0003612	Su(var)2-10	194.525	191.6	193.062	62.8511	0.325548
FBgn0032382	CG14935	24.115	24.035	24.075	7.82434	0.324999
FBgn0037109	MED1	51.16	55.32	53.24	17.3014	0.32497
FBgn0038917	CG6678	9.54	9.565	9.5525	3.09527	0.324027
FBgn0017418	ari-1	67.255	74.5	70.8775	22.9629	0.32398
FBgn0033683	CG18343	98.485	78.735	88.61	28.562	0.322333
FBgn0082831	pps	17.42	26.83	22.125	7.12663	0.322108
FBgn0016983	smid	164.89	176.49	170.69	54.7749	0.320903
FBgn0028425	JhI-21	103.825	114.105	108.965	34.8775	0.32008
FBgn0031399	Mio	64.825	68.105	66.465	21.2348	0.319489
FBgn0029866	CG3842	30.225	47.49	38.8575	12.3991	0.319092
FBgn0030653	CG7860	13.21	16.845	15.0275	4.79039	0.318775
FBgn0010909	msn	75.885	87.94	81.9125	26.0602	0.318146
FBgn0027081	Aats-thr	184.24	191.225	187.733	59.7185	0.318104
FBgn0037819	CG14688	147.86	146.455	147.158	46.7238	0.317509
FBgn0052112	CG32112	6.475	7.96	7.2175	2.29126	0.317459
FBgn0040075	rept	152.585	150.465	151.525	47.9872	0.316695
FBgn0013770	Cp1	308.71	276.77	292.74	92.699	0.31666
FBgn0004907	14-3-3zeta	473.92	465.31	469.615	148.669	0.316577
FBgn0032748	CG10492	97.345	118.26	107.803	34.0696	0.316037
FBgn0038035	lig3	33.695	32.405	33.05	10.4272	0.315498
FBgn0037215	CG12582	17.835	21.105	19.47	6.13983	0.315348
FBgn0052581	CG32581	92.705	84.625	88.665	27.9185	0.314876
FBgn0266136	Gyc76C	24.3	25.74	25.02	7.85242	0.313846
FBgn0003210	rb	57.195	57.895	57.545	18.0162	0.313081
FBgn0028515	EndoGI	16.515	17.99	17.2525	5.3855	0.312157
FBgn0038804	CG10877	35	36.53	35.765	11.1565	0.31194
FBgn0031450	Hrs	66.305	68.935	67.62	21.0874	0.311851
FBgn0022764	Sin3A	51.925	72.52	62.2225	19.3934	0.311679
FBgn0020370	TppII	127.635	130.1	128.868	40.1592	0.311632
FBgn0003656	sws	59.785	90.975	75.38	23.486	0.311569
FBgn0086690	cp309	12.745	15.19	13.9675	4.34218	0.310877
FBgn0031878	sip2	79.05	76.095	77.5725	24.0854	0.310488
FBgn0030640	CG6294	33.105	38.215	35.66	11.0617	0.310198
FBgn0027568	CG5366	38.75	43.16	40.955	12.6623	0.309176
FBgn0001316	klar	41.895	53.63	47.7625	14.7668	0.309172
FBgn0000042	Act5C	2676.65	2810.39	2743.52	844.758	0.307911
FBgn0005630	lola	709.355	768.735	739.045	227.34	0.307613
FBgn0041630	Hexo1	32.765	33.755	33.26	10.203	0.306764
FBgn0011206	bol	23.25	24.65	23.95	7.34172	0.306543
FBgn0047038	CG6463	110.405	104.72	107.562	32.8675	0.305566
FBgn0039507	mrt	7.985	13.065	10.525	3.21208	0.305186
FBgn0053995	CG33995	21.735	21.96	21.8475	6.63629	0.303755
FBgn0250823	gish	118.245	119.505	118.875	36.087	0.303571
FBgn0260390	CG42516	66.885	81.73	74.3075	22.517	0.303025
FBgn0036330	CG11263	40.825	38.54	39.6825	11.9616	0.301433
FBgn0004363	porin	606.035	650.495	628.265	189.351	0.301388
FBgn0035572	CG13711	260.975	196.295	228.635	68.6892	0.300431
FBgn0003371	sgg	97.665	103.315	100.49	30.1756	0.300284
FBgn0259978	vlc	177.55	184.88	181.215	54.3687	0.300023
FBgn0027951	MTA1-like	85.44	94.26	89.85	26.9137	0.299541
FBgn0043854	slam	823.965	827.235	825.6	247.195	0.299413
FBgn0261381	mtTFB1	37.435	56.83	47.1325	14.1088	0.299343
FBgn0010328	woc	26.56	38.635	32.5975	9.74373	0.29891
FBgn0032363	CG6509	19.97	29.105	24.5375	7.3342	0.298898
FBgn0003139	PpV	55.65	63.86	59.755	17.8534	0.298777
FBgn0010548	Aldh-III	64.565	68.825	66.695	19.7408	0.295986
FBgn0003261	Rm62	547.67	660.19	603.93	178.618	0.29576
FBgn0044323	Cka	54.865	70.005	62.435	18.3196	0.293418
FBgn0035793	CG7546	62.49	72.645	67.5675	19.8133	0.293237
FBgn0027360	Tim10	50.975	54.8	52.8875	15.5022	0.293116
FBgn0033051	dream	9.525	10.61	10.0675	2.94829	0.292852
FBgn0001174	halo	1466.67	1255.47	1361.07	398.583	0.292845
FBgn0013263	Trl	99.225	110.425	104.825	30.6411	0.292307
FBgn0027602	CG8611	33.6	41.81	37.705	11.0052	0.291876
FBgn0004401	Pep	422.09	509.325	465.707	135.565	0.291096
FBgn0005636	nvy	5	4.385	4.6925	1.3637	0.290613
FBgn0020496	CtBP	280.845	314.06	297.452	86.1692	0.289691
FBgn0016041	Tom40	264.51	275.915	270.212	78.2083	0.289432
FBgn0033785	Sans	6.125	8.745	7.435	2.14363	0.288316
FBgn0036967	CG6597	162.59	165.795	164.192	47.2837	0.287977
FBgn0023522	CG11596	128.105	146.95	137.527	39.41	0.286561
FBgn0016081	fry	11.985	15.07	13.5275	3.8759	0.28652
FBgn0261243	Psa	29.325	33.25	31.2875	8.96252	0.286457
FBgn0086362	spn-F	81.505	89.885	85.695	24.4286	0.285064
FBgn0020621	Pkn	41.295	49.995	45.645	12.9672	0.284088
FBgn0001978	stc	106.59	120.385	113.488	32.2059	0.283784
FBgn0051550	CG31550	37.055	42.41	39.7325	11.2691	0.283625
FBgn0029176	Ef1gamma	1939.49	2142.38	2040.93	577.692	0.283053
FBgn0034372	Gint3	31.645	53.445	42.545	12.0273	0.282695
FBgn0033392	CG8027	39.055	41.17	40.1125	11.331	0.282479
FBgn0016917	Stat92E	137.605	145.205	141.405	39.9143	0.282269
FBgn0020510	Abi	57.515	64.1	60.8075	17.1424	0.281913
FBgn0037218	aux	72.555	75.815	74.185	20.8667	0.28128
FBgn0004370	Ptp10D	24.905	32.035	28.47	7.99045	0.280662
FBgn0033971	CG10209	22.99	25.2	24.095	6.74844	0.280076
FBgn0261885	osa	50.165	71.395	60.78	17.0101	0.279863
FBgn0030812	CG8949	87.995	104.77	96.3825	26.9345	0.279455
FBgn0039637	CG11880	59.595	77.17	68.3825	18.9448	0.277041
FBgn0001218	Hsc70-3	189.55	223.575	206.562	57.1611	0.276725
FBgn0260222	CG42496	90.355	91.74	91.0475	25.1234	0.275937
FBgn0051807	CG31807	3.97	3.705	3.8375	1.05781	0.27565
FBgn0033717	CG8839	19.79	21.75	20.77	5.71837	0.275318
FBgn0035160	CG13897	42.565	47.315	44.94	12.2846	0.273355
FBgn0036710	CG6479	80.135	95.27	87.7025	23.8822	0.272309
FBgn0037261	CG9775	305.38	294.125	299.752	81.1632	0.270767
FBgn0003510	Sry-alpha	746.815	640.765	693.79	187.731	0.270588
FBgn0015558	tty	7.145	12.86	10.0025	2.7033	0.270262
FBgn0011653	mas	16.995	16.925	16.96	4.56857	0.269373
FBgn0259234	Camta	9.17	11.705	10.4375	2.79361	0.267651
FBgn0004878	Cas	10.675	15.785	13.23	3.53553	0.267236
FBgn0030038	CG1440	315.66	307.53	311.595	83.2172	0.267068
FBgn0260760	CG42558	19.385	24.355	21.87	5.82227	0.266222
FBgn0005632	faf	73.71	76.665	75.1875	19.9459	0.265282
FBgn0033339	sec31	26.605	36.16	31.3825	8.30939	0.264778
FBgn0031435	CG9883	752.345	681.82	717.082	188.944	0.26349
FBgn0036896	wnd	19.835	25.15	22.4925	5.90378	0.262478
FBgn0032036	CG13384	18.365	19.025	18.695	4.89297	0.261726
FBgn0037329	CG12162	44.245	49.09	46.6675	12.2096	0.261629
FBgn0039073	CG4408	81.455	83.775	82.615	21.5605	0.260975
FBgn0086676	spin	61.74	70.905	66.3225	17.1364	0.258379
FBgn0028479	CG4389	310.445	314.01	312.227	80.6728	0.258378
FBgn0034345	CG5174	273.43	251.115	262.273	67.6375	0.25789
FBgn0037715	CG9399	97.72	97.08	97.4	25.0806	0.257501
FBgn0030347	CG15739	6.385	4.695	5.54	1.42542	0.257297
FBgn0000721	for	220.23	233.13	226.68	58.0733	0.25619
FBgn0021764	sdk	27.75	35.465	31.6075	8.09591	0.256139
FBgn0001624	dlg1	34.475	40.095	37.285	9.52136	0.255367
FBgn0026083	CG4857	21.015	29.225	25.12	6.41329	0.255306
FBgn0024806	DIP2	26.09	28.945	27.5175	7.02348	0.255237
FBgn0000163	baz	24.32	28.845	26.5825	6.78415	0.255211
FBgn0031592	Art2	7.38	3.64	5.51	1.40448	0.254897
FBgn0034491	CG11055	68.395	78.665	73.53	18.7201	0.254592
FBgn0039261	CG6422	107.3	116.35	111.825	28.4331	0.254264
FBgn0030328	Amun	250.11	289.825	269.967	68.4003	0.253365
FBgn0026418	Hsc70Cb	45.925	49.935	47.93	12.1044	0.252544
FBgn0029094	asf1	176.295	183.66	179.977	45.2883	0.251633
FBgn0023531	CG32809	3.485	5.845	4.665	1.17349	0.251551
FBgn0053155	CG33155	30.23	18.87	24.55	6.16241	0.251015
FBgn0027588	CG14476	265.19	286.965	276.077	69.1345	0.250417
FBgn0027950	MBD-like	106.225	106.59	106.407	26.638	0.25034
FBgn0030735	CG3632	33.925	33.96	33.9425	8.47793	0.249773
FBgn0034181	CG8963	154.77	173.43	164.1	40.9614	0.249612
FBgn0000565	Eip71CD	29.82	34.775	32.2975	8.01423	0.248138
FBgn0024983	CG4293	50.905	52.695	51.8	12.8077	0.247253
FBgn0003969	vap	46.71	48.535	47.6225	11.7691	0.247133
FBgn0003450	snk	16.465	18.225	17.345	4.27949	0.246728
FBgn0034467	CG15128	7.915	7.5	7.7075	1.90048	0.246576
FBgn0028717	Lnk	46.62	56.27	51.445	12.6595	0.246079
FBgn0033465	CG12140	45.25	55.48	50.365	12.3574	0.245357
FBgn0005640	Eip63E	43.3	47.28	45.29	11.0819	0.244687
FBgn0030807	CG13000	464.83	281.2	373.015	91.2163	0.244538
FBgn0051865	Ada1-1	26.9	26.795	26.8475	6.56448	0.24451
FBgn0037182	CG6838	89.19	92.25	90.72	22.1647	0.24432
FBgn0002914	Myb	101.08	108.44	104.76	25.5663	0.244047
FBgn0015509	lin19	394.23	389.295	391.763	95.4894	0.243743
FBgn0262125	sec23	71.69	81.4	76.545	18.6487	0.24363
FBgn0003459	stwl	63.17	68.245	65.7075	15.9802	0.243203
FBgn0052549	CG32549	27.315	31.77	29.5425	7.16092	0.242394
FBgn0042178	CG32165	30.215	37.985	34.1	8.23501	0.241496
FBgn0039350	jigr1	311.375	329.855	320.615	76.3744	0.238212
FBgn0261573	CoRest	114.38	117.785	116.082	27.6293	0.238014
FBgn0000017	Abl	39.555	51.305	45.43	10.781	0.23731
FBgn0030744	CG9992	74.155	71.69	72.9225	17.1093	0.234623
FBgn0037973	CG18547	32.48	29.78	31.13	7.29008	0.234182
FBgn0039543	CG12428	74.53	71.47	73	17.0424	0.233457
FBgn0003638	su(w[a])	36.175	49.835	43.005	10.0324	0.233285
FBgn0037655	CG11984	133.125	175.77	154.447	35.9629	0.232849
FBgn0261383	CG3125	31.49	45.2	38.345	8.90819	0.232317
FBgn0039560	CG5514	41.425	50.905	46.165	10.7189	0.232187
FBgn0037518	CG2641	10.81	9.305	10.0575	2.30875	0.229555
FBgn0035957	CG5144	22.655	24.445	23.55	5.40538	0.229528
FBgn0004795	retn	223.73	246.765	235.248	53.7797	0.228609
FBgn0001168	H	91.445	106.495	98.97	22.5621	0.22797
FBgn0041789	Pax	87.775	94.105	90.94	20.665	0.227237
FBgn0030049	Trf4-1	108.24	131.795	120.017	27.1402	0.226136
FBgn0001180	hb	173.57	181.07	177.32	40.096	0.226122
FBgn0030073	CG10962	21.315	21.28	21.2975	4.77948	0.224415
FBgn0264302	CG8600	105.255	100.205	102.73	23.0268	0.224149
FBgn0010100	Acon	276.05	273.4	274.725	61.4647	0.223732
FBgn0036187	CG11660	128.285	134.03	131.157	29.3024	0.223414
FBgn0024689	fws	76.575	76.805	76.69	17.0259	0.22201
FBgn0002873	mud	65.645	67.165	66.405	14.7193	0.221659
FBgn0031719	CG18269	91.635	139.87	115.752	25.6209	0.221342
FBgn0035346	CG1146	24.745	23.16	23.9525	5.29138	0.220912
FBgn0001224	Hsp23	257.79	216.975	237.382	52.2422	0.220076
FBgn0000212	brm	98.055	110.62	104.338	22.6855	0.217424
FBgn0083992	Mkp	12.865	14.325	13.595	2.93616	0.215974
FBgn0039635	CG11876	196.67	217.855	207.262	44.4551	0.214487
FBgn0038566	CG14317	1537.62	1357.54	1447.58	309.142	0.213558
FBgn0000046	Act87E	68.15	75	71.575	15.2709	0.213355
FBgn0262733	Src64B	160.995	184.77	172.882	36.8678	0.213254
FBgn0027070	CG17322	89.71	97.455	93.5825	19.9565	0.213251
FBgn0262026	CG8446	163.85	158.08	160.965	34.1111	0.211916
FBgn0000319	Chc	97.93	110.46	104.195	21.9993	0.211136
FBgn0032172	CG5850	50.655	63.335	56.995	11.9976	0.210502
FBgn0004054	zen2	41.87	31.66	36.765	7.72635	0.210155
FBgn0039241	CG11089	16.795	23.665	20.23	4.24732	0.209952
FBgn0266000	CG4068	128.27	158.23	143.25	29.5241	0.206102
FBgn0263102	psq	118.785	141.205	129.995	26.434	0.203346
FBgn0036043	CG8177	50.27	62.105	56.1875	11.3997	0.202886
FBgn0013733	shot	5.48	8.495	6.9875	1.41205	0.202082
FBgn0039790	CG2246	18.205	18	18.1025	3.65507	0.201909
FBgn0003683	term	1157.62	1111.73	1134.68	227.226	0.200256
FBgn0035569	CG15876	367.935	346.73	357.332	71.2816	0.199483
FBgn0035533	Cip4	63.8	67.15	65.475	12.979	0.198229
FBgn0037236	CG9772	137.535	133.065	135.3	26.4731	0.195662
FBgn0000289	cg	114.875	140.565	127.72	24.6911	0.193322
FBgn0024807	DIP1	67.12	65.485	66.3025	12.7884	0.192879
FBgn0015949	hrg	360.14	376.575	368.357	70.7764	0.19214
FBgn0266083	CG3363	58.295	66.455	62.375	11.7686	0.188675
FBgn0010280	Taf4	84.915	104.255	94.585	17.8395	0.188608
FBgn0000228	Bsg25D	667.93	696.715	682.322	128.528	0.188368
FBgn0004648	svr	59.585	61.895	60.74	11.4146	0.187926
FBgn0004389	bnk	876.35	899.695	888.023	166.819	0.187855
FBgn0003654	sw	17.31	18.935	18.1225	3.3513	0.184925
FBgn0042693	PP2A-B	45.38	61.355	53.3675	9.86063	0.184768
FBgn0036810	CG6885	291.09	236.475	263.782	48.6994	0.18462
FBgn0036856	CG9666	91.405	32.255	61.83	11.3535	0.183625
FBgn0037149	CG14561	299.675	277.79	288.733	52.1772	0.180711
FBgn0037889	scpr-A	7.475	9.985	8.73	1.57536	0.180453
FBgn0261952	CG11582	292.775	234.97	263.873	47.4649	0.179878
FBgn0003865	tsg	181.18	173.46	177.32	31.886	0.179822
FBgn0030089	AP-1gamma	29.47	39.45	34.46	6.19166	0.179677
FBgn0004053	zen	251.79	223.17	237.48	41.7975	0.176004
FBgn0050100	CG30100	18.46	17.945	18.2025	3.1954	0.175548
FBgn0001139	gro	180.725	196.635	188.68	33.0439	0.175132
FBgn0063492	GstE8	100.8	87.43	94.115	16.2841	0.173023
FBgn0037138	CG7145	28.44	28.025	28.2325	4.88009	0.172854
FBgn0085352	CG34323	6.215	6.485	6.35	1.08832	0.171389
FBgn0003189	r	14.995	18.87	16.9325	2.88875	0.170604
FBgn0036211	CG5946	126.915	149.295	138.105	23.542	0.170464
FBgn0052318	CG32318	13.87	15.935	14.9025	2.50709	0.168233
FBgn0037742	Rpt3R	14.43	16.215	15.3225	2.56831	0.167617
FBgn0020279	lig	172.81	216.29	194.55	31.4972	0.161898
FBgn0033886	CG13349	99.97	107.975	103.972	16.8077	0.161656
FBgn0025387	CG12184	11.45	12.54	11.995	1.91041	0.159268
FBgn0010825	Gug	58.905	73.06	65.9825	10.3577	0.156977
FBgn0031621	CG15634	824.34	840.23	832.285	129.187	0.155219
FBgn0028741	fab1	23.635	25.805	24.72	3.78356	0.153057
FBgn0036791	CG7271	1152.39	1102.39	1127.39	167.246	0.148347
FBgn0010452	Trn	141.925	144.74	143.333	21.2416	0.148198
FBgn0266599	Hsc70-4	3379.13	3612.47	3495.8	511.161	0.146221
FBgn0004143	nullo	280.355	297.88	289.118	42.1217	0.145691
FBgn0029891	Pink1	110.145	112.52	111.332	16.1719	0.145258
FBgn0003392	shi	66.255	69.72	67.9875	9.64943	0.141929
FBgn0032456	MRP	68.395	79.92	74.1575	9.88489	0.133296
FBgn0033555	RpS15Ab	669.695	514.505	592.1	78.4487	0.132492
FBgn0033166	Eaf	79.955	93.715	86.835	11.4454	0.131806
FBgn0035402	CG12082	122.76	127.19	124.975	16.3474	0.130805
FBgn0037085	Neu2	192	169.74	180.87	23.5093	0.129979
FBgn0013755	Bro	615.355	654.26	634.808	81.7927	0.128846
FBgn0000227	Bsg25A	995.235	896.745	945.99	121.157	0.128075
FBgn0038535	alt	175.13	208.35	191.74	24.5503	0.12804
FBgn0261679	CG42726	18.675	9.72	14.1975	1.7996	0.126755
FBgn0259721	CG42375	67.84	68.7	68.27	8.57865	0.125658
FBgn0003890	betaTub97EF	32.815	29.43	31.1225	3.85943	0.124008
FBgn0036294	CG10654	19.38	24.87	22.125	2.64512	0.119553
FBgn0263121	Prosalpha1	480.03	479.99	480.01	57.0758	0.118905
FBgn0083973	CG34137	996.55	913.16	954.855	112.317	0.117628
FBgn0033782	Sug	11.46	14.095	12.7775	1.48697	0.116374
FBgn0011224	heph	191.01	205.475	198.243	22.3954	0.11297
FBgn0031053	CG14223	11.795	16.315	14.055	1.58544	0.112802
FBgn0032490	CG16813	19.97	29.675	24.8225	2.73221	0.11007
FBgn0031718	CG14014	841.07	974.715	907.893	86.7059	0.0955024
FBgn0035397	CG11486	152.175	189.25	170.713	15.042	0.0881131
FBgn0002781	mod(mdg4)	768.66	826.365	797.513	70.038	0.0878206
FBgn0033304	Cyp6a13	20.31	18.79	19.55	1.45637	0.0744944
FBgn0259726	CG42380	22.495	34.33	28.4125	2.10653	0.074141
FBgn0005590	scw	327.86	354	340.93	21.4888	0.0630299
FBgn0262559	CG7998	501.905	551.3	526.602	29.2867	0.0556144
FBgn0053105	p24-2	72.815	74.89	73.8525	4.06108	0.054989
FBgn0004407	SF1	112.715	114.93	113.823	4.90174	0.0430648
FBgn0265184	CG42257	152.49	159.35	155.92	2.89648	0.0185767
FBgn0004862	Bap	66.62	80.405	73.5125	1.18733	0.0161514

## Sheet: GO Up
GO analysis (DAVID's) of embryos of GF flies vs. stage-matched Cycle 14A flies - Group 2 - genes UP-regulated over 2-fold(enrichment in 1192 genes, see sheet "genes up")
Category	Term	RT	Genes Count	%	P-Value	Benjamini
GOTERM_BP_FAT	DNA metabolic process	RT	50	4.3	3e-10	3.2e-07
GOTERM_BP_FAT	DNA replication	RT	31	2.7	1.6e-10	3.4e-07
SP_PIR_KEYWORDS	dna replication	RT	17	1.5	3.2e-08	9.7e-06
SP_PIR_KEYWORDS	transferase	RT	121	10.4	1.5e-07	2.2e-05
SP_PIR_KEYWORDS	phosphoprotein	RT	113	9.7	3.9e-07	4e-05
KEGG_PATHWAY	DNA replication	RT	16	1.4	1.9e-06	0.00019
SP_PIR_KEYWORDS	nucleotide-binding	RT	100	8.6	7.6e-06	0.00058
GOTERM_CC_FAT	replication fork	RT	11	0.9	1.9e-06	0.00076
SP_PIR_KEYWORDS	atp-binding	RT	81	7	2.3e-05	0.0014
GOTERM_BP_FAT	DNA-dependent DNA replication	RT	18	1.6	3.2e-06	0.0023
SP_PIR_KEYWORDS	nucleus	RT	108	9.3	9.9e-05	0.0051
GOTERM_MF_FAT	purine ribonucleotide binding	RT	119	10.3	2.5e-05	0.0064
GOTERM_MF_FAT	ribonucleotide binding	RT	119	10.3	2.5e-05	0.0064
GOTERM_BP_FAT	cellular response to stress	RT	34	2.9	1.3e-05	0.0068
GOTERM_BP_FAT	regulation of mitotic cell cycle	RT	23	2	2.1e-05	0.0074
GOTERM_BP_FAT	regulation of cell cycle	RT	32	2.8	2.5e-05	0.0077
GOTERM_BP_FAT	interphase	RT	11	0.9	2e-05	0.0085
GOTERM_BP_FAT	interphase of mitotic cell cycle	RT	11	0.9	2e-05	0.0085
GOTERM_BP_FAT	response to DNA damage stimulus	RT	25	2.2	3.2e-05	0.0085
GOTERM_MF_FAT	nucleotide binding	RT	150	12.9	1.1e-05	0.0089
GOTERM_MF_FAT	purine nucleotide binding	RT	126	10.9	2.3e-05	0.0091
SP_PIR_KEYWORDS	developmental protein	RT	72	6.2	0.00023	0.0098
GOTERM_BP_FAT	mitotic cell cycle	RT	54	4.7	4.9e-05	0.01
GOTERM_MF_FAT	nucleoside binding	RT	107	9.2	5.3e-05	0.01
GOTERM_BP_FAT	protein localization	RT	58	5	4.3e-05	0.01
GOTERM_MF_FAT	adenyl nucleotide binding	RT	104	9	0.00012	0.013
GOTERM_MF_FAT	adenyl ribonucleotide binding	RT	97	8.4	0.00015	0.013
GOTERM_MF_FAT	ATP binding	RT	97	8.4	0.00014	0.014
GOTERM_MF_FAT	nucleotidyltransferase activity	RT	21	1.8	0.00011	0.014
GOTERM_MF_FAT	purine nucleoside binding	RT	105	9.1	9.3e-05	0.014
GOTERM_CC_FAT	membrane-enclosed lumen	RT	79	6.8	0.00019	0.037

## Sheet: GO Down
GO analysis (DAVID's) of embryos of GF flies vs. stage-matched Cycle 14A flies - Group 1 - genes DOWN-regulated over 2-fold(enrichment in 753 genes, see sheet "genes up")
Category	Term	RT	Count	%	P-Value	Benjamini
SP_PIR_KEYWORDS	alternative splicing	RT	90	12.5	9e-19	2.4e-16
SP_PIR_KEYWORDS	phosphoprotein	RT	103	14.3	6.1e-17	1.4e-14
UP_SEQ_FEATURE	splice variant	RT	89	12.4	4.8e-14	3.1e-11
SP_PIR_KEYWORDS	developmental protein	RT	64	8.9	2.1e-09	1.8e-07
GOTERM_CC_FAT	lipid particle	RT	41	5.7	4.7e-09	1.8e-06
SP_PIR_KEYWORDS	cytoplasm	RT	51	7.1	1.8e-07	1.2e-05
SP_PIR_KEYWORDS	atp-binding	RT	60	8.3	1.2e-06	6.2e-05
SP_PIR_KEYWORDS	Transcription	RT	44	6.1	4.6e-06	0.0002
GOTERM_MF_FAT	nucleotide binding	RT	117	16.3	3.3e-07	0.00021
SP_PIR_KEYWORDS	nucleotide-binding	RT	69	9.6	5.6e-06	0.00021
SP_PIR_KEYWORDS	kinase	RT	29	4	6.9e-06	0.00023
SP_PIR_KEYWORDS	differentiation	RT	24	3.3	1.1e-05	0.00033
SP_PIR_KEYWORDS	nucleus	RT	76	10.6	1.5e-05	0.00038
SP_PIR_KEYWORDS	transcription regulation	RT	42	5.8	1.6e-05	0.00039
GOTERM_MF_FAT	adenyl ribonucleotide binding	RT	79	11	2.4e-06	0.00076
GOTERM_MF_FAT	ATP binding	RT	78	10.8	4.2e-06	0.00088
GOTERM_MF_FAT	adenyl nucleotide binding	RT	81	11.3	1.4e-05	0.0022
GOTERM_MF_FAT	purine nucleoside binding	RT	81	11.3	1.7e-05	0.0022
GOTERM_MF_FAT	purine ribonucleotide binding	RT	88	12.2	3.1e-05	0.0024
GOTERM_MF_FAT	ribonucleotide binding	RT	88	12.2	3.1e-05	0.0024
GOTERM_MF_FAT	nucleoside binding	RT	81	11.3	2.4e-05	0.0025
SP_PIR_KEYWORDS	rna-binding	RT	20	2.8	0.00012	0.0025
GOTERM_MF_FAT	mRNA binding	RT	28	3.9	2.9e-05	0.0026
GOTERM_MF_FAT	transcription activator activity	RT	18	2.5	4.9e-05	0.0034
INTERPRO	Protein of unknown function DUF733	RT	7	1	3.4e-06	0.0035
GOTERM_MF_FAT	transcription regulator activity	RT	68	9.5	8.4e-05	0.0053
GOTERM_MF_FAT	transcription cofactor activity	RT	14	1.9	0.0001	0.006
GOTERM_MF_FAT	purine nucleotide binding	RT	90	12.5	0.00014	0.0072
GOTERM_BP_FAT	regulation of transcription	RT	76	10.6	4.3e-06	0.0077
GOTERM_BP_FAT	positive regulation of biosynthetic process	RT	24	3.3	1.4e-05	0.0081
GOTERM_BP_FAT	positive regulation of cellular biosynthetic process	RT	24	3.3	1.4e-05	0.0081
GOTERM_MF_FAT	enzyme binding	RT	14	1.9	0.00017	0.0083
GOTERM_BP_FAT	transcription	RT	49	6.8	1.9e-05	0.0084
GOTERM_CC_FAT	polytene chromosome	RT	17	2.4	9.5e-05	0.0087
GOTERM_CC_FAT	membrane-enclosed lumen	RT	58	8.1	5.1e-05	0.0093
GOTERM_BP_FAT	membrane organization	RT	37	5.1	4.5e-05	0.01
GOTERM_BP_FAT	positive regulation of macromolecule metabolic process	RT	23	3.2	1.3e-05	0.011
GOTERM_BP_FAT	germ cell development	RT	31	4.3	3.7e-05	0.011
GOTERM_BP_FAT	macromolecular complex subunit organization	RT	34	4.7	4.2e-05	0.011
GOTERM_CC_FAT	organelle lumen	RT	56	7.8	9.1e-05	0.011
GOTERM_CC_FAT	intracellular organelle lumen	RT	56	7.8	9.1e-05	0.011
GOTERM_BP_FAT	phosphate metabolic process	RT	55	7.6	3.5e-05	0.012
GOTERM_BP_FAT	phosphorus metabolic process	RT	55	7.6	3.5e-05	0.012
GOTERM_BP_FAT	pattern specification process	RT	49	6.8	5.9e-05	0.012
GOTERM_BP_FAT	regulation of RNA metabolic process	RT	63	8.8	7.3e-05	0.012
GOTERM_BP_FAT	posttranscriptional regulation of gene expression	RT	20	2.8	7.3e-05	0.013
GOTERM_BP_FAT	positive regulation of macromolecule biosynthetic process	RT	20	2.8	0.0001	0.015
GOTERM_BP_FAT	cytoskeleton organization	RT	47	6.5	0.00011	0.015
GOTERM_BP_FAT	chromatin modification	RT	18	2.5	0.00016	0.016
GOTERM_BP_FAT	instar larval or pupal development	RT	43	6	0.00016	0.017
GOTERM_BP_FAT	protein complex biogenesis	RT	23	3.2	0.00016	0.017
GOTERM_BP_FAT	protein complex assembly	RT	23	3.2	0.00016	0.017
GOTERM_BP_FAT	axis specification	RT	26	3.6	0.00015	0.018
GOTERM_BP_FAT	regulation of cell cycle	RT	23	3.2	0.00015	0.019
INTERPRO	Nucleotide-binding, alpha-beta plait	RT	22	3.1	5e-05	0.025

## Sheet: Control vs Matched - Up
GO analysis (DAVID's) of embryos of GF flies vs. intact flies - Group 2 - genes UP-regulated over 2-fold with FDR < 0.05 (enrichment in 927 genes)											GO analysis (DAVID's) of embryos of GF flies vs. stage-matched Cycle 14A flies - Group 2 - genes UP-regulated over 2-fold(enrichment in 1192 genes)
Category	Term	RT	Gene Count	%	P-Value	Benjamini	Benjamini vs Corrected				Category	Term	RT	Count	%	P-Value	Benjamini	Benjamini vs Control
SP_PIR_KEYWORDS	developmental protein	RT	183	19.7	5.6e-82	1.7e-79	0.0098				GOTERM_BP_FAT	DNA metabolic process	RT	50	4.3	3e-10	3.2e-07
GOTERM_BP_FAT	cell fate commitment	RT	109	11.8	3.2e-55	6.7e-52					GOTERM_BP_FAT	DNA replication	RT	31	2.7	1.6e-10	3.4e-07
GOTERM_BP_FAT	pattern specification process	RT	154	16.6	2.4e-52	2.6e-49					SP_PIR_KEYWORDS	dna replication	RT	17	1.5	3.2e-08	9.7e-06
SP_PIR_KEYWORDS	dna-binding	RT	128	13.8	9.8e-51	1.4e-48					SP_PIR_KEYWORDS	transferase	RT	121	10.4	1.5e-07	2.2e-05
GOTERM_BP_FAT	regionalization	RT	148	16	4e-51	2.8e-48					SP_PIR_KEYWORDS	phosphoprotein	RT	113	9.7	3.9e-07	4e-05	1.4e-28
GOTERM_BP_FAT	imaginal disc development	RT	140	15.1	1.2e-50	6.6e-48					KEGG_PATHWAY	DNA replication	RT	16	1.4	1.9e-06	0.00019
GOTERM_BP_FAT	cell morphogenesis	RT	143	15.4	8.1e-49	3.4e-46					SP_PIR_KEYWORDS	nucleotide-binding	RT	100	8.6	7.6e-06	0.00058	1e-05
GOTERM_BP_FAT	post-embryonic organ development	RT	116	12.5	1.3e-48	3.9e-46					GOTERM_CC_FAT	replication fork	RT	11	0.9	1.9e-06	0.00076
GOTERM_BP_FAT	neuron differentiation	RT	137	14.8	1.2e-48	4.4e-46					SP_PIR_KEYWORDS	atp-binding	RT	81	7	2.3e-05	0.0014	3.8e-05
GOTERM_BP_FAT	cell motion	RT	115	12.4	2.4e-46	6.4e-44					GOTERM_BP_FAT	DNA-dependent DNA replication	RT	18	1.6	3.2e-06	0.0023
GOTERM_MF_FAT	transcription regulator activity	RT	174	18.8	1.5e-46	9.2e-44					SP_PIR_KEYWORDS	nucleus	RT	108	9.3	9.9e-05	0.0051	7.9e-41
GOTERM_BP_FAT	cell projection organization	RT	125	13.5	2.6e-45	6.2e-43					GOTERM_MF_FAT	purine ribonucleotide binding	RT	119	10.3	2.5e-05	0.0064
GOTERM_BP_FAT	post-embryonic development	RT	137	14.8	3.1e-45	6.7e-43					GOTERM_MF_FAT	ribonucleotide binding	RT	119	10.3	2.5e-05	0.0064
GOTERM_BP_FAT	neuron development	RT	121	13.1	1e-44	2e-42					GOTERM_BP_FAT	cellular response to stress	RT	34	2.9	1.3e-05	0.0068
GOTERM_BP_FAT	cell morphogenesis involved in differentiation	RT	112	12.1	4.3e-44	7.7e-42					GOTERM_BP_FAT	regulation of mitotic cell cycle	RT	23	2	2.1e-05	0.0074
GOTERM_BP_FAT	cell morphogenesis involved in neuron differentiation	RT	109	11.8	5.3e-44	8.6e-42					GOTERM_BP_FAT	regulation of cell cycle	RT	32	2.8	2.5e-05	0.0077	0.0012
GOTERM_BP_FAT	cellular component morphogenesis	RT	149	16.1	6.9e-44	1e-41					GOTERM_BP_FAT	interphase	RT	11	0.9	2e-05	0.0085
GOTERM_BP_FAT	imaginal disc morphogenesis	RT	108	11.7	8.1e-44	1.2e-41					GOTERM_BP_FAT	interphase of mitotic cell cycle	RT	11	0.9	2e-05	0.0085
GOTERM_BP_FAT	post-embryonic organ morphogenesis	RT	108	11.7	8.1e-44	1.2e-41					GOTERM_BP_FAT	response to DNA damage stimulus	RT	25	2.2	3.2e-05	0.0085
GOTERM_BP_FAT	neuron projection morphogenesis	RT	108	11.7	1.8e-43	2.4e-41					GOTERM_MF_FAT	nucleotide binding	RT	150	12.9	1.1e-05	0.0089	0.02
GOTERM_BP_FAT	neuron projection development	RT	108	11.7	2.6e-43	3.3e-41					GOTERM_MF_FAT	purine nucleotide binding	RT	126	10.9	2.3e-05	0.0091
SP_PIR_KEYWORDS	nucleus	RT	177	19.1	8e-43	7.9e-41	0.0051				SP_PIR_KEYWORDS	developmental protein	RT	72	6.2	0.00023	0.0098	1.7e-79
GOTERM_BP_FAT	instar larval or pupal development	RT	129	13.9	3.1e-41	3.7e-39					GOTERM_BP_FAT	mitotic cell cycle	RT	54	4.7	4.9e-05	0.01
GOTERM_BP_FAT	regulation of RNA metabolic process	RT	169	18.2	4.4e-41	5e-39					GOTERM_MF_FAT	nucleoside binding	RT	107	9.2	5.3e-05	0.01
GOTERM_BP_FAT	axonogenesis	RT	87	9.4	7.1e-41	7.6e-39					GOTERM_BP_FAT	protein localization	RT	58	5	4.3e-05	0.01
GOTERM_BP_FAT	appendage development	RT	97	10.5	8.7e-41	8.8e-39					GOTERM_MF_FAT	adenyl nucleotide binding	RT	104	9	0.00012	0.013
GOTERM_BP_FAT	imaginal disc-derived appendage development	RT	96	10.4	2e-40	1.9e-38					GOTERM_MF_FAT	adenyl ribonucleotide binding	RT	97	8.4	0.00015	0.013
GOTERM_BP_FAT	regulation of transcription	RT	184	19.8	7e-40	6.5e-38					GOTERM_MF_FAT	ATP binding	RT	97	8.4	0.00014	0.014
GOTERM_BP_FAT	cell projection morphogenesis	RT	110	11.9	8.5e-40	7.6e-38					GOTERM_MF_FAT	nucleotidyltransferase activity	RT	21	1.8	0.00011	0.014
GOTERM_BP_FAT	metamorphosis	RT	117	12.6	2.1e-39	1.8e-37					GOTERM_MF_FAT	purine nucleoside binding	RT	105	9.1	9.3e-05	0.014
GOTERM_BP_FAT	cell fate determination	RT	69	7.4	3.8e-39	3.1e-37					GOTERM_CC_FAT	membrane-enclosed lumen	RT	79	6.8	0.00019	0.037
GOTERM_BP_FAT	instar larval or pupal morphogenesis	RT	114	12.3	4e-39	3.1e-37
GOTERM_BP_FAT	post-embryonic morphogenesis	RT	115	12.4	4.4e-39	3.3e-37
GOTERM_BP_FAT	cell part morphogenesis	RT	111	12	5.2e-39	3.8e-37
GOTERM_BP_FAT	appendage morphogenesis	RT	94	10.1	7.6e-39	5.4e-37
GOTERM_BP_FAT	imaginal disc-derived appendage morphogenesis	RT	93	10	1.7e-38	1.2e-36
SP_PIR_KEYWORDS	alternative splicing	RT	139	15	2.8e-38	1.7e-36
SP_PIR_KEYWORDS	transcription regulation	RT	108	11.7	2.5e-38	1.8e-36
GOTERM_BP_FAT	tissue morphogenesis	RT	94	10.1	5.6e-38	3.7e-36
GOTERM_MF_FAT	transcription factor activity	RT	118	12.7	1.7e-38	5.2e-36
GOTERM_BP_FAT	post-embryonic appendage morphogenesis	RT	90	9.7	1.3e-37	8.2e-36
GOTERM_BP_FAT	wing disc development	RT	99	10.7	1e-36	6.4e-35
GOTERM_MF_FAT	DNA binding	RT	178	19.2	1.6e-36	3.2e-34
GOTERM_BP_FAT	regulation of transcription, DNA-dependent	RT	150	16.2	3.8e-35	2.3e-33
GOTERM_BP_FAT	imaginal disc-derived wing morphogenesis	RT	84	9.1	2.6e-34	1.5e-32
GOTERM_BP_FAT	wing disc morphogenesis	RT	84	9.1	5.7e-34	3.3e-32
GOTERM_BP_FAT	axon guidance	RT	65	7	4.7e-33	2.6e-31
GOTERM_BP_FAT	embryonic morphogenesis	RT	84	9.1	5.7e-33	3.1e-31
GOTERM_BP_FAT	sensory organ development	RT	116	12.5	6.7e-33	3.6e-31
SP_PIR_KEYWORDS	Transcription	RT	100	10.8	8.4e-32	4.1e-30
GOTERM_BP_FAT	epithelium development	RT	84	9.1	1.5e-31	7.9e-30
GOTERM_BP_FAT	morphogenesis of an epithelium	RT	82	8.8	1.8e-31	9.2e-30
SP_PIR_KEYWORDS	phosphoprotein	RT	149	16.1	3.3e-30	1.4e-28	4e-05
SP_PIR_KEYWORDS	DNA binding	RT	54	5.8	6.2e-30	2.3e-28
GOTERM_BP_FAT	segmentation	RT	84	9.1	5.4e-28	2.7e-26
GOTERM_BP_FAT	heart development	RT	43	4.6	6e-28	2.9e-26
GOTERM_BP_FAT	gut development	RT	43	4.6	1.5e-26	6.9e-25
GOTERM_BP_FAT	blastoderm segmentation	RT	73	7.9	2.3e-25	1.1e-23
GOTERM_MF_FAT	RNA polymerase II transcription factor activity	RT	79	8.5	7.1e-26	1.1e-23
GOTERM_BP_FAT	gland development	RT	62	6.7	6.8e-25	3e-23
GOTERM_BP_FAT	open tracheal system development	RT	60	6.5	6.7e-25	3e-23
GOTERM_BP_FAT	respiratory system development	RT	60	6.5	6.7e-25	3e-23
GOTERM_BP_FAT	cell migration	RT	64	6.9	1.3e-24	5.7e-23
GOTERM_BP_FAT	embryonic pattern specification	RT	74	8	2.2e-24	9.4e-23
GOTERM_BP_FAT	regulation of transcription from RNA polymerase II promoter	RT	66	7.1	1.2e-23	5e-22
GOTERM_BP_FAT	transcription	RT	108	11.7	2.5e-23	1e-21
GOTERM_BP_FAT	cell motility	RT	64	6.9	8.1e-23	3.3e-21
SP_PIR_KEYWORDS	neurogenesis	RT	36	3.9	2.4e-22	7.8e-21
GOTERM_BP_FAT	localization of cell	RT	65	7	2.5e-22	9.8e-21
GOTERM_BP_FAT	cell fate specification	RT	36	3.9	6.1e-22	2.4e-20
GOTERM_BP_FAT	eye development	RT	86	9.3	2.1e-21	7.9e-20
GOTERM_BP_FAT	formation of anatomical boundary	RT	30	3.2	4.5e-21	1.7e-19
SP_PIR_KEYWORDS	Homeobox	RT	41	4.4	1.1e-20	3.2e-19
GOTERM_BP_FAT	mesoderm development	RT	42	4.5	1.2e-20	4.5e-19
GOTERM_BP_FAT	exocrine system development	RT	52	5.6	1.6e-20	5.7e-19
GOTERM_BP_FAT	salivary gland development	RT	52	5.6	1.6e-20	5.7e-19
SP_PIR_KEYWORDS	differentiation	RT	50	5.4	4.2e-20	1.1e-18
GOTERM_BP_FAT	organ formation	RT	28	3	4e-20	1.4e-18
GOTERM_BP_FAT	embryonic development via the syncytial blastoderm	RT	65	7	4.6e-20	1.6e-18
GOTERM_MF_FAT	specific RNA polymerase II transcription factor activity	RT	38	4.1	1.6e-20	1.6e-18
GOTERM_MF_FAT	sequence-specific DNA binding	RT	67	7.2	1.6e-20	1.9e-18
GOTERM_BP_FAT	tube development	RT	43	4.6	6.8e-20	2.3e-18
GOTERM_BP_FAT	embryonic development ending in birth or egg hatching	RT	66	7.1	1.4e-19	4.6e-18
GOTERM_CC_FAT	plasma membrane	RT	141	15.2	3.3e-20	1.1e-17
GOTERM_BP_FAT	compound eye development	RT	78	8.4	8.5e-19	2.8e-17
GOTERM_BP_FAT	morphogenesis of embryonic epithelium	RT	46	5	1.1e-18	3.6e-17
GOTERM_BP_FAT	formation of organ boundary	RT	26	2.8	2.6e-18	8.5e-17
GOTERM_MF_FAT	transcription repressor activity	RT	43	4.6	1.2e-18	1e-16
GOTERM_BP_FAT	ectoderm development	RT	34	3.7	4.5e-18	1.4e-16
INTERPRO	Homeobox, conserved site	RT	40	4.3	3.2e-19	3.3e-16
GOTERM_BP_FAT	periodic partitioning	RT	30	3.2	1.4e-17	4.3e-16
GOTERM_BP_FAT	neuroblast differentiation	RT	22	2.4	2e-17	6.2e-16
GOTERM_BP_FAT	leg disc development	RT	29	3.1	2.3e-17	7e-16
GOTERM_BP_FAT	dorsal closure	RT	39	4.2	4.5e-17	1.3e-15
INTERPRO	Homeobox	RT	40	4.3	2.6e-18	1.3e-15
GOTERM_BP_FAT	imaginal disc pattern formation	RT	39	4.2	6.8e-17	3.2e-15
GOTERM_BP_FAT	peripheral nervous system development	RT	37	4	1.3e-16	3.2e-15
GOTERM_BP_FAT	cell surface receptor linked signal transduction	RT	117	12.6	2.2e-16	6.3e-15
GOTERM_BP_FAT	neuroblast fate commitment	RT	21	2.3	1.8e-16	6.3e-15
GOTERM_BP_FAT	reproductive developmental process	RT	101	10.9	3e-16	9.3e-15
GOTERM_BP_FAT	dendrite development	RT	42	4.5	7.4e-16	2.1e-14
GOTERM_BP_FAT	dendrite morphogenesis	RT	42	4.5	7.4e-16	2.1e-14
GOTERM_BP_FAT	regulation of tube architecture, open tracheal system	RT	24	2.6	9.1e-16	2.4e-14
GOTERM_BP_FAT	cell adhesion	RT	52	5.6	1.1e-15	2.7e-14
GOTERM_BP_FAT	enzyme linked receptor protein signaling pathway	RT	47	5.1	1e-15	2.7e-14
GOTERM_BP_FAT	neuron recognition	RT	27	2.9	1.1e-15	2.9e-14
GOTERM_BP_FAT	tube morphogenesis	RT	35	3.8	1.6e-15	4e-14
SP_PIR_KEYWORDS	cell adhesion	RT	24	2.6	1.9e-15	4.6e-14
GOTERM_BP_FAT	cell recognition	RT	27	2.9	2e-15	5.1e-14
GOTERM_BP_FAT	reproductive cellular process	RT	98	10.6	2.9e-15	7.3e-14
GOTERM_BP_FAT	muscle organ development	RT	45	4.9	6.3e-15	1.6e-13
GOTERM_BP_FAT	digestive system development	RT	26	2.8	6.9e-15	1.7e-13
GOTERM_BP_FAT	digestive tract morphogenesis	RT	26	2.8	6.9e-15	1.7e-13
INTERPRO	Homeodomain-related	RT	38	4.1	7.2e-16	2.7e-13
SP_PIR_KEYWORDS	zinc-finger	RT	63	6.8	1.2e-14	2.7e-13
GOTERM_BP_FAT	ventral cord development	RT	21	2.3	1.3e-14	3.1e-13
GOTERM_BP_FAT	neuroblast fate determination	RT	19	2	1.4e-14	3.4e-13
GOTERM_BP_FAT	midgut development	RT	20	2.2	1.5e-14	3.5e-13
GOTERM_BP_FAT	ectodermal gut development	RT	25	2.7	2.3e-14	5.4e-13
GOTERM_BP_FAT	ectodermal gut morphogenesis	RT	25	2.7	2.3e-14	5.4e-13
GOTERM_BP_FAT	biological adhesion	RT	52	5.6	3.4e-14	7.8e-13
GOTERM_BP_FAT	cell-cell adhesion	RT	28	3	3.5e-14	8e-13
GOTERM_BP_FAT	gut morphogenesis	RT	25	2.7	4.3e-14	9.8e-13
GOTERM_MF_FAT	specific transcriptional repressor activity	RT	22	2.4	2.3e-14	1.7e-12
GOTERM_BP_FAT	gliogenesis	RT	25	2.7	7.9e-14	1.8e-12
SP_PIR_KEYWORDS	glycoprotein	RT	75	8.1	1.1e-13	2.3e-12
GOTERM_BP_FAT	head segmentation	RT	17	1.8	1e-13	2.3e-12
GOTERM_BP_FAT	behavior	RT	85	9.2	1.6e-13	3.5e-12
GOTERM_BP_FAT	gastrulation	RT	30	3.2	2.3e-13	5e-12
GOTERM_BP_FAT	genital disc development	RT	19	2	3e-13	6.6e-12
GOTERM_BP_FAT	cardiac cell differentiation	RT	16	1.7	9.2e-13	2e-11
GOTERM_BP_FAT	salivary gland boundary specification	RT	14	1.5	1.1e-12	2.4e-11
GOTERM_BP_FAT	formation of primary germ layer	RT	19	2	1.7e-12	3.5e-11
GOTERM_BP_FAT	Notch signaling pathway	RT	26	2.8	1.7e-12	3.5e-11
GOTERM_BP_FAT	eye morphogenesis	RT	61	6.6	2.2e-12	4.5e-11
GOTERM_BP_FAT	hindgut morphogenesis	RT	22	2.4	2.9e-12	6e-11
SP_PIR_KEYWORDS	repressor	RT	29	3.1	3.4e-12	6.7e-11
GOTERM_BP_FAT	photoreceptor cell differentiation	RT	39	4.2	3.4e-12	6.9e-11
GOTERM_BP_FAT	ovarian follicle cell development	RT	51	5.5	4.1e-12	8.2e-11
GOTERM_BP_FAT	morphogenesis of a polarized epithelium	RT	28	3	5.3e-12	1e-10
UP_SEQ_FEATURE	splice variant	RT	135	14.6	9e-14	1.1e-10
GOTERM_BP_FAT	negative regulation of transcription from RNA polymerase II promoter	RT	26	2.8	6.6e-12	1.3e-10
SMART	HOX	RT	40	4.3	5.7e-13	1.4e-10
GOTERM_BP_FAT	ameboidal cell migration	RT	19	2	7.9e-12	1.5e-10
GOTERM_BP_FAT	imaginal disc-derived wing vein specification	RT	19	2	7.9e-12	1.5e-10
GOTERM_BP_FAT	regulation of cell development	RT	39	4.2	7.5e-12	1.5e-10
GOTERM_BP_FAT	anterior/posterior pattern formation	RT	45	4.9	1.2e-11	2.3e-10
GOTERM_BP_FAT	epithelial cell migration	RT	18	1.9	1.2e-11	2.3e-10
GOTERM_BP_FAT	epithelial cell migration, open tracheal system	RT	18	1.9	1.2e-11	2.3e-10
GOTERM_BP_FAT	gamete generation	RT	115	12.4	1.2e-11	2.3e-10
SP_PIR_KEYWORDS	zinc	RT	85	9.2	1.4e-11	2.5e-10
GOTERM_BP_FAT	segment specification	RT	22	2.4	1.6e-11	3e-10
GOTERM_BP_FAT	wing disc pattern formation	RT	27	2.9	1.7e-11	3.1e-10
GOTERM_BP_FAT	muscle cell differentiation	RT	28	3	2.4e-11	4.4e-10
SP_PIR_KEYWORDS	disulfide bond	RT	51	5.5	2.7e-11	4.8e-10
GOTERM_BP_FAT	morphogenesis of a branching structure	RT	21	2.3	3.1e-11	5.6e-10
GOTERM_BP_FAT	sexual reproduction	RT	116	12.5	3.4e-11	6.2e-10
GOTERM_BP_FAT	mesoderm morphogenesis	RT	17	1.8	4e-11	7.1e-10
GOTERM_BP_FAT	establishment of planar polarity	RT	25	2.7	4.9e-11	8.8e-10
GOTERM_CC_FAT	plasma membrane part	RT	78	8.4	5.2e-12	8.8e-10
GOTERM_BP_FAT	establishment or maintenance of cell polarity	RT	34	3.7	5.2e-11	9.1e-10
GOTERM_BP_FAT	transmembrane receptor protein tyrosine kinase signaling pathway	RT	34	3.7	5.2e-11	9.1e-10
GOTERM_BP_FAT	leg disc morphogenesis	RT	18	1.9	5.3e-11	9.2e-10
GOTERM_BP_FAT	establishment of tissue polarity	RT	25	2.7	7.4e-11	1.3e-09
GOTERM_BP_FAT	dorsal/ventral pattern formation	RT	38	4.1	8.9e-11	1.5e-09
GOTERM_BP_FAT	compound eye morphogenesis	RT	55	5.9	1.1e-10	1.8e-09
GOTERM_BP_FAT	periodic partitioning by pair rule gene	RT	12	1.3	1.2e-10	2e-09
GOTERM_BP_FAT	regulation of cell morphogenesis	RT	35	3.8	1.5e-10	2.6e-09
GOTERM_BP_FAT	motor axon guidance	RT	15	1.6	1.8e-10	2.9e-09
SP_PIR_KEYWORDS	activator	RT	30	3.2	2.1e-10	3.4e-09
GOTERM_BP_FAT	spiracle morphogenesis, open tracheal system	RT	14	1.5	2.1e-10	3.4e-09
GOTERM_BP_FAT	negative regulation of cell differentiation	RT	27	2.9	2.1e-10	3.5e-09
GOTERM_BP_FAT	sex differentiation	RT	24	2.6	2.3e-10	3.8e-09
GOTERM_BP_FAT	mesoderm formation	RT	16	1.7	2.8e-10	4.5e-09
SP_PIR_KEYWORDS	zinc finger	RT	20	2.2	3.2e-10	4.9e-09
GOTERM_BP_FAT	imaginal disc-derived wing vein morphogenesis	RT	18	1.9	3.6e-10	5.8e-09
SP_PIR_KEYWORDS	signal	RT	66	7.1	4.1e-10	6.1e-09
GOTERM_BP_FAT	proximal/distal pattern formation	RT	15	1.6	4.1e-10	6.6e-09
SP_PIR_KEYWORDS	Immunoglobulin domain	RT	19	2	5.5e-10	7.7e-09
GOTERM_BP_FAT	skeletal muscle organ development	RT	23	2.5	5e-10	7.8e-09
GOTERM_BP_FAT	oogenesis	RT	90	9.7	5.1e-10	8e-09
GOTERM_BP_FAT	leg morphogenesis	RT	19	2	5.8e-10	9e-09
GOTERM_MF_FAT	transcription activator activity	RT	30	3.2	1.4e-10	9.2e-09
GOTERM_BP_FAT	trunk segmentation	RT	13	1.4	6.1e-10	9.4e-09
GOTERM_BP_FAT	cell division	RT	47	5.1	7.4e-10	1.1e-08
GOTERM_BP_FAT	negative regulation of macromolecule metabolic process	RT	62	6.7	9.2e-10	1.4e-08
GOTERM_BP_FAT	female gamete generation	RT	90	9.7	1e-09	1.5e-08
GOTERM_BP_FAT	limb development	RT	19	2	9.8e-10	1.5e-08
GOTERM_BP_FAT	limb morphogenesis	RT	19	2	9.8e-10	1.5e-08
UP_SEQ_FEATURE	compositionally biased region:Gln-rich	RT	52	5.6	2.6e-11	1.6e-08
GOTERM_BP_FAT	embryonic hindgut morphogenesis	RT	17	1.8	1.2e-09	1.8e-08
GOTERM_BP_FAT	multicellular organism reproduction	RT	116	12.5	1.3e-09	1.9e-08
SP_PIR_KEYWORDS	Pair-rule protein	RT	10	1.1	1.4e-09	1.9e-08
GOTERM_BP_FAT	proximal/distal pattern formation, imaginal disc	RT	14	1.5	1.3e-09	1.9e-08
GOTERM_BP_FAT	reproductive process in a multicellular organism	RT	116	12.5	1.3e-09	1.9e-08
GOTERM_BP_FAT	positive regulation of transcription	RT	33	3.6	1.4e-09	2.1e-08
GOTERM_BP_FAT	positive regulation of macromolecule biosynthetic process	RT	35	3.8	1.6e-09	2.3e-08
GOTERM_BP_FAT	negative regulation of macromolecule biosynthetic process	RT	52	5.6	1.7e-09	2.4e-08
GOTERM_BP_FAT	positive regulation of macromolecule metabolic process	RT	37	4	1.7e-09	2.4e-08
GOTERM_BP_FAT	positive regulation of gene expression	RT	33	3.6	1.8e-09	2.5e-08
GOTERM_BP_FAT	posterior head segmentation	RT	12	1.3	1.7e-09	2.5e-08
GOTERM_BP_FAT	compound eye photoreceptor cell differentiation	RT	32	3.5	1.9e-09	2.6e-08
GOTERM_BP_FAT	establishment of ommatidial polarity	RT	20	2.2	2e-09	2.7e-08
GOTERM_BP_FAT	Wnt receptor signaling pathway	RT	25	2.7	1.9e-09	2.7e-08
GOTERM_BP_FAT	imaginal disc-derived leg morphogenesis	RT	16	1.7	2.2e-09	3e-08
GOTERM_BP_FAT	positive regulation of transcription, DNA-dependent	RT	28	3	2.2e-09	3e-08
GOTERM_BP_FAT	post-embryonic limb morphogenesis	RT	16	1.7	2.2e-09	3e-08
GOTERM_BP_FAT	negative regulation of biosynthetic process	RT	52	5.6	2.6e-09	3.5e-08
GOTERM_BP_FAT	negative regulation of cellular biosynthetic process	RT	52	5.6	2.6e-09	3.5e-08
GOTERM_BP_FAT	positive regulation of RNA metabolic process	RT	28	3	3.8e-09	5.1e-08
GOTERM_BP_FAT	axis specification	RT	45	4.9	4e-09	5.3e-08
GOTERM_BP_FAT	imaginal disc-derived limb morphogenesis	RT	16	1.7	4e-09	5.4e-08
GOTERM_BP_FAT	negative regulation of nitrogen compound metabolic process	RT	48	5.2	4.3e-09	5.6e-08
GOTERM_BP_FAT	negative regulation of nucleobase, nucleoside, nucleotide and nucleic acid metabolic process	RT	48	5.2	4.3e-09	5.6e-08
UP_SEQ_FEATURE	compositionally biased region:Poly-Ala	RT	39	4.2	1.9e-10	5.8e-08
GOTERM_BP_FAT	positive regulation of nitrogen compound metabolic process	RT	33	3.6	4.5e-09	5.9e-08
GOTERM_BP_FAT	positive regulation of nucleobase, nucleoside, nucleotide and nucleic acid metabolic process	RT	33	3.6	4.5e-09	5.9e-08
GOTERM_BP_FAT	cardioblast differentiation	RT	11	1.2	4.6e-09	6.1e-08
GOTERM_BP_FAT	asymmetric cell division	RT	22	2.4	4.8e-09	6.3e-08
GOTERM_BP_FAT	branching involved in open tracheal system development	RT	18	1.9	5.2e-09	6.8e-08
GOTERM_BP_FAT	branching morphogenesis of a tube	RT	18	1.9	5.2e-09	6.8e-08
GOTERM_BP_FAT	segment polarity determination	RT	18	1.9	5.2e-09	6.8e-08
UP_SEQ_FEATURE	DNA-binding region:Homeobox	RT	26	2.8	1.9e-10	7.7e-08
GOTERM_BP_FAT	eye photoreceptor cell differentiation	RT	32	3.5	6e-09	7.7e-08
SP_PIR_KEYWORDS	tyrosine-protein kinase	RT	16	1.7	6.1e-09	7.8e-08
GOTERM_BP_FAT	negative regulation of gene expression	RT	52	5.6	7e-09	8.9e-08
UP_SEQ_FEATURE	zinc finger region:C2H2-type 1	RT	25	2.7	4.6e-10	1.1e-07
GOTERM_BP_FAT	striated muscle cell differentiation	RT	23	2.5	8.9e-09	1.1e-07
GOTERM_BP_FAT	anterior/posterior pattern formation, imaginal disc	RT	13	1.4	9.8e-09	1.2e-07
GOTERM_BP_FAT	bristle development	RT	21	2.3	1e-08	1.3e-07
GOTERM_BP_FAT	development of primary sexual characteristics	RT	17	1.8	1.1e-08	1.3e-07
GOTERM_BP_FAT	multicellular organismal homeostasis	RT	12	1.3	1.3e-08	1.6e-07
GOTERM_BP_FAT	tissue homeostasis	RT	12	1.3	1.3e-08	1.6e-07
GOTERM_BP_FAT	homophilic cell adhesion	RT	15	1.6	1.4e-08	1.7e-07
GOTERM_BP_FAT	olfactory behavior	RT	28	3	1.4e-08	1.7e-07
GOTERM_BP_FAT	locomotory behavior	RT	41	4.4	1.5e-08	1.9e-07
GOTERM_BP_FAT	regulation of nervous system development	RT	27	2.9	1.8e-08	2.1e-07
GOTERM_BP_FAT	epithelial tube morphogenesis	RT	18	1.9	2e-08	2.5e-07
GOTERM_BP_FAT	glial cell differentiation	RT	13	1.4	2.1e-08	2.5e-07
GOTERM_BP_FAT	bristle morphogenesis	RT	19	2	2.2e-08	2.6e-07
GOTERM_BP_FAT	larval development	RT	23	2.5	2.3e-08	2.7e-07
GOTERM_BP_FAT	photoreceptor cell development	RT	22	2.4	2.6e-08	3.1e-07
GOTERM_BP_FAT	germ cell migration	RT	17	1.8	2.7e-08	3.2e-07
GOTERM_BP_FAT	negative regulation of transcription	RT	44	4.7	3.1e-08	3.6e-07
GOTERM_BP_FAT	epidermis development	RT	19	2	3.3e-08	3.8e-07
GOTERM_BP_FAT	gonad development	RT	15	1.6	4.2e-08	4.7e-07
GOTERM_BP_FAT	reproductive structure development	RT	15	1.6	4.2e-08	4.7e-07
GOTERM_BP_FAT	axon midline choice point recognition	RT	11	1.2	4.2e-08	4.8e-07
GOTERM_BP_FAT	positive regulation of biosynthetic process	RT	36	3.9	5e-08	5.7e-07
GOTERM_BP_FAT	positive regulation of cellular biosynthetic process	RT	36	3.9	5e-08	5.7e-07
GOTERM_BP_FAT	anterior/posterior axis specification	RT	35	3.8	5.8e-08	6.6e-07
GOTERM_BP_FAT	gland morphogenesis	RT	30	3.2	6.1e-08	6.9e-07
GOTERM_BP_FAT	salivary gland morphogenesis	RT	30	3.2	6.1e-08	6.9e-07
UP_SEQ_FEATURE	compositionally biased region:Poly-Gln	RT	35	3.8	3.5e-09	7.1e-07
SP_PIR_KEYWORDS	metal-binding	RT	95	10.2	6e-08	7.3e-07
GOTERM_BP_FAT	regulation of developmental growth	RT	17	1.8	6.6e-08	7.3e-07
GOTERM_BP_FAT	positive regulation of transcription from RNA polymerase II promoter	RT	19	2	6.8e-08	7.6e-07
UP_SEQ_FEATURE	zinc finger region:C2H2-type 3	RT	23	2.5	4.4e-09	7.7e-07
GOTERM_BP_FAT	regulation of tube size	RT	13	1.4	8.2e-08	9.1e-07
GOTERM_BP_FAT	regulation of growth	RT	28	3	8.9e-08	9.8e-07
GOTERM_BP_FAT	eye-antennal disc development	RT	21	2.3	1.1e-07	1.1e-06
GOTERM_BP_FAT	leg disc pattern formation	RT	11	1.2	1e-07	1.1e-06
GOTERM_BP_FAT	leg disc proximal/distal pattern formation	RT	11	1.2	1e-07	1.1e-06
GOTERM_BP_FAT	stem cell division	RT	19	2	9.7e-08	1.1e-06
GOTERM_BP_FAT	wing disc anterior/posterior pattern formation	RT	10	1.1	1.3e-07	1.4e-06
GOTERM_BP_FAT	axon choice point recognition	RT	12	1.3	1.4e-07	1.5e-06
SP_PIR_KEYWORDS	notch signaling pathway	RT	14	1.5	1.4e-07	1.7e-06
GOTERM_BP_FAT	determination of anterior/posterior axis, embryo	RT	33	3.6	1.9e-07	2e-06
GOTERM_BP_FAT	positive regulation of cell communication	RT	19	2	1.9e-07	2e-06
GOTERM_BP_FAT	tripartite regional subdivision	RT	33	3.6	1.9e-07	2e-06
GOTERM_BP_FAT	cell proliferation	RT	31	3.3	2.2e-07	2.3e-06
INTERPRO	Zinc finger, C2H2-type	RT	56	6	8.8e-09	2.3e-06
GOTERM_BP_FAT	somatic stem cell division	RT	14	1.5	2.3e-07	2.4e-06
SP_PIR_KEYWORDS	lipoprotein	RT	18	1.9	2.2e-07	2.5e-06
GOTERM_BP_FAT	neuroblast proliferation	RT	15	1.6	2.9e-07	3e-06
GOTERM_BP_FAT	negative regulation of RNA metabolic process	RT	40	4.3	3e-07	3.1e-06
INTERPRO	EGF-like region, conserved site	RT	27	2.9	1.6e-08	3.3e-06
SP_PIR_KEYWORDS	Segmentation polarity protein	RT	11	1.2	3.5e-07	3.8e-06
GOTERM_BP_FAT	haltere disc development	RT	9	1	3.7e-07	3.9e-06
GOTERM_BP_FAT	chemosensory behavior	RT	28	3	3.8e-07	4e-06
GOTERM_CC_FAT	cell cortex	RT	24	2.6	3.7e-08	4.2e-06
GOTERM_BP_FAT	embryonic axis specification	RT	33	3.6	4.5e-07	4.6e-06
UP_SEQ_FEATURE	zinc finger region:C2H2-type 2	RT	23	2.5	3.1e-08	4.7e-06
UP_SEQ_FEATURE	zinc finger region:C2H2-type 4	RT	20	2.2	3.6e-08	4.8e-06
DIP	1981935:patched	RT	23	2.5	2.2e-09	5e-06
SP_PIR_KEYWORDS	membrane	RT	121	13.1	5e-07	5.2e-06
SP_PIR_KEYWORDS	laminin egf-like domain	RT	7	0.8	6.3e-07	6.5e-06
INTERPRO	Basic helix-loop-helix dimerisation region bHLH	RT	20	2.2	3.9e-08	6.7e-06
GOTERM_BP_FAT	mesodermal cell differentiation	RT	10	1.1	7.6e-07	7.7e-06
GOTERM_BP_FAT	mesodermal cell fate commitment	RT	10	1.1	7.6e-07	7.7e-06
GOTERM_BP_FAT	neuromuscular process	RT	10	1.1	7.6e-07	7.7e-06
GOTERM_BP_FAT	Malpighian tubule morphogenesis	RT	13	1.4	7.6e-07	7.8e-06
GOTERM_CC_FAT	cell-cell junction	RT	20	2.2	9.6e-08	8.2e-06
GOTERM_BP_FAT	sensory organ boundary specification	RT	12	1.3	9e-07	9.1e-06
GOTERM_BP_FAT	sensory organ precursor cell fate determination	RT	11	1.2	9.3e-07	9.3e-06
GOTERM_BP_FAT	actin cytoskeleton organization	RT	32	3.5	1e-06	1e-05
GOTERM_BP_FAT	branched duct epithelial cell fate determination, open tracheal system	RT	8	0.9	1e-06	1e-05
SP_PIR_KEYWORDS	nucleotide-binding	RT	86	9.3	1e-06	1e-05	0.00058
GOTERM_BP_FAT	specification of segmental identity, head	RT	9	1	1e-06	1e-05
GOTERM_BP_FAT	actin filament-based process	RT	32	3.5	1.2e-06	1.2e-05
INTERPRO	Zinc finger, C2H2-like	RT	54	5.8	9.1e-08	1.3e-05
GOTERM_BP_FAT	regulation of muscle development	RT	14	1.5	1.4e-06	1.4e-05
GOTERM_MF_FAT	zinc ion binding	RT	130	14	2.3e-07	1.4e-05
GOTERM_CC_FAT	apical part of cell	RT	18	1.9	2.3e-07	1.5e-05
GOTERM_BP_FAT	muscle attachment	RT	12	1.3	1.5e-06	1.5e-05
GOTERM_BP_FAT	glial cell migration	RT	11	1.2	1.7e-06	1.7e-05
GOTERM_BP_FAT	regulation of cell shape	RT	25	2.7	1.8e-06	1.7e-05
GOTERM_BP_FAT	regulation of tube size, open tracheal system	RT	11	1.2	1.7e-06	1.7e-05
INTERPRO	Fibronectin, type III	RT	20	2.2	1.7e-07	1.9e-05
GOTERM_BP_FAT	zygotic determination of anterior/posterior axis, embryo	RT	13	1.4	1.9e-06	1.9e-05
INTERPRO	Immunoglobulin-like fold	RT	28	3	1.6e-07	2e-05
GOTERM_BP_FAT	regulation of neurogenesis	RT	20	2.2	2e-06	2e-05
GOTERM_BP_FAT	foregut morphogenesis	RT	9	1	2.5e-06	2.4e-05
GOTERM_BP_FAT	ommatidial rotation	RT	12	1.3	2.5e-06	2.4e-05
GOTERM_BP_FAT	calcium-dependent cell-cell adhesion	RT	11	1.2	3e-06	2.9e-05
GOTERM_BP_FAT	embryonic heart tube development	RT	10	1.1	3.1e-06	2.9e-05
GOTERM_BP_FAT	positive regulation of signal transduction	RT	17	1.8	3e-06	2.9e-05
GOTERM_BP_FAT	determination of genital disc primordium	RT	8	0.9	3.2e-06	3e-05
GOTERM_BP_FAT	determination of imaginal disc primordium	RT	8	0.9	3.2e-06	3e-05
GOTERM_BP_FAT	haltere development	RT	8	0.9	3.2e-06	3e-05
GOTERM_BP_FAT	dorsal/ventral pattern formation, imaginal disc	RT	18	1.9	3.3e-06	3.1e-05
GOTERM_BP_FAT	extracellular structure organization	RT	20	2.2	3.3e-06	3.1e-05
GOTERM_BP_FAT	hemopoietic or lymphoid organ development	RT	18	1.9	3.3e-06	3.1e-05
GOTERM_BP_FAT	immune system development	RT	18	1.9	3.3e-06	3.1e-05
GOTERM_BP_FAT	regulation of mRNA processing	RT	19	2	3.4e-06	3.1e-05
GOTERM_BP_FAT	regulation of nuclear mRNA splicing, via spliceosome	RT	19	2	3.4e-06	3.1e-05
GOTERM_MF_FAT	cell adhesion molecule binding	RT	11	1.2	6.4e-07	3.5e-05
GOTERM_BP_FAT	negative regulation of signal transduction	RT	25	2.7	3.8e-06	3.5e-05
SP_PIR_KEYWORDS	atp-binding	RT	70	7.6	4e-06	3.8e-05	0.0014
GOTERM_BP_FAT	cell junction organization	RT	14	1.5	4.5e-06	4.1e-05
GOTERM_BP_FAT	negative regulation of cell communication	RT	25	2.7	4.6e-06	4.2e-05
SP_PIR_KEYWORDS	egf-like domain	RT	15	1.6	4.8e-06	4.3e-05
SP_PIR_KEYWORDS	wnt signaling pathway	RT	13	1.4	4.6e-06	4.3e-05
INTERPRO	Immunoglobulin subtype 2	RT	24	2.6	4.3e-07	4.4e-05
GOTERM_BP_FAT	regulation of hemocyte differentiation	RT	11	1.2	5.1e-06	4.6e-05
GOTERM_BP_FAT	brain morphogenesis	RT	9	1	5.4e-06	4.8e-05
GOTERM_BP_FAT	compound eye photoreceptor development	RT	17	1.8	5.3e-06	4.8e-05
GOTERM_BP_FAT	locomotion involved in locomotory behavior	RT	9	1	5.4e-06	4.8e-05
GOTERM_BP_FAT	startle response	RT	9	1	5.4e-06	4.8e-05
GOTERM_MF_FAT	mRNA binding	RT	37	4	9.7e-07	4.9e-05
GOTERM_BP_FAT	ovarian follicle cell migration	RT	21	2.3	6.1e-06	5.4e-05
GOTERM_BP_FAT	olfactory learning	RT	16	1.7	6.5e-06	5.8e-05
GOTERM_BP_FAT	border follicle cell migration	RT	19	2	6.9e-06	6.2e-05
GOTERM_BP_FAT	eye photoreceptor cell development	RT	17	1.8	7e-06	6.2e-05
GOTERM_BP_FAT	neuron fate commitment	RT	17	1.8	7e-06	6.2e-05
GOTERM_BP_FAT	regulation of neuron differentiation	RT	17	1.8	7e-06	6.2e-05
GOTERM_BP_FAT	regulation of RNA splicing	RT	19	2	6.9e-06	6.2e-05
KEGG_PATHWAY	Wnt signaling pathway	RT	19	2	8.3e-07	6.4e-05
INTERPRO	Immunoglobulin I-set	RT	18	1.9	6.9e-07	6.5e-05
GOTERM_BP_FAT	negative regulation of transcription, DNA-dependent	RT	36	3.9	7.5e-06	6.6e-05
UP_SEQ_FEATURE	DNA-binding region:Basic motif	RT	18	1.9	5.6e-07	6.8e-05
GOTERM_BP_FAT	germ cell development	RT	43	4.6	7.7e-06	6.8e-05
GOTERM_BP_FAT	maintenance of epithelial integrity, open tracheal system	RT	8	0.9	8.1e-06	7.1e-05
GOTERM_BP_FAT	head involution	RT	16	1.7	8.7e-06	7.6e-05
UP_SEQ_FEATURE	compositionally biased region:Gly-rich	RT	30	3.2	7.1e-07	7.9e-05
SP_PIR_KEYWORDS	ATP	RT	17	1.8	9.2e-06	7.9e-05
GOTERM_BP_FAT	developmental growth	RT	21	2.3	9.2e-06	8e-05
GOTERM_BP_FAT	anterior head segmentation	RT	7	0.8	9.5e-06	8.2e-05
GOTERM_BP_FAT	genital disc anterior/posterior pattern formation	RT	7	0.8	9.5e-06	8.2e-05
GOTERM_BP_FAT	genital disc pattern formation	RT	7	0.8	9.5e-06	8.2e-05
GOTERM_BP_FAT	gonadal mesoderm development	RT	7	0.8	9.5e-06	8.2e-05
GOTERM_BP_FAT	pericardial cell differentiation	RT	7	0.8	9.5e-06	8.2e-05
GOTERM_BP_FAT	pole cell migration	RT	10	1.1	1e-05	8.8e-05
EC_NUMBER	2.7.10.-	RT	16	1.7	6.8e-07	9.2e-05
INTERPRO	Fibronectin, type III-like fold	RT	16	1.7	1.2e-06	0.0001
GOTERM_BP_FAT	epithelial cell differentiation	RT	11	1.2	1.3e-05	0.00011
GOTERM_BP_FAT	lymph gland development	RT	11	1.2	1.3e-05	0.00011
GOTERM_CC_FAT	apicolateral plasma membrane	RT	16	1.7	2.9e-06	0.00012
GOTERM_CC_FAT	cell junction	RT	30	3.2	2.5e-06	0.00012
GOTERM_BP_FAT	hair cell differentiation	RT	13	1.4	1.4e-05	0.00012
GOTERM_BP_FAT	JNK cascade	RT	12	1.3	1.4e-05	0.00012
GOTERM_BP_FAT	muscle cell development	RT	15	1.6	1.4e-05	0.00012
GOTERM_BP_FAT	non-sensory hair organization	RT	13	1.4	1.4e-05	0.00012
GOTERM_BP_FAT	striated muscle cell development	RT	15	1.6	1.4e-05	0.00012
GOTERM_BP_FAT	photoreceptor cell fate commitment	RT	16	1.7	1.5e-05	0.00013
GOTERM_BP_FAT	regulation of alternative nuclear mRNA splicing, via spliceosome	RT	17	1.8	1.5e-05	0.00013
SP_PIR_KEYWORDS	extracellular matrix	RT	9	1	1.7e-05	0.00014
GOTERM_CC_FAT	proteinaceous extracellular matrix	RT	17	1.8	2.5e-06	0.00014
GOTERM_BP_FAT	striated muscle tissue development	RT	14	1.5	1.7e-05	0.00014
GOTERM_BP_FAT	chemotaxis	RT	8	0.9	1.8e-05	0.00015
GOTERM_BP_FAT	cuticle development	RT	18	1.9	1.8e-05	0.00015
GOTERM_BP_FAT	epithelial structure maintenance	RT	8	0.9	1.8e-05	0.00015
GOTERM_BP_FAT	cell-cell junction organization	RT	13	1.4	1.9e-05	0.00016
INTERPRO	Immunoglobulin-like	RT	28	3	2e-06	0.00016
GOTERM_BP_FAT	learning or memory	RT	20	2.2	1.9e-05	0.00016
UP_SEQ_FEATURE	compositionally biased region:Asn-rich	RT	24	2.6	1.7e-06	0.00017
GOTERM_CC_FAT	apical junction complex	RT	15	1.6	4.5e-06	0.00017
GOTERM_BP_FAT	cell junction assembly	RT	12	1.3	2.1e-05	0.00017
SP_PIR_KEYWORDS	coiled coil	RT	33	3.6	2.1e-05	0.00017
GOTERM_BP_FAT	R7 cell differentiation	RT	12	1.3	2.1e-05	0.00017
GOTERM_BP_FAT	regulation of striated muscle tissue development	RT	12	1.3	2.1e-05	0.00017
UP_SEQ_FEATURE	domain:Helix-loop-helix motif	RT	16	1.7	2e-06	0.00018
GOTERM_CC_FAT	extracellular matrix	RT	17	1.8	5.8e-06	0.00018
INTERPRO	Protein kinase, ATP binding site	RT	34	3.7	2.6e-06	0.00018
INTERPRO	RNA recognition motif, RNP-1	RT	29	3.1	2.4e-06	0.00018
GOTERM_CC_FAT	apical cortex	RT	11	1.2	5.5e-06	0.00019
SP_PIR_KEYWORDS	cytoplasm	RT	54	5.8	2.4e-05	0.00019
GOTERM_BP_FAT	muscle tissue development	RT	14	1.5	2.3e-05	0.00019
GOTERM_BP_FAT	compound eye photoreceptor fate commitment	RT	15	1.6	2.5e-05	0.0002
GOTERM_BP_FAT	eye photoreceptor cell fate commitment	RT	15	1.6	2.5e-05	0.0002
GOTERM_BP_FAT	endoderm development	RT	7	0.8	2.6e-05	0.00021
GOTERM_BP_FAT	epidermal cell differentiation	RT	13	1.4	2.7e-05	0.00022
GOTERM_BP_FAT	gastrulation involving germ band extension	RT	13	1.4	2.7e-05	0.00022
GOTERM_BP_FAT	gastrulation with mouth forming first	RT	13	1.4	2.7e-05	0.00022
GOTERM_BP_FAT	transmembrane receptor protein serine/threonine kinase signaling pathway	RT	13	1.4	2.7e-05	0.00022
GOTERM_BP_FAT	protein kinase cascade	RT	17	1.8	3e-05	0.00024
GOTERM_BP_FAT	stress-activated protein kinase signaling pathway	RT	12	1.3	3e-05	0.00024
GOTERM_BP_FAT	synapse organization	RT	14	1.5	3e-05	0.00024
INTERPRO	Orange subgroup	RT	8	0.9	3.8e-06	0.00025
UP_SEQ_FEATURE	domain:Ig-like C2-type 1	RT	12	1.3	3.4e-06	0.0003
UP_SEQ_FEATURE	domain:Ig-like C2-type 2	RT	12	1.3	3.4e-06	0.0003
GOTERM_CC_FAT	extracellular region part	RT	31	3.3	1.1e-05	0.0003
INTERPRO	Transcription factor, T-box	RT	7	0.8	4.9e-06	0.0003
INTERPRO	Transcription factor, T-box, conserved site	RT	7	0.8	4.9e-06	0.0003
UP_SEQ_FEATURE	mutagenesis site	RT	49	5.3	4.3e-06	0.00032
GOTERM_BP_FAT	learning	RT	16	1.7	4e-05	0.00032
UP_SEQ_FEATURE	compositionally biased region:Ser-rich	RT	35	3.8	4.2e-06	0.00034
GOTERM_BP_FAT	asymmetric neuroblast division	RT	10	1.1	4.3e-05	0.00034
GOTERM_BP_FAT	neuroblast division	RT	10	1.1	4.3e-05	0.00034
GOTERM_BP_FAT	apical junction assembly	RT	11	1.2	4.5e-05	0.00035
INTERPRO	Tyrosine protein kinase, active site	RT	13	1.4	6.1e-06	0.00035
GOTERM_BP_FAT	growth	RT	24	2.6	4.7e-05	0.00037
GOTERM_BP_FAT	regulation of cell projection organization	RT	13	1.4	4.9e-05	0.00038
GOTERM_MF_FAT	protein tyrosine kinase activity	RT	18	1.9	8.6e-06	0.0004
SP_PIR_KEYWORDS	rna-binding	RT	24	2.6	5.2e-05	0.0004
GOTERM_BP_FAT	mushroom body development	RT	15	1.6	5.3e-05	0.00041
EC_NUMBER	2.7.10.1	RT	9	1	6.4e-06	0.00043
GOTERM_BP_FAT	imaginal disc-derived wing hair organization	RT	12	1.3	5.8e-05	0.00045
INTERPRO	Nucleotide-binding, alpha-beta plait	RT	27	2.9	8.5e-06	0.00047
GOTERM_BP_FAT	morphogenesis of follicular epithelium	RT	11	1.2	6.4e-05	0.0005
GOTERM_BP_FAT	positive regulation of cell death	RT	14	1.5	6.8e-05	0.00052
GOTERM_BP_FAT	positive regulation of programmed cell death	RT	14	1.5	6.8e-05	0.00052
GOTERM_BP_FAT	primary sex determination, soma	RT	8	0.9	6.7e-05	0.00052
GOTERM_CC_FAT	cell cortex part	RT	15	1.6	2e-05	0.00053
SP_PIR_KEYWORDS	sh3 domain	RT	13	1.4	7.9e-05	0.00059
SP_PIR_KEYWORDS	cytoskeleton	RT	18	1.9	8.6e-05	0.00064
GOTERM_BP_FAT	cytoskeleton organization	RT	65	7	8.3e-05	0.00064
GOTERM_BP_FAT	oenocyte differentiation	RT	6	0.6	8.4e-05	0.00064
GOTERM_BP_FAT	wing disc proximal/distal pattern formation	RT	6	0.6	8.4e-05	0.00064
GOTERM_CC_FAT	adherens junction	RT	15	1.6	2.7e-05	0.00065
INTERPRO	Zinc finger, C2H2-type/integrase, DNA-binding	RT	28	3	1.3e-05	0.00066
GOTERM_MF_FAT	actin binding	RT	26	2.8	1.6e-05	0.00069
GOTERM_BP_FAT	cell-cell junction assembly	RT	11	1.2	9.1e-05	0.00069
GOTERM_MF_FAT	cytoskeletal protein binding	RT	38	4.1	1.7e-05	0.00069
UP_SEQ_FEATURE	compositionally biased region:Ala-rich	RT	25	2.7	1e-05	0.00071
INTERPRO	Cadherin	RT	9	1	1.5e-05	0.00071
INTERPRO	Laminin, N-terminal	RT	6	0.6	1.5e-05	0.00073
UP_SEQ_FEATURE	zinc finger region:C2H2-type 5	RT	14	1.5	1.1e-05	0.00075
INTERPRO	Orange	RT	8	0.9	1.7e-05	0.00078
GOTERM_CC_FAT	anchoring junction	RT	15	1.6	3.5e-05	0.00079
SP_PIR_KEYWORDS	cell membrane	RT	40	4.3	0.00012	0.00085
GOTERM_BP_FAT	maintenance of location	RT	14	1.5	0.00011	0.00085
GOTERM_BP_FAT	primary branching, open tracheal system	RT	8	0.9	0.00012	0.00088
UP_SEQ_FEATURE	short sequence motif:WRPW motif	RT	8	0.9	1.4e-05	0.00091
GOTERM_BP_FAT	fibroblast growth factor receptor signaling pathway	RT	7	0.8	0.00012	0.00094
GOTERM_BP_FAT	regulation of cell morphogenesis involved in differentiation	RT	11	1.2	0.00013	0.00095
GOTERM_BP_FAT	regulation of neuron projection development	RT	11	1.2	0.00013	0.00095
INTERPRO	Src homology-3 domain	RT	18	1.9	2.3e-05	0.00097
GOTERM_BP_FAT	regulation of cell fate commitment	RT	9	1	0.00014	0.0011
GOTERM_BP_FAT	regulation of cell fate specification	RT	9	1	0.00014	0.0011
GOTERM_MF_FAT	transcription factor binding	RT	21	2.3	2.8e-05	0.0011
INTERPRO	EGF	RT	13	1.4	2.9e-05	0.0012
GOTERM_BP_FAT	regulation of cell cycle	RT	30	3.2	0.00016	0.0012	0.0077
GOTERM_BP_FAT	muscle fiber development	RT	11	1.2	0.00017	0.0013
GOTERM_BP_FAT	actin filament organization	RT	19	2	0.00019	0.0014
SP_PIR_KEYWORDS	actin-binding	RT	12	1.3	0.0002	0.0014
GOTERM_BP_FAT	dorsal/ventral axis specification	RT	17	1.8	0.00019	0.0014
GOTERM_BP_FAT	glial cell development	RT	8	0.9	0.00019	0.0014
SMART	HLH	RT	20	2.2	1.1e-05	0.0014
GOTERM_BP_FAT	ganglion mother cell fate determination	RT	6	0.6	0.00021	0.0015
GOTERM_CC_FAT	integral to plasma membrane	RT	35	3.8	7e-05	0.0015
INTERPRO	Pleckstrin homology-type	RT	22	2.4	3.9e-05	0.0015
GOTERM_BP_FAT	retinal ganglion cell axon guidance	RT	6	0.6	0.00021	0.0015
GOTERM_BP_FAT	tracheal outgrowth, open tracheal system	RT	9	1	0.00021	0.0015
GOTERM_BP_FAT	ventral midline development	RT	6	0.6	0.00021	0.0015
SP_PIR_KEYWORDS	kinase	RT	30	3.2	0.00023	0.0016
INTERPRO	Protein kinase, core	RT	35	3.8	4.3e-05	0.0016
GOTERM_BP_FAT	cell-cell signaling	RT	35	3.8	0.00023	0.0017
GOTERM_BP_FAT	leg joint morphogenesis	RT	7	0.8	0.00023	0.0017
GOTERM_BP_FAT	MAPKKK cascade	RT	13	1.4	0.00024	0.0017
GOTERM_BP_FAT	wing and notum subfield formation	RT	7	0.8	0.00023	0.0017
GOTERM_BP_FAT	endoderm formation	RT	5	0.5	0.00025	0.0018
GOTERM_BP_FAT	mesodermal cell fate determination	RT	5	0.5	0.00025	0.0018
GOTERM_BP_FAT	regulation of cell proliferation	RT	15	1.6	0.00025	0.0018
INTERPRO	Semaphorin/CD100 antigen	RT	6	0.6	4.8e-05	0.0018
GOTERM_CC_FAT	intrinsic to plasma membrane	RT	35	3.8	9.5e-05	0.0019
UP_SEQ_FEATURE	compositionally biased region:Poly-Gly	RT	23	2.5	3.3e-05	0.002
GOTERM_BP_FAT	appendage segmentation	RT	8	0.9	0.0003	0.0022
INTERPRO	EGF-like, type 3	RT	15	1.6	6e-05	0.0022
GOTERM_BP_FAT	eye-antennal disc morphogenesis	RT	12	1.3	0.00031	0.0022
GOTERM_BP_FAT	initiation of dorsal closure	RT	8	0.9	0.0003	0.0022
GOTERM_BP_FAT	leg segmentation	RT	8	0.9	0.0003	0.0022
GOTERM_BP_FAT	septate junction assembly	RT	8	0.9	0.0003	0.0022
GOTERM_BP_FAT	stem cell maintenance	RT	11	1.2	0.00031	0.0022
GOTERM_BP_FAT	terminal region determination	RT	9	1	0.00031	0.0022
SMART	ORANGE	RT	8	0.9	4.6e-05	0.0023
SP_PIR_KEYWORDS	transmembrane protein	RT	15	1.6	0.00034	0.0023
DIP	1991393:E(spl) region transcript mgamma	RT	8	0.9	4.2e-06	0.0024
UP_SEQ_FEATURE	domain:Orange	RT	8	0.9	4.2e-05	0.0024
PANTHER_PATHWAY	P00057:Wnt signaling pathway	RT	33	3.6	5.1e-05	0.0024
GOTERM_CC_FAT	basal part of cell	RT	7	0.8	0.00013	0.0025
DIP	1990549:E(spl) region transcript mbeta	RT	9	1	3.3e-06	0.0026
GOTERM_BP_FAT	regulation of cellular component biogenesis	RT	18	1.9	0.00036	0.0026
SMART	TBOX	RT	7	0.8	4.4e-05	0.0027
GOTERM_BP_FAT	stem cell development	RT	11	1.2	0.0004	0.0028
GOTERM_BP_FAT	stem cell differentiation	RT	11	1.2	0.0004	0.0028
UP_SEQ_FEATURE	domain:RRM 1	RT	11	1.2	5.4e-05	0.003
UP_SEQ_FEATURE	domain:RRM 2	RT	11	1.2	5.4e-05	0.003
GOTERM_BP_FAT	antennal development	RT	9	1	0.00044	0.003
GOTERM_BP_FAT	female germ-line cyst encapsulation	RT	6	0.6	0.00043	0.003
GOTERM_BP_FAT	germ-line cyst encapsulation	RT	6	0.6	0.00043	0.003
GOTERM_BP_FAT	organ growth	RT	9	1	0.00044	0.003
GOTERM_BP_FAT	transforming growth factor beta receptor signaling pathway	RT	9	1	0.00044	0.003
SP_PIR_KEYWORDS	gpi-anchor	RT	6	0.6	0.00047	0.0031
DIP	1986778:Dmel_CG9572	RT	17	1.8	2.8e-06	0.0032
GOTERM_BP_FAT	somatic muscle development	RT	8	0.9	0.00046	0.0032
GOTERM_BP_FAT	somatic sex determination	RT	8	0.9	0.00046	0.0032
SMART	FN3	RT	20	2.2	4.2e-05	0.0035
GOTERM_BP_FAT	regulation of embryonic development	RT	14	1.5	0.0005	0.0035
GOTERM_BP_FAT	positive regulation of apoptosis	RT	11	1.2	0.00052	0.0036
GOTERM_BP_FAT	skeletal muscle tissue development	RT	11	1.2	0.00052	0.0036
PANTHER_PATHWAY	P00008:Axon guidance mediated by Slit/Robo	RT	12	1.3	3.9e-05	0.0037
GOTERM_CC_FAT	occluding junction	RT	10	1.1	0.00021	0.0038
GOTERM_CC_FAT	septate junction	RT	9	1	0.00022	0.0038
GOTERM_BP_FAT	instar larval development	RT	13	1.4	0.00057	0.0039
SMART	LamNT	RT	6	0.6	9.3e-05	0.0039
KEGG_PATHWAY	Hedgehog signaling pathway	RT	9	1	0.0001	0.004
INTERPRO	EGF-like, laminin	RT	7	0.8	0.00012	0.0041
GOTERM_BP_FAT	imaginal disc-derived wing margin morphogenesis	RT	14	1.5	0.00061	0.0041
INTERPRO	Immunoglobulin subtype	RT	20	2.2	0.00012	0.0041
GOTERM_BP_FAT	positive regulation of developmental process	RT	9	1	0.0006	0.0041
GOTERM_BP_FAT	regulation of cellular protein metabolic process	RT	24	2.6	0.00063	0.0043
GOTERM_BP_FAT	regulation of specific transcription from RNA polymerase II promoter	RT	7	0.8	0.00065	0.0044
GOTERM_BP_FAT	epidermal growth factor receptor signaling pathway	RT	11	1.2	0.00066	0.0045
GOTERM_BP_FAT	memory	RT	11	1.2	0.00066	0.0045
GOTERM_BP_FAT	epithelial cell type specification, open tracheal system	RT	5	0.5	0.0007	0.0047
GOTERM_BP_FAT	oenocyte development	RT	5	0.5	0.0007	0.0047
GOTERM_BP_FAT	positive chemotaxis	RT	5	0.5	0.0007	0.0047
GOTERM_BP_FAT	protein amino acid phosphorylation	RT	39	4.2	0.0007	0.0047
GOTERM_BP_FAT	regulation of crystal cell differentiation	RT	5	0.5	0.0007	0.0047
GOTERM_BP_FAT	synaptic target recognition	RT	5	0.5	0.0007	0.0047
INTERPRO	Laminin G	RT	8	0.9	0.00015	0.0048
UP_SEQ_FEATURE	compositionally biased region:Poly-His	RT	12	1.3	9.9e-05	0.0052
GOTERM_BP_FAT	anatomical structure homeostasis	RT	12	1.3	0.00078	0.0052
GOTERM_BP_FAT	hemopoiesis	RT	12	1.3	0.00078	0.0052
GOTERM_BP_FAT	oocyte dorsal/ventral axis specification	RT	12	1.3	0.00078	0.0052
GOTERM_BP_FAT	imaginal disc lineage restriction	RT	6	0.6	0.00081	0.0054
GOTERM_BP_FAT	mesoderm migration	RT	6	0.6	0.00081	0.0054
GOTERM_BP_FAT	mesodermal cell fate specification	RT	6	0.6	0.00081	0.0054
GOTERM_BP_FAT	visceral muscle development	RT	6	0.6	0.00081	0.0054
PANTHER_PATHWAY	P00045:Notch signaling pathway	RT	13	1.4	0.00017	0.0055
GOTERM_BP_FAT	sex determination	RT	9	1	0.00082	0.0055
GOTERM_BP_FAT	maintenance of protein location	RT	11	1.2	0.00084	0.0056
GOTERM_BP_FAT	wing disc dorsal/ventral pattern formation	RT	13	1.4	0.00084	0.0056
INTERPRO	K Homology, type 1	RT	9	1	0.0002	0.0063
GOTERM_BP_FAT	negative regulation of cell development	RT	8	0.9	0.00096	0.0063
GOTERM_BP_FAT	taxis	RT	12	1.3	0.00096	0.0063
SP_PIR_KEYWORDS	transmembrane	RT	97	10.5	0.001	0.0064
GOTERM_BP_FAT	regulation of translation	RT	16	1.7	0.00099	0.0065
GOTERM_BP_FAT	regulation of imaginal disc growth	RT	7	0.8	0.001	0.0066
SMART	IGc2	RT	24	2.6	0.00019	0.0067
GOTERM_BP_FAT	membrane organization	RT	45	4.9	0.001	0.0068
INTERPRO	K Homology, type 1, subgroup	RT	8	0.9	0.00023	0.0069
SMART	CA	RT	9	1	0.00022	0.007
GOTERM_BP_FAT	germ-line stem cell maintenance	RT	9	1	0.0011	0.0071
SP_PIR_KEYWORDS	SH2 domain	RT	6	0.6	0.0012	0.0072
KEGG_PATHWAY	TGF-beta signaling pathway	RT	10	1.1	0.00028	0.0072
KEGG_PATHWAY	Notch signaling pathway	RT	8	0.9	0.0004	0.0077
GOTERM_CC_FAT	anchored to membrane	RT	8	0.9	0.00049	0.0079
GOTERM_BP_FAT	adult behavior	RT	22	2.4	0.0012	0.008
SMART	Sema	RT	6	0.6	0.0003	0.0083
UP_SEQ_FEATURE	compositionally biased region:His-rich	RT	20	2.2	0.00017	0.0086
GOTERM_BP_FAT	cellularization	RT	19	2	0.0014	0.0087
GOTERM_BP_FAT	genitalia development	RT	6	0.6	0.0014	0.0088
GOTERM_BP_FAT	smoothened signaling pathway	RT	10	1.1	0.0014	0.0091
GOTERM_BP_FAT	torso signaling pathway	RT	10	1.1	0.0014	0.0091
GOTERM_MF_FAT	transition metal ion binding	RT	146	15.7	0.00029	0.0093
GOTERM_MF_FAT	metal ion binding	RT	179	19.3	0.00028	0.0094
GOTERM_BP_FAT	axonal fasciculation	RT	7	0.8	0.0015	0.0095
GOTERM_BP_FAT	branch fusion, open tracheal system	RT	7	0.8	0.0015	0.0095
GOTERM_MF_FAT	ion binding	RT	184	19.8	0.00027	0.0095
GOTERM_BP_FAT	negative regulation of cell fate commitment	RT	7	0.8	0.0015	0.0095
GOTERM_BP_FAT	negative regulation of cell fate specification	RT	7	0.8	0.0015	0.0095
GOTERM_BP_FAT	regulation of cell adhesion	RT	7	0.8	0.0015	0.0095
GOTERM_BP_FAT	tube fusion	RT	7	0.8	0.0015	0.0095
GOTERM_BP_FAT	cardioblast cell fate commitment	RT	5	0.5	0.0015	0.0097
GOTERM_BP_FAT	response to organic substance	RT	22	2.4	0.0015	0.0097
GOTERM_BP_FAT	specification of segmental identity, trunk	RT	5	0.5	0.0015	0.0097
GOTERM_MF_FAT	transmembrane receptor protein tyrosine kinase activity	RT	9	1	0.00033	0.01
GOTERM_CC_FAT	cytoplasmic microtubule	RT	5	0.5	0.00073	0.011
INTERPRO	Tyrosine protein kinase	RT	12	1.3	0.00037	0.011
GOTERM_MF_FAT	cation binding	RT	182	19.6	0.00041	0.012
INTERPRO	Immunoglobulin	RT	17	1.8	0.00042	0.012
GOTERM_CC_FAT	actin cytoskeleton	RT	18	1.9	0.0011	0.016
GOTERM_CC_FAT	axon	RT	9	1	0.0012	0.016
GOTERM_CC_FAT	basolateral plasma membrane	RT	9	1	0.0012	0.016
INTERPRO	Helix-loop-helix DNA-binding	RT	11	1.2	0.00068	0.018
INTERPRO	SH2 motif	RT	10	1.1	0.00063	0.018
GOTERM_MF_FAT	nucleotide binding	RT	130	14	0.00072	0.02	0.0089
INTERPRO	Plexin/semaphorin/integrin	RT	6	0.6	0.00082	0.022
SMART	EGF_Lam	RT	7	0.8	0.00097	0.024
GOTERM_MF_FAT	protein kinase activity	RT	40	4.3	0.00095	0.025
INTERPRO	Helix-turn-helix, Psq-like	RT	7	0.8	0.0012	0.03
INTERPRO	K Homology	RT	9	1	0.0012	0.03
INTERPRO	Laminin G, subdomain 2	RT	7	0.8	0.0012	0.03
UP_SEQ_FEATURE	compositionally biased region:Pro-rich	RT	22	2.4	0.00066	0.032
SMART	LamG	RT	8	0.9	0.0015	0.034
DIP	6782865:Enhancer of split m8 protein	RT	6	0.6	0.0001	0.038
DIP	1977420:groucho	RT	10	1.1	8.9e-05	0.04
MINT	1986778:Dmel_CG9572	RT	16	1.7	1.9e-05	0.041
DIP	1982640:sprouty	RT	14	1.5	0.00017	0.046
UP_SEQ_FEATURE	compositionally biased region:Poly-Ser	RT	26	2.8	0.001	0.046
DIP	1987969:E(spl) region transcript m5	RT	7	0.8	0.00016	0.05
UP_SEQ_FEATURE	domain:Laminin EGF-like 1	RT	5	0.5	0.0011	0.05
UP_SEQ_FEATURE	domain:Laminin EGF-like 2	RT	5	0.5	0.0011	0.05
UP_SEQ_FEATURE	domain:Laminin EGF-like 3	RT	5	0.5	0.0011	0.05
UP_SEQ_FEATURE	domain:Laminin N-terminal	RT	5	0.5	0.0011	0.05
DIP	1973245:scute	RT	5	0.5	0.00029	0.072
DIP	1976190:Merlin	RT	20	2.2	0.00054	0.12
DIP	1988535:E(spl) region transcript m3	RT	7	0.8	0.0008	0.15
BIND	Torso	RT	8	0.9	0.00029	0.32
BIND	Heterogeneous nuclear ribonucleoprotein at 27C	RT	7	0.8	0.0014	0.6

## Sheet: Control vs Matched - Down
GO analysis (DAVID's) of embryos of GF flies vs. intact flies - Group 1 - genes DOWN-regulated over 2-fold with FDR < 0.05 (enrichment in 1334 genes)												GO analysis (DAVID's) of embryos of GF flies vs. stage-matched Cycle 14A flies - Group 1 - genes DOWN-regulated over 2-fold(enrichment in 753 genes)
Category	Term	RT	Count	%	P-Value	Benjamini	Benjamini vs Corrected					Category	Term	RT	Count	%	P-Value	Benjamini	Benjamini vs Control
GOTERM_BP_FAT	DNA metabolic process	RT	67	0.9	4.8e-16	9.8e-13						SP_PIR_KEYWORDS	alternative splicing	RT	90	12.5	9e-19	2.4e-16	2.7e-08
GOTERM_MF_FAT	nucleotide binding	RT	215	2.9	5.1e-14	4.9e-11	0.00021					SP_PIR_KEYWORDS	phosphoprotein	RT	103	14.3	6.1e-17	1.4e-14	1.6e-09
SP_PIR_KEYWORDS	nucleotide-binding	RT	138	1.9	1.6e-13	4.9e-11	0.00021					UP_SEQ_FEATURE	splice variant	RT	89	12.4	4.8e-14	3.1e-11
GOTERM_MF_FAT	purine nucleotide binding	RT	183	2.5	2.3e-13	1.1e-10	0.0072					SP_PIR_KEYWORDS	developmental protein	RT	64	8.9	2.1e-09	1.8e-07
GOTERM_MF_FAT	adenyl nucleotide binding	RT	155	2.1	2.3e-12	7.3e-10	0.0022					GOTERM_CC_FAT	lipid particle	RT	41	5.7	4.7e-09	1.8e-06	0.00015
GOTERM_MF_FAT	purine nucleoside binding	RT	155	2.1	3.8e-12	9.1e-10	0.0022					SP_PIR_KEYWORDS	cytoplasm	RT	51	7.1	1.8e-07	1.2e-05	3.2e-08
SP_PIR_KEYWORDS	atp-binding	RT	111	1.5	1.4e-11	1.4e-09	6.2e-05					SP_PIR_KEYWORDS	atp-binding	RT	60	8.3	1.2e-06	6.2e-05	1.4e-09
GOTERM_MF_FAT	nucleoside binding	RT	155	2.1	7.6e-12	1.5e-09	0.0025					SP_PIR_KEYWORDS	Transcription	RT	44	6.1	4.6e-06	0.0002
SP_PIR_KEYWORDS	phosphoprotein	RT	142	1.9	1e-11	1.6e-09	1.4e-14					GOTERM_MF_FAT	nucleotide binding	RT	117	16.3	3.3e-07	0.00021	4.9e-11
GOTERM_MF_FAT	purine ribonucleotide binding	RT	166	2.2	5.1e-11	8.2e-09	0.0024					SP_PIR_KEYWORDS	nucleotide-binding	RT	69	9.6	5.6e-06	0.00021	4.9e-11
GOTERM_MF_FAT	ribonucleotide binding	RT	166	2.2	5.1e-11	8.2e-09	0.0024					SP_PIR_KEYWORDS	kinase	RT	29	4	6.9e-06	0.00023
SP_PIR_KEYWORDS	alternative splicing	RT	111	1.5	3.5e-10	2.7e-08	2.4e-16					SP_PIR_KEYWORDS	differentiation	RT	24	3.3	1.1e-05	0.00033
SP_PIR_KEYWORDS	cytoplasm	RT	86	1.2	5.2e-10	3.2e-08	1.2e-05					SP_PIR_KEYWORDS	nucleus	RT	76	10.6	1.5e-05	0.00038
GOTERM_CC_FAT	mitochondrion	RT	114	1.5	9.8e-11	4.1e-08						SP_PIR_KEYWORDS	transcription regulation	RT	42	5.8	1.6e-05	0.00039
GOTERM_MF_FAT	adenyl ribonucleotide binding	RT	138	1.9	7.1e-10	9.9e-08	0.00076					GOTERM_MF_FAT	adenyl ribonucleotide binding	RT	79	11	2.4e-06	0.00076	9.9e-08
GOTERM_MF_FAT	ATP binding	RT	137	1.9	1.2e-09	1.4e-07	0.00088					GOTERM_MF_FAT	ATP binding	RT	78	10.8	4.2e-06	0.00088	1.4e-07
GOTERM_BP_FAT	DNA replication	RT	33	0.4	9.6e-10	1.1e-06						GOTERM_MF_FAT	adenyl nucleotide binding	RT	81	11.3	1.4e-05	0.0022	7.3e-10
GOTERM_CC_FAT	mitochondrial part	RT	85	1.1	8.6e-09	1.8e-06						GOTERM_MF_FAT	purine nucleoside binding	RT	81	11.3	1.7e-05	0.0022	9.1e-10
SP_PIR_KEYWORDS	Chaperone	RT	22	0.3	6.2e-08	3.2e-06						GOTERM_MF_FAT	purine ribonucleotide binding	RT	88	12.2	3.1e-05	0.0024	8.2e-09
KEGG_PATHWAY	Fatty acid metabolism	RT	21	0.3	7.9e-08	4.2e-06						GOTERM_MF_FAT	ribonucleotide binding	RT	88	12.2	3.1e-05	0.0024	8.2e-09
KEGG_PATHWAY	Valine, leucine and isoleucine degradation	RT	20	0.3	4.3e-08	4.5e-06						GOTERM_MF_FAT	nucleoside binding	RT	81	11.3	2.4e-05	0.0025	1.5e-09
GOTERM_BP_FAT	cellular response to stress	RT	46	0.6	6.7e-09	4.9e-06						SP_PIR_KEYWORDS	rna-binding	RT	20	2.8	0.00012	0.0025
GOTERM_BP_FAT	response to DNA damage stimulus	RT	34	0.5	3.6e-08	2e-05						GOTERM_MF_FAT	mRNA binding	RT	28	3.9	2.9e-05	0.0026
GOTERM_BP_FAT	mitotic cell cycle	RT	72	1	4.7e-08	2.1e-05						GOTERM_MF_FAT	transcription activator activity	RT	18	2.5	4.9e-05	0.0034
SP_PIR_KEYWORDS	transferase	RT	129	1.7	2.3e-06	0.0001						INTERPRO	Protein of unknown function DUF733	RT	7	1	3.4e-06	0.0035
GOTERM_BP_FAT	DNA repair	RT	30	0.4	3e-07	0.00011						GOTERM_MF_FAT	transcription regulator activity	RT	68	9.5	8.4e-05	0.0053
GOTERM_CC_FAT	lipid particle	RT	54	0.7	1.8e-06	0.00015	1.8e-06					GOTERM_MF_FAT	transcription cofactor activity	RT	14	1.9	0.0001	0.006
GOTERM_CC_FAT	replication fork	RT	12	0.2	1e-06	0.00015						GOTERM_MF_FAT	purine nucleotide binding	RT	90	12.5	0.00014	0.0072	1.1e-10
GOTERM_CC_FAT	chaperonin-containing T-complex	RT	8	0.1	1.6e-06	0.00016						GOTERM_BP_FAT	regulation of transcription	RT	76	10.6	4.3e-06	0.0077
SP_PIR_KEYWORDS	ligase	RT	41	0.6	4.4e-06	0.00017						GOTERM_BP_FAT	positive regulation of biosynthetic process	RT	24	3.3	1.4e-05	0.0081
GOTERM_MF_FAT	cofactor binding	RT	44	0.6	1.6e-06	0.00018						GOTERM_BP_FAT	positive regulation of cellular biosynthetic process	RT	24	3.3	1.4e-05	0.0081
GOTERM_MF_FAT	DNA-dependent ATPase activity	RT	16	0.2	2.6e-06	0.00025						GOTERM_MF_FAT	enzyme binding	RT	14	1.9	0.00017	0.0083
INTERPRO	Crotonase, core	RT	11	0.1	2.6e-07	0.00042						GOTERM_BP_FAT	transcription	RT	49	6.8	1.9e-05	0.0084
GOTERM_CC_FAT	mitochondrial lumen	RT	38	0.5	6.2e-06	0.00043						GOTERM_CC_FAT	polytene chromosome	RT	17	2.4	9.5e-05	0.0087
GOTERM_CC_FAT	mitochondrial matrix	RT	38	0.5	6.2e-06	0.00043						GOTERM_CC_FAT	membrane-enclosed lumen	RT	58	8.1	5.1e-05	0.0093
SP_PIR_KEYWORDS	Aminoacyl-tRNA synthetase	RT	13	0.2	1.3e-05	0.00046						GOTERM_BP_FAT	membrane organization	RT	37	5.1	4.5e-05	0.01
COG_ONTOLOGY	Lipid metabolism	RT	23	0.3	1.5e-05	0.00046						GOTERM_BP_FAT	positive regulation of macromolecule metabolic process	RT	23	3.2	1.3e-05	0.011
GOTERM_MF_FAT	coenzyme binding	RT	35	0.5	6.2e-06	0.0005						GOTERM_BP_FAT	germ cell development	RT	31	4.3	3.7e-05	0.011	0.0042
GOTERM_BP_FAT	organelle fission	RT	37	0.5	1.9e-06	0.00053						GOTERM_BP_FAT	macromolecular complex subunit organization	RT	34	4.7	4.2e-05	0.011
GOTERM_MF_FAT	ATPase activity	RT	68	0.9	6.2e-06	0.00054						GOTERM_CC_FAT	organelle lumen	RT	56	7.8	9.1e-05	0.011
GOTERM_BP_FAT	reproductive cellular process	RT	86	1.2	2.5e-06	0.00056						GOTERM_CC_FAT	intracellular organelle lumen	RT	56	7.8	9.1e-05	0.011
GOTERM_BP_FAT	cell cycle phase	RT	86	1.2	1.8e-06	0.00057						GOTERM_BP_FAT	phosphate metabolic process	RT	55	7.6	3.5e-05	0.012
GOTERM_BP_FAT	nuclear division	RT	36	0.5	2.4e-06	0.00058						GOTERM_BP_FAT	phosphorus metabolic process	RT	55	7.6	3.5e-05	0.012
SP_PIR_KEYWORDS	mitochondrion	RT	38	0.5	2.3e-05	0.00072						GOTERM_BP_FAT	pattern specification process	RT	49	6.8	5.9e-05	0.012
GOTERM_BP_FAT	cellular response to DNA damage stimulus	RT	25	0.3	3.6e-06	0.00073						GOTERM_BP_FAT	regulation of RNA metabolic process	RT	63	8.8	7.3e-05	0.012
GOTERM_BP_FAT	cell cycle process	RT	91	1.2	5.1e-06	0.00081						GOTERM_BP_FAT	posttranscriptional regulation of gene expression	RT	20	2.8	7.3e-05	0.013
GOTERM_BP_FAT	cell cycle	RT	100	1.4	4.9e-06	0.00083						GOTERM_BP_FAT	positive regulation of macromolecule biosynthetic process	RT	20	2.8	0.0001	0.015
GOTERM_BP_FAT	mitosis	RT	35	0.5	4.7e-06	0.00087						GOTERM_BP_FAT	cytoskeleton organization	RT	47	6.5	0.00011	0.015	0.0056
GOTERM_BP_FAT	M phase of mitotic cell cycle	RT	35	0.5	6.5e-06	0.00096						GOTERM_BP_FAT	chromatin modification	RT	18	2.5	0.00016	0.016
GOTERM_MF_FAT	ATPase activity, coupled	RT	60	0.8	1.5e-05	0.0011						GOTERM_BP_FAT	instar larval or pupal development	RT	43	6	0.00016	0.017
SP_PIR_KEYWORDS	dna replication	RT	14	0.2	4.1e-05	0.0012						GOTERM_BP_FAT	protein complex biogenesis	RT	23	3.2	0.00016	0.017
GOTERM_CC_FAT	proteasome regulatory particle	RT	12	0.2	2e-05	0.0012						GOTERM_BP_FAT	protein complex assembly	RT	23	3.2	0.00016	0.017
GOTERM_BP_FAT	oocyte differentiation	RT	33	0.4	9.9e-06	0.0014						GOTERM_BP_FAT	axis specification	RT	26	3.6	0.00015	0.018
INTERPRO	Chaperone, tailless complex polypeptide 1	RT	8	0.1	1.9e-06	0.0016						GOTERM_BP_FAT	regulation of cell cycle	RT	23	3.2	0.00015	0.019
GOTERM_CC_FAT	proteasome accessory complex	RT	12	0.2	3.3e-05	0.0017						INTERPRO	Nucleotide-binding, alpha-beta plait	RT	22	3.1	5e-05	0.025
GOTERM_BP_FAT	microtubule cytoskeleton organization	RT	56	0.8	1.5e-05	0.002
KEGG_PATHWAY	DNA replication	RT	16	0.2	8.3e-05	0.0029
GOTERM_MF_FAT	unfolded protein binding	RT	22	0.3	4.5e-05	0.0031
SP_PIR_KEYWORDS	cell cycle	RT	23	0.3	0.00013	0.0035
INTERPRO	Chaperonin TCP-1, conserved site	RT	8	0.1	7.8e-06	0.0042
GOTERM_BP_FAT	germ cell development	RT	47	0.6	4e-05	0.0042	0.011
GOTERM_BP_FAT	intracellular mRNA localization	RT	20	0.3	3.5e-05	0.0042
GOTERM_BP_FAT	protein folding	RT	28	0.4	3.8e-05	0.0042
GOTERM_BP_FAT	protein transport	RT	52	0.7	3.7e-05	0.0043
GOTERM_BP_FAT	cellular macromolecule localization	RT	47	0.6	4.5e-05	0.0045
GOTERM_CC_FAT	nuclear replication fork	RT	8	0.1	0.0001	0.0047
GOTERM_CC_FAT	nuclear replisome	RT	8	0.1	0.0001	0.0047
GOTERM_CC_FAT	replisome	RT	8	0.1	0.0001	0.0047
GOTERM_CC_FAT	organelle membrane	RT	75	1	0.00012	0.0049
GOTERM_BP_FAT	homeostatic process	RT	35	0.5	5.6e-05	0.0051
GOTERM_BP_FAT	M phase	RT	78	1.1	5.4e-05	0.0052
GOTERM_BP_FAT	cofactor metabolic process	RT	26	0.4	6.8e-05	0.0055
GOTERM_BP_FAT	fatty acid metabolic process	RT	17	0.2	6.2e-05	0.0055
GOTERM_BP_FAT	cytoskeleton organization	RT	76	1	6.6e-05	0.0056	0.015
GOTERM_BP_FAT	establishment of protein localization	RT	52	0.7	7.3e-05	0.0058
GOTERM_BP_FAT	interphase	RT	11	0.1	0.00011	0.0084
GOTERM_BP_FAT	interphase of mitotic cell cycle	RT	11	0.1	0.00011	0.0084
GOTERM_MF_FAT	aminoacyl-tRNA ligase activity	RT	16	0.2	0.00014	0.0091
GOTERM_MF_FAT	ligase activity, forming aminoacyl-tRNA and related compounds	RT	16	0.2	0.00014	0.0091
GOTERM_MF_FAT	ligase activity, forming carbon-oxygen bonds	RT	16	0.2	0.00014	0.0091
GOTERM_BP_FAT	regulation of oskar mRNA translation	RT	8	0.1	0.00013	0.0091
INTERPRO	Chaperonin Cpn60/TCP-1	RT	9	0.1	2.3e-05	0.0093
GOTERM_BP_FAT	reproductive developmental process	RT	80	1.1	0.00013	0.0094
GOTERM_BP_FAT	oogenesis	RT	84	1.1	0.00014	0.0095
GOTERM_BP_FAT	alcohol catabolic process	RT	16	0.2	0.00015	0.0097
GOTERM_BP_FAT	cellular carbohydrate catabolic process	RT	16	0.2	0.00015	0.0097
MINT	1983902:Putative homeodomain protein	RT	18	0.2	1.2e-05	0.031
